# Supplementary material for: Using chanarin-dorfman syndrome patient fibroblasts to explore disease mechanisms and new treatment avenues
Source: Orphanet J Rare Dis. 2025 Apr 24;20:195. doi: 10.1186/s13023-025-03711-6 (PMC12020101; doi:10.1186/s13023-025-03711-6)
Supplement: Supplementary file 2 — Supplementary Material 2 [file 13023_2025_3711_MOESM2_ESM.xlsx]

## Sheet: Sheet1
Supplementary Table 1. Results of the drug repurposing screen
Compound ID	Name	SMILES	INCHIKEY	Compactness	Form Factor	Survival	Area	Total Area	Final Status
BRD-K37814297-050-10-9	Acepromazine maleate	CC(=O)c1ccc2c(c1)N(CCCN(C)C)c1ccccc1S2	NOSIYYJFMPDDSA-UHFFFAOYSA-N	-1.36511	1.3396	0.806078	-4.62709	0.32243	Hit
BRD-K53737926-003-27-8	AMITRIPTYLINE HYDROCHLORIDE	CN(C)CCC=C1c2ccccc2CCc2ccccc21	KRMDCWKBEZIMAB-UHFFFAOYSA-N	0.38968	0.419369	1.00501	-2.66413	1.30717	Hit
BRD-K91290917-336-05-3	Amodiaquin dihydrochloride dihydrate	CCN(CC)Cc1cc(Nc2ccnc3cc(Cl)ccc23)ccc1O	OVCDSSHSILBFBN-UHFFFAOYSA-N	-0.785868	0.844517	0.957348	-2.1688	1.69926	Hit
BRD-K36949735-001-02-9	Anlotinib	COc1cc2c(Oc3ccc4[nH]c(C)cc4c3F)ccnc2cc1OCC1(N)CC1	KSMZEXLVHXZPEF-UHFFFAOYSA-N	0.195189	-0.0883297	0.851666	-2.36139	1.12053	Hit
BRD-K90195324-015-04-9	Bazedoxifene acetate	Cc1c(-c2ccc(O)cc2)n(Cc2ccc(OCCN3CCCCCC3)cc2)c2ccc(O)cc12	UCJGJABZCDBEDK-UHFFFAOYSA-N	-0.0516043	-0.018411	0.934554	-2.00569	1.8206	Hit
BRD-K34234316-003-05-4	BENZALKONIUM CHLORIDE	CCCCCCCCCCCCC[N+](C)(C)Cc1ccccc1	VVZBFOKBSDGVGZ-UHFFFAOYSA-N	-3.1517	2.73526	0.94329	-4.31315	-2.61625	Hit
BRD-K72723676-003-18-9	Benzethonium chloride	CC(C)(C)CC(C)(C)c1ccc(OCCOCC[N+](C)(C)Cc2ccccc2)cc1	SIYLLGKDQZGJHK-UHFFFAOYSA-N	-4.79765	3.90012	0.615882	-3.34107	-0.375534	Hit
BRD-K89997465-003-44-8	Chlorpromazine (Sonazine)	CN(C)CCCN1c2ccccc2Sc2ccc(Cl)cc21	ZPEIMTDSQAKGNT-UHFFFAOYSA-N	-2.03944	3.0983	0.617934	-5.54624	0.531694	Hit
BRD-K56614220-001-21-6	Clofazimine	CC(C)/N=c1\cc2n(-c3ccc(Cl)cc3)c3ccccc3nc-2cc1Nc1ccc(Cl)cc1	WDQPAMHFFCXSNU-BGABXYSRSA-N	-3.85945	7.07595	0.879697	-6.1438	-3.60592	Hit
BRD-K03390685-001-03-9	Cobimetinib	O=C(c1ccc(F)c(F)c1Nc1ccc(I)cc1F)N1CC(O)([C@@H]2CCCCN2)C1	BSMCAPRUBJMWDF-KRWDZBQOSA-N	-0.647972	0.994837	0.619952	-3.0568	3.74514	Hit
BRD-K78431006-001-21-9	Crizotinib	C[C@@H](Oc1cc(-c2cnn(C3CCNCC3)c2)cnc1N)c1c(Cl)ccc(F)c1Cl	KTEIFNKAUNYNJU-GFCCVEGCSA-N	-0.0981561	-0.0544453	0.901812	-2.21075	1.34884	Hit
BRD-K21913543-001-03-9	Fluorescein	O=C1OC2(c3ccc(O)cc3Oc3cc(O)ccc32)c2ccccc21	GNBHRKFJIUUOQI-UHFFFAOYSA-N	0.232202	2.0895	1.04852	-2.29744	-2.39822	Hit
BRD-K00005329-074-01-9	Levamlodipine besylate	CCOC(=O)C1=C(COCCN)NC(C)=C(C(=O)OC)[C@@H]1c1ccccc1Cl	HTIQEAQVCYTUBX-KRWDZBQOSA-N	-1.19799	2.61768	0.953203	-5.21901	-2.5024	Hit
BRD-K92213669-001-02-9	Lomitapide	O=C(NC1CCN(CCCCC2(C(=O)NCC(F)(F)F)c3ccccc3-c3ccccc32)CC1)c1ccccc1-c1ccc(C(F)(F)F)cc1	MBBCVAKAJPKAKM-UHFFFAOYSA-N	-0.173508	0.694068	0.952274	-2.07802	-0.054879	Hit
BRD-K00495673-001-05-2	MEGLUTOL	CC(O)(CC(=O)O)CC(=O)O	NPOAOTPXWNWTSH-UHFFFAOYSA-N	-0.801607	1.16722	0.940667	-2.20813	0.802366	Hit
BRD-K64120610-001-01-4	methyl (3aR,3a1R,4R,5S,5aR,10bR)-4-acetoxy-9-((4R,6R,8S)-4-(1,1-difluoroethyl)-8-(methoxycarbonyl)-1,3,4,5,6,7,8,9-octahydro-2,6-methanoazecino[4,3-b]indol-8-yl)-3a-ethyl-5-hydroxy-8-methoxy-6-methyl- ;3a,3a1,4,5,5a,6,11,12-octahydro-1H-indolizino[8,1-cd]c	CC[C@]12C=CCN3CC[C@@]4(c5cc([C@@]6(C(=O)OC)C[C@@H]7C[C@@H](C(C)(F)F)CN(CCc8c6[nH]c6ccccc86)C7)c(OC)cc5N(C)[C@H]4[C@@](O)(C(=O)OC)[C@@H]1OC(C)=O)[C@@H]32	NOSAJPUYIASWEH-USRBKURZSA-N	-1.47	0.951361	0.523102	-2.31258	4.05886	Hit
BRD-K00003362-066-01-9	Mitoquinone (mesylate)	COC1=C(OC)C(=O)C(CCCCCCCCCC[P+](c2ccccc2)(c2ccccc2)c2ccccc2)=C(C)C1=O	OIIMUKXVVLRCAF-UHFFFAOYSA-N	-6.25067	7.55802	0.538767	-5.78224	-2.89671	Hit
BRD-A78965079-036-01-8	N4-(2,6-dimethoxy-4-methyl-5-(3-(trifluoromethyl)phenoxy)quinolin-8-yl)pentane-1,4-diamine succinate	COc1cc(C)c2c(Oc3cccc(C(F)(F)F)c3)c(OC)cc(N[C@@H](C)CCCN)c2n1	LBHLFPGPEGDCJG-HNNXBMFYSA-N	-2.72033	1.55314	1.34082	-2.84034	-4.70336	Hit
BRD-K42805893-001-08-9	Osimertinib	C=CC(=O)Nc1cc(Nc2nccc(-c3cn(C)c4ccccc34)n2)c(OC)cc1N(C)CCN(C)C	DUYJMQONPNNFPI-UHFFFAOYSA-N	-2.07523	1.42432	0.981965	-2.17662	1.25163	Hit
BRD-A19633847-050-20-6	PERHEXILINE MALEATE	C1CCC(C(CC2CCCCN2)C2CCCCC2)CC1	CYXKNKQEMFBLER-GOSISDBHSA-N	-2.16041	1.6909	1.04922	-3.18749	-0.140268	Hit
BRD-A10662413-043-11-2	Prenylamine lactate	CC(Cc1ccccc1)NCCC(c1ccccc1)c1ccccc1	IFFPICMESYHZPQ-FQEVSTJZSA-N	-1.72735	2.72852	0.952494	-2.25996	-0.063838	Hit
BRD-K72029282-001-25-9	Probucol	CC(C)(Sc1cc(C(C)(C)C)c(O)c(C(C)(C)C)c1)Sc1cc(C(C)(C)C)c(O)c(C(C)(C)C)c1	FYPMFJGVHOHGLL-UHFFFAOYSA-N	-6.56972	8.64655	0.0064603	-6.67762	-4.1058	Hit
BRD-K72222507-003-20-0	QUINAPRILAT	CCOC(=O)[C@H](CCc1ccccc1)N[C@@H](C)C(=O)N1Cc2ccccc2C[C@H]1C(=O)O	JSDRRTOADPPCHY-HSQYWUDLSA-N	-12.3444	16.5398	0.00224593	-9.66299	-5.64768	Hit
BRD-K82036761-003-21-9	Sertraline hydrochloride	CN[C@H]1CC[C@@H](c2ccc(Cl)c(Cl)c2)c2ccccc21	VGKDLMBJGBXTGI-SJCJKPOMSA-N	0.92051	0.414589	0.931489	-3.42099	0.659048	Hit
BRD-A06352418-001-28-9	Terfenadine	CC(C)(C)c1ccc(C(O)CCCN2CCC(C(O)(c3ccccc3)c3ccccc3)CC2)cc1	GUGOEEXESWIERI-PMERELPUSA-N	-3.56233	3.78694	0.844004	-5.38487	-1.81379	Hit
BRD-K12502280-001-08-0	TG101348 (SAR302503)	Cc1cnc(Nc2ccc(OCCN3CCCC3)cc2)nc1Nc1cccc(S(=O)(=O)NC(C)(C)C)c1	JOOXLOJCABQBSG-UHFFFAOYSA-N	-1.3643	1.31124	0.801077	-2.34021	0.8954	Hit
BRD-A84481105-003-32-1	THIORIDAZINE HYDROCHLORIDE	CSc1ccc2c(c1)N(CCC1CCCCN1C)c1ccccc1S2		-3.51594	2.82365	1.16115	-4.90656	-0.571227	Hit
BRD-K13387373-004-16-9	Thonzonium (bromide)	CCCCCCCCCCCCCCCC[N+](C)(C)CCN(Cc1ccc(OC)cc1)c1ncccn1	IOYZYMQFUSNATM-UHFFFAOYSA-N	-2.8563	0.403236	1.07989	-2.77604	-2.9106	Hit
BRD-K34568562-300-05-9	Tilorone (dihydrochloride)	CCN(CC)CCOc1ccc2c(c1)C(=O)c1cc(OCCN(CC)CC)ccc1-2	MPMFCABZENCRHV-UHFFFAOYSA-N	-1.91974	0.566108	0.934554	-2.59381	3.16901	Hit
BRD-K89732114-300-20-9	Trifluoperazine (dihydrochloride)	CN1CCN(CCCN2c3ccccc3Sc3ccc(C(F)(F)F)cc32)CC1	ZEWQUBUPAILYHI-UHFFFAOYSA-N	-0.326804	0.682207	0.913255	-2.00657	1.26973	Hit
BRD-K28761384-001-10-9	Zuclopenthixol	OCCN1CCN(CC/C=C2/c3ccccc3Sc3ccc(Cl)cc32)CC1	WFPIAZLQTJBIFN-DVZOWYKESA-N	-1.22871	1.58798	1.00915	-2.07719	0.566689	Hit
BRD-K86872788-065-01-5	(-)-Sparteine sulfate	C1CCN2C[C@@H]3C[C@@H](CN4CCCC[C@H]34)[C@@H]2C1	SLRCCWJSBJZJBV-ZQDZILKHSA-N	0.537252	-0.325111	0.960431	0.281962	0.543613	Sample
BRD-K17850764-236-11-9	(?)-Cloprostenol sodium salt	O=C(O)CCC/C=C\C[C@H]1[C@@H](O)C[C@@H](O)[C@@H]1/C=C/[C@@H](O)COc1cccc(Cl)c1	VJGGHXVGBSZVMZ-QIZQQNKQSA-N	-0.0193436	0.163514	1.14542	-0.182252	0.0857306	Sample
BRD-K38203080-001-01-2	(+)-Sparteine	C1CCN2C[C@H]3C[C@H](CN4CCCC[C@H]34)[C@@H]2C1	SLRCCWJSBJZJBV-TUVASFSCSA-N	-0.276697	0.0465458	1.02795	-0.135184	-0.394406	Sample
BRD-K99621550-300-04-9	(+)-Tubocurarine chloride	COc1cc2c3cc1Oc1cc(ccc1O)C[C@@H]1c4c(cc(OC)c(O)c4Oc4ccc(cc4)C[C@@H]3N(C)CC2)CC[N+]1(C)C	JFJZZMVDLULRGK-URLMMPGGSA-O	-0.111131	0.341865	1.10576	0.263786	-0.0496268	Sample
BRD-A82892199-001-05-9	(+/-)-alpha-Tocopherol	Cc1c(C)c2c(c(C)c1O)CCC(C)(CCCC(C)CCCC(C)CCCC(C)C)O2	GVJHHUAWPYXKBD-QLVXXPONSA-N	-0.588961	0.442311	0.811364	-0.359889	-0.108605	Sample
BRD-A52922642-001-04-5	(+/-)-Methoxyverapamil hydrochloride	COc1ccc(CCN(C)CCCC(C#N)(c2cc(OC)c(OC)c(OC)c2)C(C)C)cc1OC	XQLWNAFCTODIRK-UHFFFAOYSA-N	0.0566462	-0.206128	1.02579	0.0323385	0.835818	Sample
BRD-K00004525-001-01-9	(+/-)-Sulfinpyrazone , min. 99 %	O=C1C(CC[S@](=O)c2ccccc2)C(=O)N(c2ccccc2)N1c1ccccc1	MBGGBVCUIVRRBF-LJAQVGFWSA-N	-0.193522	0.416404	0.783614	-0.0112174	0.158794	Sample
BRD-K93900986-001-15-0	(11alpha)-11-hydroxypregn-4-ene-3,20-dione	CC(=O)[C@H]1CC[C@H]2[C@@H]3CCC4=CC(=O)CC[C@]4(C)[C@H]3[C@H](O)C[C@]12C	BFZHCUBIASXHPK-QJSKAATBSA-N	-0.118989	-0.263733	1.14767	0.549797	0.49934	Sample
BRD-K50265942-001-01-2	(11beta,16alpha)-9,21-dichloro-11,17-dihydroxy-16-methylpregna-1,4-diene-3,20-dione	C[C@@H]1C[C@H]2[C@@H]3CCC4=CC(=O)C=C[C@]4(C)[C@@]3(Cl)[C@@H](O)C[C@]2(C)[C@@]1(O)C(=O)CCl	QLIIKPVHVRXHRI-CXSFZGCWSA-N	0.0100628	0.199277	0.984671	-0.139142	-0.967501	Sample
BRD-K58810291-001-16-2	(16beta)-21-chloro-9-fluoro-16-methyl-3,11,20-trioxopregna-1,4-dien-17-yl butyrate	CCCC(=O)O[C@]1(C(=O)CCl)[C@@H](C)C[C@H]2[C@@H]3CCC4=CC(=O)C=C[C@]4(C)[C@@]3(F)C(=O)C[C@@]21C	FBRAWBYQGRLCEK-AVVSTMBFSA-N	-0.764453	0.253784	1.06888	-1.02901	-0.187149	Sample
BRD-K12872829-001-01-0	(17beta)-17-allylestr-4-en-17-ol	C=CC[C@]1(O)CC[C@H]2[C@@H]3CCC4=CCCC[C@@H]4[C@H]3CC[C@@]21C	ATXHVCQZZJYMCF-XUDSTZEESA-N	0.0414665	0.0261924	0.990499	0.170506	0.659692	Sample
BRD-K07625016-001-01-2	(17beta)-17-ethynyl-3-oxoestr-4-en-17-yl heptanoate	C#C[C@]1(OC(=O)CCCCCC)CC[C@H]2[C@@H]3CCC4=CC(=O)CC[C@@H]4[C@H]3CC[C@@]21C	APTGJECXMIKIET-WOSSHHRXSA-N	-0.343781	-0.0208939	0.906763	0.0158687	0.294781	Sample
BRD-K39707084-001-05-8	(17beta)-17-ethynylestr-4-en-17-ol	C#C[C@]1(O)CC[C@H]2[C@@H]3CCC4=CCCC[C@@H]4[C@H]3CC[C@@]21C	YNVGQYHLRCDXFQ-XGXHKTLJSA-N	0.0619729	-0.113536	0.8259	0.00408311	0.768904	Sample
BRD-K53319039-001-01-8	(17beta)-17-hydroxyestra-1,3,5(10)-trien-3-yl acetate	CC(=O)Oc1ccc2c(c1)CC[C@@H]1[C@@H]2CC[C@]2(C)[C@@H](O)CC[C@@H]12	FHXBMXJMKMWVRG-SLHNCBLASA-N	-0.0920049	-0.466717	1.2422	0.277156	0.322278	Sample
BRD-K75097983-001-01-0	(17beta)-17-methoxy-3-propoxyestra-1,3,5(10)-triene	CCCOc1ccc2c(c1)CC[C@@H]1[C@@H]2CC[C@]2(C)[C@@H](OC)CC[C@@H]12	IUWKNLFTJBHTSD-AANPDWTMSA-N	-0.0358224	-0.0934178	0.836105	-0.16832	-0.0730856	Sample
BRD-A72441487-001-05-7	(1E)-1-(1,3-benzodioxol-5-yl)-4,4-dimethyl-1-penten-3-ol	CC(C)(C)C(O)/C=C/c1ccc2c(c1)OCO2	IBLNKMRFIPWSOY-IYNGYCSASA-N	0.00683295	0.0980114	1.19763	0.308795	0.426243	Sample
BRD-K00633793-003-03-4	(1E)-1-(3,4-diethoxybenzylidene)-6,7-diethoxy-1,2,3,4-tetrahydroisoquinoline hydrochloride	CCOc1ccc(/C=C2\NCCc3cc(OCC)c(OCC)cc32)cc1OCC	NCVXEYAKRVJMTQ-UHFFFAOYSA-N	0.530607	-1.45114	0.760095	1.05575	0.0368238	Sample
BRD-A99899486-004-01-9	(1R,2R,4S,5S)-9-(cyclopropylmethyl)-7-{[(2S)-3-hydroxy-2-phenylpropanoyl]oxy}-9-methyl-3-oxa-9-azoniatricyclo[3.3.1.0~2,4~]nonane bromide	C[N@@+]1(CC2CC2)[C@H]2C[C@H](OC(=O)[C@H](CO)c3ccccc3)C[C@@H]1[C@H]1O[C@@H]21	QVVOZYKELHAIPX-IGDPVYPXSA-N	-0.30051	0.116064	1.07374	-0.23233	-0.0488035	Sample
BRD-K50329370-001-09-0	(1R,2S,5R)-2-isopropyl-5-methylcyclohexanol	CC(C)[C@@H]1CC[C@@H](C)C[C@H]1O	NOOLISFMXDJSKH-KXUCPTDWSA-N	0.253655	-0.0788087	1.12983	0.0112172	-1.0678	Sample
BRD-K86358349-001-02-0	(1R,3S,5r,7r)-N-(4-bromophenyl)adamantan-2-amine	Brc1ccc(NC2C3CC4CC(C3)CC2C4)cc1	LWJALJDRFBXHKX-UHFFFAOYSA-N	0.0597068	0.0936208	0.796393	0.256622	0.00241865	Sample
BRD-K21045639-001-01-2	(1S,2S,4R)-2,4-diisopropenyl-1-methyl-1-vinylcyclohexane	C=C[C@]1(C)CC[C@@H](C(=C)C)C[C@H]1C(=C)C	OPFTUNCRGUEPRZ-QLFBSQMISA-N	-0.445329	0.262849	0.990503	-0.162648	0.00721881	Sample
BRD-K00004535-001-01-9	(1S,3R,4R)-3-bromo-1,7,7-trimethylbicyclo[2.2.1]heptan-2-one	CC1(C)[C@H]2CC[C@@]1(C)C(=O)[C@H]2Br	NJQADTYRAYFBJN-BYULHYEWSA-N	0.603173	-0.725225	1.0095	0.201382	-0.803691	Sample
BRD-K65716359-001-04-7	(2,3,4-trihydroxyphenyl)(3,4,5-trihydroxyphenyl)methanone	O=C(c1cc(O)c(O)c(O)c1)c1ccc(O)c(O)c1O	XEDWWPGWIXPVRQ-UHFFFAOYSA-N	0.530436	-0.54695	0.889367	0.359586	-0.0444631	Sample
BRD-K15231341-001-02-9	(20S)-Protopanaxatriol	CC(C)=CCC[C@](C)(O)[C@H]1CC[C@]2(C)[C@@H]1[C@H](O)C[C@@H]1[C@@]3(C)CC[C@H](O)C(C)(C)[C@@H]3[C@@H](O)C[C@]12C	SHCBCKBYTHZQGZ-CJPZEJHVSA-N	0.313269	-0.0195101	1.00168	0.138009	-0.642592	Sample
BRD-K76021681-001-02-2	(2E)-N-(2-hydroxyethyl)-3-phenyl-2-propenamide	O=C(/C=C/c1ccccc1)NCCO	OSCTXCOERRNGLW-VOTSOKGWSA-N	0.231727	-0.218818	1.06682	-0.240808	-0.464572	Sample
BRD-K79437791-001-06-5	(2R)-2-(acetylamino)-3-{[(2E,6E)-3,7,11-trimethyl-2,6,10-dodecatrienyl]sulfanyl}propanoic acid	CC(=O)N[C@@H](CSC/C=C(\C)CC/C=C(\C)CCC=C(C)C)C(=O)O	XTURYZYJYQRJDO-BNAHBJSTSA-N	0.0305903	0.131096	1.25422	0.399761	-0.303849	Sample
BRD-K97091514-001-11-4	(2R)-2,5,7,8-tetramethyl-2-[(4R,8R)-4,8,12-trimethyltridecyl]-3,4-dihydro-2H-chromen-6-ol	Cc1c(C)c2c(c(C)c1O)CC[C@@](C)(CCC[C@H](C)CCC[C@H](C)CCCC(C)C)O2	GVJHHUAWPYXKBD-IEOSBIPESA-N	-0.527805	-0.0100255	0.880754	0.0145862	-0.293439	Sample
BRD-K24697665-001-02-2	(2R)-2-[(2-methyl-2-sulfanylpropanoyl)amino]-3-sulfanylpropanoic acid	CC(C)(S)C(=O)N[C@@H](CS)C(=O)O	VUAFHZCUKUDDBC-BYPYZUCNSA-N	0.0984381	-0.211624	0.911641	0.355982	-0.0133446	Sample
BRD-K33809398-001-02-6	(2R)-2-amino-3-[(carboxymethyl)sulfanyl]propanoic acid	N[C@@H](CSCC(=O)O)C(=O)O	GBFLZEXEOZUWRN-VKHMYHEASA-N	-0.191604	0.0259371	0.643705	0.00254433	0.000807212	Sample
BRD-K17480742-001-01-1	(2R)-2-methyl-6-nitro-2-[(4-{4-[4-(trifluoromethoxy)phenoxy]-1-piperidinyl}phenoxy)methyl]-2,3-dihydroimidazo[2,1-b][1,3]oxazole	C[C@]1(COc2ccc(N3CCC(Oc4ccc(OC(F)(F)F)cc4)CC3)cc2)Cn2cc([N+](=O)[O-])nc2O1	XDAOLTSRNUSPPH-XMMPIXPASA-N	-0.0460176	-0.140707	0.781696	0.316479	0.0525539	Sample
BRD-K99679910-001-02-3	(2R,2'R)-3,3'-disulfanediylbis(2-aminopropanoic acid)	N[C@@H](CSSC[C@H](N)C(=O)O)C(=O)O	LEVWYRKDKASIDU-IMJSIDKUSA-N	-0.255461	0.262523	0.900238	-0.0496142	0.394089	Sample
BRD-K36474365-001-09-9	(2R,3R)-2,3-Dihydroxysuccinic acid	O=C(O)[C@H](O)[C@@H](O)C(=O)O	FEWJPZIEWOKRBE-JCYAYHJZSA-N	0.0454645	0.382594	0.818266	0.737881	0.344741	Sample
BRD-K88701661-001-03-7	(2R,3S)-2,3-disulfanylbutanedioic acid	O=C(O)[C@H](S)[C@H](S)C(=O)O	ACTRVOBWPAIOHC-XIXRPRMCSA-N	-0.00606195	0.444499	0.935867	0.206719	0.58199	Sample
BRD-A87606379-001-23-2	(2R,3S)-5-[3-(tert-butylamino)-2-hydroxypropoxy]-1,2,3,4-tetrahydro-2,3-naphthalenediol	CC(C)(C)NCC(O)COc1cccc2c1C[C@H](O)[C@H](O)C2	VWPOSFSPZNDTMJ-YUELXQCFSA-N	-0.231323	0.862902	0.950045	-1.25183	0.771133	Sample
BRD-K67117832-001-01-9	(2R,3S,4R,5R)-2,3,4,5-tetrahydroxy-6-(((2S,3R,4S,5S,6R)-3,4,5-trihydroxy-6-((((2S,3R,4S,5S,6R)-3,4,5-trihydroxy-6-(hydroxymethyl)tetrahydro-2H-pyran-2-yl)oxy)methyl)tetrahydro-2H-pyran-2-yl)oxy)hexana ;l	O=C[C@H](O)[C@@H](O)[C@H](O)[C@H](O)CO[C@H]1O[C@H](CO[C@H]2O[C@H](CO)[C@@H](O)[C@H](O)[C@H]2O)[C@@H](O)[C@H](O)[C@H]1O	FZWBNHMXJMCXLU-BLAUPYHCSA-N	0.11504	-0.0803356	0.986553	-0.0157461	-0.221704	Sample
BRD-M63173034-001-03-6	(2S)-2,6-diaminohexanoic acid compound with 2-(3-chloro-2-methylanilino)nicotinic acid (1:1)	Cc1c(Cl)cccc1Nc1ncccc1C(=O)O.NCCCC[C@H](N)C(=O)O	CVNFYQCHAWFYQI-ZSCHJXSPSA-N	-0.600715	0.635239	1.19715	-0.297553	0.730289	Sample
BRD-K51784806-001-02-9	(2S)-2-[({(2S)-1-[(2S)-3-(acetylsulfanyl)-2-methylpropanoyl]-2-pyrrolidinyl}carbonyl)amino]-3-phenylpropanoic acid	CC(=O)SC[C@@H](C)C(=O)N1CCC[C@H]1C(=O)N[C@@H](Cc1ccccc1)C(=O)O	FHHHOYXPRDYHEZ-COXVUDFISA-N	0.0418522	0.0887068	0.980509	0.311461	-1.44508	Sample
BRD-A36978621-001-01-9	(2S)-2-[(4-{[(2-amino-4-oxo-1,4,5,6,7,8-hexahydro-6-pteridinyl)methyl]amino}benzoyl)amino]pentanedioic acid	Nc1nc(O)c2c(n1)NCC(CNc1ccc(C(=O)N[C@@H](CCC(=O)O)C(=O)O)cc1)N2	HUKMMLFXQPOBCR-QRYOCNBASA-N	0.707107	-0.868148	0.969121	0.684946	-0.132074	Sample
BRD-K30685142-001-17-0	(2S)-2-amino-3-[4-(4-hydroxy-3,5-diiodophenoxy)-3,5-diiodophenyl]propanoic acid	N[C@@H](Cc1cc(I)c(Oc2cc(I)c(O)c(I)c2)c(I)c1)C(=O)O	XUIIKFGFIJCVMT-LBPRGKRZSA-N	0.231001	-0.621721	0.828979	0.127063	0.436308	Sample
BRD-K74664543-001-01-1	(2S)-2-amino-4-(methylselanyl)butanoic acid	C[Se]CC[C@H](N)C(=O)O	RJFAYQIBOAGBLC-BYPYZUCNSA-N	0.117445	-0.0465235	0.975846	0.0468857	0.229986	Sample
BRD-K97163964-001-04-1	(2S)-2-aminobutanedioic acid	N[C@@H](CC(=O)O)C(=O)O	CKLJMWTZIZZHCS-REOHCLBHSA-N	-0.00834727	-0.0132411	0.713578	-0.122156	0.540411	Sample
BRD-K62309135-001-05-2	(2S)-2-aminopentanedioic acid hydrochloride	N[C@@H](CCC(=O)O)C(=O)O	WHUUTDBJXJRKMK-VKHMYHEASA-N	0.0995441	0.0459465	1.12519	-0.61252	-0.997402	Sample
BRD-K74759733-001-01-9	(2S)-3-amino-N-((1R,2S,3S,4R,5S)-5-amino-4-[(6-amino-6-deoxy-alpha-D-glucopyranosyl)oxy]-2-{[3-deoxy-4-C-methyl-3-(methylamino)-beta-L-arabinopyranosyl]oxy}-3-hydroxycyclohexyl)-2-hydroxypropanamide	CN[C@@H]1[C@@H](O)[C@@H](O[C@@H]2[C@@H](O)[C@H](O[C@H]3O[C@H](CN)[C@@H](O)[C@H](O)[C@H]3O)[C@@H](N)C[C@H]2NC(=O)[C@@H](O)CN)OC[C@]1(C)O	UDIIBEDMEYAVNG-ZKFPOVNWSA-N	0.140929	-0.553024	0.891721	0.105469	-0.669652	Sample
BRD-K11595419-001-02-2	(2S)-5-amino-2-{[(2S)-2-aminopropanoyl]amino}-5-oxopentanoic acid	C[C@H](N)C(=O)N[C@@H](CCC(N)=O)C(=O)O	HJCMDXDYPOUFDY-WHFBIAKZSA-N	-0.0150504	-0.406213	0.812352	0.616126	-0.322903	Sample
BRD-K00004536-001-01-9	(2S)-6-{[({[(4S,4aS,5aS,6S,12aS)-4-(dimethylamino)-3,6,10,12,12a-pentahydroxy-6-methyl-1,11-dioxo-1,4,4a,5,5a,6,11,12a-octahydro-2-naphthacenyl]carbonyl}amino)methyl]amino}-2-aminohexanoic acid	CN(C)[C@@H]1C(=O)[C@@H](C(=O)NCNCCCC[C@H](N)C(=O)O)C(=O)[C@@]2(O)C(=O)[C@@H]3C(=O)c4c(O)cccc4[C@@](C)(O)[C@H]3C[C@@H]12	DZTKAWPWXGIREW-KKSKXDPKSA-N	0.00579854	-0.357266	1.09152	0.267579	0.0768058	Sample
BRD-K62751771-001-01-3	(2S)-6-methyl-2-[(1S)-4-methyl-3-cyclohexen-1-yl]-5-hepten-2-ol	CC(C)=CCC[C@](C)(O)[C@@H]1CC=C(C)CC1	RGZSQWQPBWRIAQ-CABCVRRESA-N	0.051623	-0.689268	1.04988	0.289734	-0.373073	Sample
BRD-K30764557-001-01-5	(2S,3S,4R,6S)-4-acetoxy-6-(((2R,3S,4R,5R,6S)-6-(((4R,5S,6S,7R,9R,10R,11E,13E,16R)-10-acetoxy-5-methoxy-9,16-dimethyl-2-oxo-7-(2-oxoethyl)-4-(propionyloxy)oxacyclohexadeca-11,13-dien-6-yl)oxy)-4-(dimet ;hylamino)-5-hydroxy-2-methyltetrahydro-2H-pyran-3-yl)o	CCC(=O)O[C@H]1[C@H](C)O[C@@H](O[C@@H]2[C@@H](C)O[C@@H](O[C@@H]3[C@@H](OC)[C@H](OC(=O)CC)CC(=O)O[C@H](C)C/C=C/C=C/[C@H](OC(C)=O)[C@H](C)C[C@@H]3CC=O)[C@H](O)[C@H]2N(C)C)C[C@@]1(C)OC(C)=O	GQNZGCARKRHPOH-XUDBFGHTSA-N	0.475913	-0.575233	0.992732	0.575049	0.159172	Sample
BRD-A33506612-001-01-2	(2S,4S)-4-cyclohexyl-1-{[hydroxy(4-phenylbutyl)phosphoryl]acetyl}-2-pyrrolidinecarboxylic acid	O=C(O)[C@@H]1C[C@@H](C2CCCCC2)CN1C(=O)CP(=O)(O)CCCCc1ccccc1	WOIWWYDXDVSWAZ-RTWAWAEBSA-N	0.278049	-0.000599235	1.00198	0.0580198	0.00270431	Sample
BRD-K00004629-001-01-9	(2S,5R,8S,11S,14R,17R)-17-amino-2-(4-aminobutyl)-5-benzyl-8-(1H-indol-3-ylmethyl)-11-methyl-14-(2-naphthylmethyl)-4,7,10,13,16-pentaoxo-3,6,9,12,15-pentaazaoctadecan-1-amide	C[C@H](NC(=O)[C@@H](Cc1ccc2ccccc2c1)NC(=O)[C@@H](C)N)C(=O)N[C@@H](Cc1c[nH]c2ccccc12)C(=O)N[C@H](Cc1ccccc1)C(=O)N[C@@H](CCCCN)C(N)=O	HRNLPPBUBKMZMT-RDRUQFPZSA-N	-0.0834365	-0.07021	0.841305	-0.139662	-0.0318979	Sample
BRD-K00004602-001-01-9	(2S,5S,8S,11S,14S,17S,20S,23S,26S,29S,32S,35S,38S,41S,44S,47S,50S,53S,56S,59S,62S,65S,68S,71S,74S,77S,80S)-2-((S)-2-acetamido-3-hydroxypropanamido)-82-amino-38,47,53,56-tetrakis(4-aminobutyl)-29-sec-b	CC[C@H](C)[C@H](NC(=O)[C@H](CCC(=O)O)NC(=O)[C@H](CO)NC(=O)[C@H](CO)NC(=O)[C@@H](NC(=O)[C@H](CC(=O)O)NC(=O)[C@@H](NC(=O)[C@H](C)NC(=O)[C@H](C)NC(=O)[C@H](CC(=O)O)NC(=O)[C@H](CO)NC(C)=O)C(C)C)[C@@H](C)O)C(=O)N[C@H](C(=O)N[C@H](C(=O)N[C@@H](CCCCN)C(=O)N[C@@H](CC(=O)O)C(=O)N[C@@H](CC(C)C)C(=O)N[C@@H](CCCCN)C(=O)N[C@@H](CCC(=O)O)C(=O)N[C@@H](CCCCN)C(=O)N[C@@H](CCCCN)C(=O)N[C@@H](CCC(=O)O)C(=O)N[C@H](C…	NZVYCXVTEHPMHE-ZSUJOUNUSA-N	0.269999	-0.19736	0.757185	0.216664	0.128447	Sample
BRD-A19053834-050-09-5	(2Z)-2-butenedioic acid compound with 1-(8-chloro-10,11-dihydrodibenzo[b,f]thiepin-10-yl)-4-methylpiperazine (1:1)	CN1CCN(C2Cc3ccccc3Sc3ccc(Cl)cc32)CC1	XRYLGRGAWQSVQW-KRWDZBQOSA-N	-0.0176259	0.413308	1.18736	-1.61239	0.863789	Sample
BRD-K07785030-001-01-6	(3beta)-7,17-dioxoandrost-5-en-3-yl acetate	CC(=O)O[C@H]1CC[C@@]2(C)C(=CC(=O)[C@H]3[C@@H]4CCC(=O)[C@@]4(C)CC[C@@H]32)C1	VVSMJVQHDZUPIL-XFKPDKBWSA-N	0.138278	-0.0188258	0.990499	-0.00254433	-0.423058	Sample
BRD-K99919177-001-01-3	(3beta,5beta,12beta)-3-({2,6-dideoxy-4-O-[2,6-dideoxy-4-O-(2,6-dideoxy-4-O-beta-D-glucopyranosyl-beta-D-ribo-hexopyranosyl)-beta-D-ribo-hexopyranosyl]-beta-D-ribo-hexopyranosyl}oxy)-12,14-dihydroxycar	C[C@H]1O[C@@H](O[C@H]2[C@@H](O)C[C@H](O[C@H]3CC[C@]4(C)[C@H]5C[C@@H](O)[C@]6(C)[C@@H](C7=CC(=O)OC7)CC[C@]6(O)[C@@H]5CC[C@@H]4C3)O[C@@H]2C)C[C@H](O)[C@@H]1O[C@H]1C[C@H](O)[C@H](O[C@@H]2O[C@H](CO)[C@@H](O)[C@H](O)[C@H]2O)[C@@H](C)O1	OBATZBGFDSVCJD-LALPQLPRSA-N	-1.15782	0.186621	0.531898	-0.453587	-0.821769	Sample
BRD-K08255599-365-01-1	(3R)-3-(methylamino)-2,3,4,9-tetrahydro-1H-carbazole-6-carboxamide succinate hydrate	CN[C@@H]1CCc2[nH]c3ccc(C(N)=O)cc3c2C1	XPSQPHWEGNHMSK-SECBINFHSA-N	0.827466	-0.0479387	0.907363	0.321826	0.0153284	Sample
BRD-K89237706-001-12-9	(3R)-6,7-dimethoxy-3-[(5R)-4-methoxy-6-methyl-5,6,7,8-tetrahydro[1,3]dioxolo[4,5-g]isoquinolin-5-yl]-2-benzofuran-1(3H)-one	COc1ccc2c(c1OC)C(=O)O[C@@H]2[C@H]1c2c(cc3c(c2OC)OCO3)CCN1C	AKNNEGZIBPJZJG-MSOLQXFVSA-N	-0.0297835	0.1506	1.00033	0.774787	-0.0070748	Sample
BRD-K55853390-001-13-2	(3R,3aS,6S,6aS)-hexahydrofuro[3,2-b]furan-3,6-diyl dinitrate	O=[N+]([O-])O[C@H]1CO[C@H]2[C@@H]1OC[C@H]2O[N+](=O)[O-]	MOYKHGMNXAOIAT-JGWLITMVSA-N	0.814569	-0.401743	1.12101	0.571667	-0.601532	Sample
BRD-K16742848-001-02-6	(3R,3'R,6R)-4,5-didehydro-5,6-dihydro-beta,beta-carotene-3,3'-diol	CC1=C[C@H](O)CC(C)(C)[C@H]1/C=C/C(C)=C/C=C/C(C)=C/C=C/C=C(C)/C=C/C=C(C)/C=C/C1=C(C)C[C@@H](O)CC1(C)C	KBPHJBAIARWVSC-RGZFRNHPSA-N	0.248112	-0.400885	0.917724	-0.00349203	-0.414436	Sample
BRD-K78841970-001-14-6	(3S)-3-amino-4-{[(1S)-1-benzyl-2-methoxy-2-oxoethyl]amino}-4-oxobutanoic acid	COC(=O)[C@H](Cc1ccccc1)NC(=O)[C@@H](N)CC(=O)O	IAOZJIPTCAWIRG-QWRGUYRKSA-N	0.422362	-0.493148	1.20651	0.338441	-0.182519	Sample
BRD-K14681867-001-01-6	(4R,10S,13S,16S,19S,22S,25S,28S,31S,34S,37R)-19,34-bis(4-aminobutyl)-31-(2-amino-2-oxoethyl)-37-[({[(2S)-2-aminopropanoyl]amino}acetyl)amino]-13,25,28-tribenzyl-10,16-bis[(1R)-1-hydroxyethyl]-7-(hydro ;xymethyl)-22-(1H-indol-3-ylmethyl)-6,9,12,15,18,21,24,	C[C@H](N)C(=O)NCC(=O)N[C@H]1CSSC[C@@H](C(=O)O)NC(=O)[C@H](CO)NC(=O)[C@H]([C@@H](C)O)NC(=O)[C@H](Cc2ccccc2)NC(=O)[C@H]([C@@H](C)O)NC(=O)[C@H](CCCCN)NC(=O)[C@H](Cc2c[nH]c3ccccc23)NC(=O)[C@H](Cc2ccccc2)NC(=O)[C@H](Cc2ccccc2)NC(=O)[C@H](CC(N)=O)NC(=O)[C@H](CCCCN)NC1=O	NHXLMOGPVYXJNR-FMFSXUEQSA-N	-0.066885	0.387689	1.03072	-0.0602759	0.21476	Sample
BRD-K68822425-001-01-6	(4R,5S,6S,7R,9R,10R,11E,13E,16R)-6-(((2S,3R,4R,5S,6R)-4-(dimethylamino)-3-hydroxy-5-(((2S,4R,5S,6S)-4-hydroxy-4,6-dimethyl-5-(propionyloxy)tetrahydro-2H-pyran-2-yl)oxy)-6-methyltetrahydro-2H-pyran-2-y ;l)oxy)-10-hydroxy-5-methoxy-9,16-dimethyl-2-oxo-7-(2-o	CCC(=O)O[C@H]1[C@H](C)O[C@@H](O[C@@H]2[C@@H](C)O[C@@H](O[C@@H]3[C@@H](OC)[C@H](OC(=O)CC)CC(=O)O[C@H](C)C/C=C/C=C/[C@H](O)[C@H](C)C[C@@H]3CC=O)[C@H](O)[C@H]2N(C)C)C[C@@]1(C)O	DMUAPQTXSSNEDD-RVVOCHMRSA-N	0.370834	0.0030855	0.915419	-0.583686	-0.478663	Sample
BRD-K34566599-001-03-9	(4S)-2-methyl-1,4,5,6-tetrahydro-4-pyrimidinecarboxylic acid	CC1=NCC[C@@H](C(=O)O)N1	WQXNXVUDBPYKBA-YFKPBYRVSA-N	0.16629	-0.543899	0.973925	0.796703	0.375811	Sample
BRD-A07600638-060-06-0	(4S,4aR,5S,5aS,12aS)-7-chloro-4-(dimethylamino)-5,10,12a-trihydroxy-6-methylene-1,3,11,12-tetraoxo-1,2,3,4,4a,5,5a,6,11,11a,12,12a-dodecahydrotetracene-2-carboxamide 2-hydroxy-5-sulfobenzoate	C=C1c2c(Cl)ccc(O)c2C(=O)C2C(=O)[C@]3(O)C(=O)C(C(N)=O)C(=O)[C@@H](N(C)C)[C@@H]3[C@@H](O)[C@H]12	MEFKOOXNVFALTA-IWVLMIASSA-N	-0.0218098	0.305119	1.07833	-0.0512393	0.585092	Sample
BRD-K39965020-001-12-5	(4Z,7Z,10Z,13Z,16Z,19Z)-4,7,10,13,16,19-docosahexaenoic acid	CC/C=C\C/C=C\C/C=C\C/C=C\C/C=C\C/C=C\CCC(=O)O	MBMBGCFOFBJSGT-KUBAVDMBSA-N	-0.0315173	0.0172852	1.04276	-0.0398153	0.15855	Sample
BRD-A34455052-001-01-8	(5E,7E,22E)-9,10-secoergosta-5,7,22-trien-3-ol	CC1CCC(O)C/C1=C\C=C1/CCCC2(C)C1CCC2C(C)/C=C/C(C)C(C)C	ILYCWAKSDCYMBB-CEQNRCNESA-N	0.184588	-0.659843	0.723191	-0.00458205	-0.779476	Sample
BRD-K23200955-002-02-3	(5R,6S)-6-[(1R)-1-hydroxyethyl]-3-({2-[(iminomethyl)amino]ethyl}sulfanyl)-7-oxo-1-azabicyclo[3.2.0]hept-2-ene-2-carboxylic acid hydrate	C[C@@H](O)[C@H]1C(=O)N2C(C(=O)O)=C(SCCNC=N)C[C@H]12	ZSKVGTPCRGIANV-ZXFLCMHBSA-N	0.0307949	-0.195321	0.990499	0.563721	-0.0875718	Sample
BRD-K26521938-001-09-8	(5Z,11beta,13E,15S)-11,15-dihydroxy-9-oxoprosta-5,13-dien-1-oic acid	CCCCC[C@H](O)/C=C/[C@H]1[C@H](O)CC(=O)[C@@H]1C/C=C\CCCC(=O)O	XEYBRNLFEZDVAW-ARSRFYASSA-N	0.201337	-0.239288	1.08422	-0.132838	0.0968672	Sample
BRD-K24452555-001-02-9	(6alpha,11beta)-21-(acetyloxy)-11-hydroxy-6-methyl-3,20-dioxopregna-1,4-dien-17-yl propionate	CCC(=O)O[C@]1(C(=O)COC(C)=O)CC[C@H]2[C@@H]3C[C@H](C)C4=CC(=O)C=C[C@]4(C)[C@H]3[C@@H](O)C[C@@]21C	DALKLAYLIPSCQL-YPYQNWSCSA-N	-0.034831	0.192627	0.889388	0.000134752	0.383308	Sample
BRD-K36859431-300-04-9	(6R)-2-amino-6-[(1R,2S)-1,2-dihydroxypropyl]-5,6,7,8-tetrahydro-4(1H)-pteridinone dihydrochloride	C[C@H](O)[C@H](O)[C@H]1CNc2nc(N)nc(O)c2N1	PUUSZHRVCCRCQI-ZCBCYCSYSA-N	1.05988	-0.35614	1.22673	0.139662	-0.622774	Sample
BRD-K27798832-001-02-9	(6R,7R)-7-{[(2Z)-2-(2-amino-1,3-thiazol-4-yl)-2-(methoxyimino)ethanoyl]amino}-3-methyl-8-oxo-5-thia-1-azabicyclo[4.2.0]oct-2-ene-2-carboxylic acid	CO/N=C(\C(=O)N[C@@H]1C(=O)N2C(C(=O)O)=C(C)CS[C@H]12)c1csc(N)n1	MQLRYUCJDNBWMV-GHXIOONMSA-N	-0.0620055	-0.0921632	0.757185	0.345507	0.537001	Sample
BRD-K42816473-001-01-0	(6S,7S)-7-(isopropylamino)-6,7,8,9-tetrahydro-2,9a-diazabenzo[cd]azulene-1,6-diol	CC(C)N[C@H]1CCn2c(O)nc3cccc(c32)[C@@H]1O	ZSTCZWJCLIRCOJ-AAEUAGOBSA-N	0.381955	0.0933313	1.02366	-0.416775	0.578996	Sample
BRD-K43977121-001-06-9	(6S,9S,12S,15S,18S)-1,6-diamino-9-(4-aminobutyl)-12-(carboxymethyl)-18-(4-hydroxybenzyl)-1-imino-15-isopropyl-7,10,13,16-tetraoxo-2,8,11,14,17-pentaazanonadecan-19-oic acid	CC(C)[C@H](NC(=O)[C@H](CC(=O)O)NC(=O)[C@H](CCCCN)NC(=O)[C@@H](N)CCCN=C(N)N)C(=O)N[C@@H](Cc1ccc(O)cc1)C(=O)O	PSWFFKRAVBDQEG-YGQNSOCVSA-N	0.347968	-0.385807	1.177	0.49991	-0.485361	Sample
BRD-K97939847-001-12-0	(9-oxo-10(9H)-acridinyl)acetic acid	O=C(O)Cn1c2ccccc2c(=O)c2ccccc21	UOMKBIIXHQIERR-UHFFFAOYSA-N	-1.43957	0.959228	1.07838	-1.02521	0.335564	Sample
BRD-K94559059-091-03-2	(benzoylamino)acetic acid compound with ethyl (2S)-2-amino-3-{4-[2-amino-6-({(1R)-1-[4-chloro-2-(3-methyl-1H-pyrazol-1-yl)phenyl]-2,2,2-trifluoroethyl}oxy)-4-pyrimidinyl]phenyl}propanoate (1:1)	CCOC(=O)[C@@H](N)Cc1ccc(-c2cc(O[C@H](c3ccc(Cl)cc3-n3ccc(C)n3)C(F)(F)F)nc(N)n2)cc1	MDSQOJYHHZBZKA-GBXCKJPGSA-N	0.511043	0.170487	0.966746	0.0425832	0.276596	Sample
BRD-A63431791-001-01-9	(pivaloyloxy)methyl 3,3-dimethyl-7-oxo-4-thia-1-azabicyclo[3.2.0]heptane-2-carboxylate 4,4-dioxide	CC(C)(C)C(=O)OCOC(=O)C1N2C(=O)CC2S(=O)(=O)C1(C)C	OHPVYKXTRACOSQ-NXEZZACHSA-N	0.345174	0.154429	1.14172	0.0325965	-0.246037	Sample
BRD-K76022557-003-29-9	(R)-(-)-Apomorphine hydrochloride	CN1CCc2cccc3c2[C@H]1Cc1ccc(O)c(O)c1-3	VMWNQDUVQKEIOC-CYBMUJFWSA-N	0.468	-0.515195	0.65363	0.253508	0.736006	Sample
BRD-K99879819-001-02-1	(R)-2(6)-amino-5(5)-fluoro-1(1),4,7-trimethyl-6-oxo-1(1)H-3-oxa-7-aza-2(3,5)-pyridina-1(4,3)-pyrazola-5(1,2)-benzenacyclooctaphane-1(5)-carbonitrile	C[C@H]1Oc2cc(cnc2N)-c2c(nn(C)c2C#N)CN(C)C(=O)c2ccc(F)cc21	IIXWYSCJSQVBQM-UHFFFAOYSA-N	0.0596621	-0.0219513	1.06906	-0.156425	0.0552193	Sample
BRD-K01825113-001-03-9	(R)-2,3-bis(palmitoyloxy)propyl 2-(trimethylammonio)ethyl phosphate	CCCCCCCCCCCCCCCC(=O)OC[C@H](COP(=O)(O)OCC[N+](C)(C)C)OC(=O)CCCCCCCCCCCCCCC	KILNVBDSWZSGLL-KXQOOQHDSA-O	-0.276622	0.21787	1.17462	0.00176119	0.334851	Sample
BRD-K00004707-001-01-9	(R)-2-amino-3-phenylpropyl carbamate	NC(=O)OC[C@H](N)Cc1ccccc1	UCTRAOBQFUDCSR-SECBINFHSA-N	0.581058	-0.95601	0.907615	0.912381	0.120275	Sample
BRD-K50677762-001-02-9	(R)-Oxiracetam	NC(=O)CN1C[C@H](O)CC1=O	IHLAQQPQKRMGSS-SCSAIBSYSA-N	1.0281	-0.248419	0.918585	0.712851	-0.0216758	Sample
BRD-A55272860-001-18-9	(RS)-(+/-)-Sulpiride	CCN1CCCC1CNC(=O)c1cc(S(N)(=O)=O)ccc1OC	BGRJTUBHPOOWDU-LLVKDONJSA-N	-0.417884	0.327208	1.1004	-0.259622	-0.0079781	Sample
BRD-K01826724-001-08-9	(RS)-Baclofen	NCC(CC(=O)O)c1ccc(Cl)cc1	KPYSYYIEGFHWSV-MRVPVSSYSA-N	0.553201	-0.0582298	0.993327	0.360985	0.300324	Sample
BRD-K51671335-001-13-9	(S)-(-)-Sulpiride	CCN1CCC[C@H]1CNC(=O)c1cc(S(N)(=O)=O)ccc1OC	BGRJTUBHPOOWDU-NSHDSACASA-N	0.0363613	0.139167	0.970241	-0.00154934	0.195935	Sample
BRD-K69907333-001-10-6	(S)-(+)-Flurbiprofen	C[C@H](C(=O)O)c1ccc(-c2ccccc2)c(F)c1	SYTBZMRGLBWNTM-JTQLQIEISA-N	0.336604	-1.017	1.13339	1.08497	-0.437392	Sample
BRD-K14965640-001-14-9	(S)-(+)-Ibuprofen	CC(C)Cc1ccc([C@H](C)C(=O)O)cc1	HEFNNWSXXWATRW-JTQLQIEISA-N	0.454943	-0.0283947	0.805979	0.844042	0.25106	Sample
BRD-K73451719-001-01-2	(S)-N-((S)-6-amino-1-(2-amino-2-oxoethylamino)-1-oxohexan-2-yl)-1-((4R,7S,10S,13S,16S,19R)-7-(2-amino-2-oxoethyl)-10-(3-amino-3-oxopropyl)-19-(2-(2-(2-aminoacetamido)acetamido)acetamido)-13-benzyl-16- ;(4-hydroxybenzyl)-6,9,12,15,18-pentaoxo-1,2-dithia-5,8	NCCCC[C@H](NC(=O)[C@@H]1CCCN1C(=O)[C@@H]1CSSC[C@H](NC(=O)CNC(=O)CNC(=O)CN)C(=O)N[C@@H](Cc2ccc(O)cc2)C(=O)N[C@@H](Cc2ccccc2)C(=O)N[C@@H](CCC(N)=O)C(=O)N[C@@H](CC(N)=O)C(=O)N1)C(=O)NCC(N)=O	BENFXAYNYRLAIU-WBNRJDGRSA-N	-0.481218	0.193009	1.10051	0.0736276	-0.438306	Sample
BRD-K55705469-065-02-9	(S)-penbutolol sulfate	CC(C)(C)NC[C@H](O)COc1ccccc1C1CCCC1	KQXKVJAGOJTNJS-HNNXBMFYSA-N	0.0102449	-0.00102082	0.981964	-0.277007	-0.18242	Sample
BRD-K08806317-050-30-9	(S)-Timolol maleate	CC(C)(C)NC[C@H](O)COc1nsnc1N1CCOCC1	BLJRIMJGRPQVNF-JTQLQIEISA-N	0.0218098	-0.249105	1.04468	-0.117754	-0.382015	Sample
BRD-K04175245-001-14-9	(Z)-Thiothixene	CN1CCN(CC/C=C2/c3ccccc3Sc3ccc(S(=O)(=O)N(C)C)cc32)CC1	GFBKORZTTCHDGY-UWVJOHFNSA-N	0.316998	0.00637203	1.16865	-1.4818	2.69611	Sample
BRD-K64931368-001-14-1	??6-????-Aminocaproic acid	NCCCCCC(=O)O	SLXKOJJOQWFEFD-UHFFFAOYSA-N	0.0250451	0.04745	0.893251	-0.378053	-0.26434	Sample
BRD-K74225533-001-12-0	?-Carotene	CC1=C(/C=C/C(C)=C/C=C/C(C)=C/C=C/C=C(C)/C=C/C=C(C)/C=C/C2=C(C)CCCC2(C)C)C(C)(C)CCC1	OENHQHLEOONYIE-JLTXGRSLSA-N	-1.34448	0.934602	0.932732	-0.0687468	0.453778	Sample
BRD-K19515365-001-02-6	[(1-benzyl-1H-indazol-3-yl)oxy]acetic acid	O=C(O)COc1nn(Cc2ccccc2)c2ccccc12	BYFMCKSPFYVMOU-UHFFFAOYSA-N	0.555961	-0.497956	0.979225	0.388004	0.349637	Sample
BRD-K27515606-311-02-8	[(2,2-dimethylpropanoyl)oxy]methyl (6R,7R)-3-{[(aminocarbonyl)oxy]methyl}-7-{[(2Z)-2-(2-amino-1,3-thiazol-4-yl)-2-pentenoyl]amino}-8-oxo-5-thia-1-azabicyclo[4.2.0]oct-2-ene-2-carboxylate hydrochloride ; hydrate	CC/C=C(\C(=O)N[C@@H]1C(=O)N2C(C(=O)OCOC(=O)C(C)(C)C)=C(COC(N)=O)CS[C@H]12)c1csc(N)n1	WVPAABNYMHNFJG-QDVBXLKVSA-N	0.679198	-0.797552	1.04513	0.00254433	-0.285838	Sample
BRD-K00029595-303-02-9	[(2S,3S,5S,8R,9S,10S,13S,14S,16S,17R)-17-acetoxy-2,16-bis(4,4-dimethylpiperazin-4-ium-1-yl)-10,13-dimethyl-2,3,4,5,6,7,8,9,11,12,14,15,16,17-tetradecahydro-1H-cyclopenta[a]phenanthren-3-yl] acetate	CC(=O)O[C@H]1C[C@@H]2CC[C@@H]3[C@H](CC[C@@]4(C)[C@H]3C[C@H](N3CC[N+](C)(C)CC3)[C@@H]4OC(C)=O)[C@@]2(C)C[C@@H]1N1CC[N+](C)(C)CC1	OWWLUIWOFHMHOQ-XGHATYIMSA-N	0.295838	0.224644	1.09056	0.0618607	0.00269832	Sample
BRD-K00029603-001-02-9	[(8R,9S,13S,14S,17S)-17-hydroxy-13-methyl-6,7,8,9,11,12,14,15,16,17-decahydrocyclopenta[a]phenanthren-3-yl] N,N-bis(2-chloroethyl)carbamate	C[C@]12CC[C@@H]3c4ccc(OC(=O)N(CCCl)CCCl)cc4CC[C@H]3[C@@H]1CC[C@@H]2O	FRPJXPJMRWBBIH-RBRWEJTLSA-N	0.655695	0.0556346	1.13512	-0.588888	-0.599425	Sample
BRD-K77484724-001-03-8	[2-(6-amino-9H-purin-9-yl)ethoxy]methylphosphonic acid	Nc1ncnc2c1ncn2CCOCP(=O)(O)O	SUPKOOSCJHTBAH-UHFFFAOYSA-N	0.0162294	0.219832	1.14562	-0.0396854	0.189431	Sample
BRD-K34098590-001-02-1	[2,3-dichloro-4-(2-thienylcarbonyl)phenoxy]acetic acid	O=C(O)COc1ccc(C(=O)c2cccs2)c(Cl)c1Cl	AGHANLSBXUWXTB-UHFFFAOYSA-N	-0.361763	0.374359	1.06891	-0.0574924	0.84151	Sample
BRD-K00029602-001-02-9	[2-oxo-2-[rac-(6S,8S,9R,10S,11S,13S,14S,16S,17R)-17-acetoxy-6,9-difluoro-11-hydroxy-10,13,16-trimethyl-3-oxo-6,7,8,11,12,14,15,16-octahydrocyclopenta[a]phenanthren-17-yl]ethyl] acetate	CC(=O)OCC(=O)[C@@]1(OC(C)=O)[C@@H](C)C[C@H]2[C@@H]3C[C@H](F)C4=CC(=O)C=C[C@]4(C)[C@@]3(F)[C@@H](O)C[C@@]21C	BOBLHFUVNSFZPJ-JOYXJVLSSA-N	-0.211096	-0.127892	1.07628	-0.0872684	-0.450949	Sample
BRD-K49372556-001-04-1	[3,4-bis(4-methoxyphenyl)-5-isoxazolyl]acetic acid	COc1ccc(-c2noc(CC(=O)O)c2-c2ccc(OC)cc2)cc1	DJEIHHYCDCTAAH-UHFFFAOYSA-N	-0.554485	0.516167	1.0193	-0.75891	0.0211119	Sample
BRD-K16077845-001-08-9	[4-(4-Chloro-phenyl)-2-phenyl-thiazol-5-yl]-acetic acid	O=C(O)Cc1sc(-c2ccccc2)nc1-c1ccc(Cl)cc1	JIEKMACRVQTPRC-UHFFFAOYSA-N	-0.212848	0.508144	0.930568	-0.700914	0.798095	Sample
BRD-K47492008-001-02-7	[4-(allyloxy)-3-chlorophenyl]acetic acid	C=CCOc1ccc(CC(=O)O)cc1Cl	ARHWPKZXBHOEEE-UHFFFAOYSA-N	-0.316945	0.0991902	0.943508	-0.460872	-0.0304609	Sample
BRD-K94848716-001-12-9	[4-(carbamoylamino)phenyl]arsonic acid	NC(=O)Nc1ccc([As](=O)(O)O)cc1	WWXBHTZSYYGCSG-UHFFFAOYSA-N	0.00865487	-0.27372	0.97385	0.00191266	-0.210384	Sample
BRD-K87595680-001-05-9	[4-[2-[4-(2-METHYLPROPOXYCARBONYLOXYMETHYL)-3,5-DIOXOPIPERAZIN-1-YL]ETHYL]-2,6-DIOXOPIPERAZIN-1-YL]METHYL 2-METHYLPROPYL CARBONATE	CC(C)COC(=O)OCN1C(=O)CN(CCN2CC(=O)N(COC(=O)OCC(C)C)C(=O)C2)CC1=O	OCOKWVBYZHBHLU-UHFFFAOYSA-N	-0.86598	0.363182	0.716975	-0.179584	0.304375	Sample
BRD-A60635434-001-01-1	[rac-(1R,3E,4R)-7,7-dimethyl-2-oxo-3-[[4-[rac-(E)-[rac-(1R,4R)-7,7-dimethyl-3-oxo-4-(sulfomethyl)norbornan-2-ylidene]methyl]phenyl]methylene]norbornan-1-yl]methanesulfonic acid	CC1(C)[C@H]2CC[C@]1(CS(=O)(=O)O)C(=O)C2=Cc1ccc(C=C2C(=O)[C@@]3(CS(=O)(=O)O)CC[C@@H]2C3(C)C)cc1	HEAHZSUCFKFERC-MPPVQRIUSA-N	0.0178883	-0.205281	0.910902	-0.445536	-0.16313	Sample
BRD-A86665761-001-01-1	{1-[({[1-(isobutyryloxy)ethoxy]carbonyl}amino)methyl]cyclohexyl}acetic acid	CC(C)C(=O)O[C@@H](C)OC(=O)NCC1(CC(=O)O)CCCCC1	TZDUHAJSIBHXDL-GFCCVEGCSA-N	0.0789128	-0.31997	1.01714	-0.328641	-0.199378	Sample
BRD-K00004639-001-01-9	1-(2-{4-[(3R,4R)-7-methoxy-2,2-dimethyl-3-phenyl-3,4-dihydro-2H-chromen-4-yl]phenoxy}ethyl)pyrrolidine	COc1ccc2c(c1)OC(C)(C)[C@@H](c1ccccc1)[C@@H]2c1ccc(OCCN2CCCC2)cc1	XZEUAXYWNKYKPL-WDYNHAJCSA-N	1.24416	0.704793	0.846168	-0.417117	0.0228603	Sample
BRD-A15687940-001-05-6	1-(2-chlorophenyl)-3-(dimethylamino)-1-phenyl-1-propanol	CN(C)CCC(O)(c1ccccc1)c1ccccc1Cl	WRCHFMBCVFFYEQ-QGZVFWFLSA-N	-0.592625	0.37475	1.09204	-0.580795	-0.666069	Sample
BRD-A21474126-001-01-6	1-(2-methoxyphenyl)-N-methyl-2-propanamine	CNC(C)Cc1ccccc1OC	OEHAYUOVELTAPG-VIFPVBQESA-N	-0.0102121	-0.00183783	1.18136	-0.0971663	-0.51352	Sample
BRD-A56241705-003-01-2	1-(3,4,5-trimethoxybenzyl)-1,2,3,4-tetrahydro-6,7-isoquinolinediol hydrochloride	COc1cc(CC2NCCc3cc(O)c(O)cc32)cc(OC)c1OC	RGVPOXRFEPSFGH-CQSZACIVSA-N	0.161993	-0.000223109	1.0285	0.000794891	0.494841	Sample
BRD-K94830213-001-01-3	1-(3,4-dimethoxyphenyl)-5-ethyl-7,8-dimethoxy-4-methyl-5H-2,3-benzodiazepine d_1_	CCC1=C(C)NN=C(c2ccc(OC)c(OC)c2)c2cc(OC)c(OC)cc21	LOUZDJSQOFXLAP-UHFFFAOYSA-N	0.841524	-0.636236	0.916556	0.524688	-0.790303	Sample
BRD-K60443845-001-09-9	1-(4-chlorobenzyl)-2-methyl-1H-benzimidazole	Cc1nc2ccccc2n1Cc1ccc(Cl)cc1	WNAQOLSMVPFGTE-UHFFFAOYSA-N	0.784625	-2.09948	0.721119	2.31708	-1.07625	Sample
BRD-K82147103-003-05-6	1-(4-chlorophenyl)-2-[[3-(10,11-dihydro-5H-dibenzo[b,f]azepin-5-yl)propyl](methyl)amino]ethanone hydrochloride	CN(CCCN1c2ccccc2CCc2ccccc21)CC(=O)c1ccc(Cl)cc1	SAPNXPWPAUFAJU-UHFFFAOYSA-N	0.0246112	-0.532844	0.839675	0.597552	-0.0813226	Sample
BRD-A91444184-300-01-9	1-(4-tert-butylbenzyl)-4-[(4-chlorophenyl)(phenyl)methyl]piperazine dihydrochloride	CC(C)(C)c1ccc(CN2CCN(C(c3ccccc3)c3ccc(Cl)cc3)CC2)cc1	MOYGZHXDRJNJEP-MHZLTWQESA-N	-0.324704	0.457681	0.931299	-0.482756	0.0870733	Sample
BRD-A50675490-001-01-0	1-(9H-carbazol-4-yloxy)-3-(isopropylamino)-2-propanol	CC(C)NCC(O)COc1cccc2[nH]c3ccccc3c12	BQXQGZPYHWWCEB-CYBMUJFWSA-N	-0.0550764	-0.33995	1.16871	0.620233	-0.449026	Sample
BRD-A04971881-003-01-3	1-(tert-butylamino)-3-(2,5-dichlorophenoxy)-2-propanol hydrochloride	CC(C)(C)NCC(O)COc1cc(Cl)ccc1Cl	XYCMOTOFHFTUIU-SNVBAGLBSA-N	-0.306598	-0.000223109	1.25891	0.105547	0.00457188	Sample
BRD-A29944538-003-09-9	1-(tert-butylamino)-3-{2-[(3-methyl-1,2,4-oxadiazol-5-yl)methoxy]phenoxy}-2-propanol	Cc1noc(COc2ccccc2OCC(O)CNC(C)(C)C)n1	CEDZURSVVKNCSL-ZDUSSCGKSA-N	0.0193901	0.0119247	1.14698	-0.190984	-0.109196	Sample
BRD-K33588785-300-02-9	1,1'-(oxybis(methylene))bis(4-(nitrosomethyl)pyridin-1-ium)	O/N=C/c1cc[n+](COC[n+]2ccc(/C=N/O)cc2)cc1	HIGRLDNHDGYWQJ-UHFFFAOYSA-P	-0.72235	0.000599235	0.991163	-0.0722508	-0.0438964	Sample
BRD-K00004546-001-01-9	1,1,1,2,2,3,3,4,4,5,5,6,6-tridecafluorotetradecane	CCCCCCCCC(F)(F)C(F)(F)C(F)(F)C(F)(F)C(F)(F)C(F)(F)F	WRYIIOKOQSICTB-UHFFFAOYSA-N	1.96564	-1.18093	1.07753	0.00726822	-2.17902	Sample
BRD-K05638300-001-02-0	1,1,1,3,3,3-hexafluoro-2-(fluoromethoxy)propane	FCOC(C(F)(F)F)C(F)(F)F	DFEYYRMXOJXZRJ-UHFFFAOYSA-N	0.291565	-0.0572359	1.13771	0.482051	-0.395178	Sample
BRD-K26674746-001-01-4	1,1,1,3,3,3-hexamethyldisiloxane	C[Si](C)(C)O[Si](C)(C)C	UQEAIHBTYFGYIE-UHFFFAOYSA-N	0.956926	-0.557181	1.0278	1.01412	-0.0062277	Sample
BRD-K39495750-001-02-0	1,1,1-trichloro-2-methyl-2-propanol	CC(C)(O)C(Cl)(Cl)Cl	OSASVXMJTNOKOY-UHFFFAOYSA-N	-0.127444	0.0819397	1.19715	0.500436	0.0257903	Sample
BRD-K55401595-001-01-8	1,1,2,2,3,3,4,4,4a,5,5,6,6,7,7,8,8,8a-octadecafluorodecahydronaphthalene	FC1(F)C(F)(F)C(F)(F)C2(F)C(F)(F)C(F)(F)C(F)(F)C(F)(F)C2(F)C1(F)F	UWEYRJFJVCLAGH-UHFFFAOYSA-N	-0.25713	-0.15885	0.95962	0.156975	0.167172	Sample
BRD-A89207210-001-01-6	1,1-diethyl-3-((9S)-7-methyl-4,6,6a,7,8,9,10,10a-octahydroindolo[4,3-fg]quinolin-9-yl)urea	CCN(CC)C(=O)N[C@H]1CC2c3cccc4[nH]cc(c34)CC2N(C)C1	JOAHPSVPXZTVEP-YXJHDRRASA-N	0.316834	0.0464058	1.17078	-0.00867198	-0.0267644	Sample
BRD-A59329714-001-01-5	1,3,3-trimethyl-2-oxabicyclo[2.2.2]octane-6,7-diol	CC1(C)OC2(C)C(O)CC1CC2O	JSNQSLSBBZFGBM-XAKJDZQGSA-N	-0.349888	0.205672	0.661026	-0.108152	0.424332	Sample
BRD-K76606751-001-02-9	1,3,4,6-tetramethyltetrahydroimidazo[4,5-d]imidazole-2,5(1H,3H)-dione	CN1C(=O)N(C)C2C1N(C)C(=O)N2C	XIUUSFJTJXFNGH-UHFFFAOYSA-N	-0.267683	0.414951	1.04315	-0.290772	-0.113177	Sample
BRD-K76375510-001-02-9	1,3-dichloro-6-hydroxy-1,3,5-triazine-2,4(1H,3H)-dione	O=c1[nH]c(=O)n(Cl)c(=O)n1Cl	CEJLBZWIKQJOAT-UHFFFAOYSA-N	-0.262468	-0.0435557	1.01255	-0.0219499	0.823914	Sample
BRD-K18637542-001-01-7	1,3-dihydroxyacetone	O=C(CO)CO	RXKJFZQQPQGTFL-UHFFFAOYSA-N	-0.436941	0.0572414	1.02544	-0.0217926	0.732133	Sample
BRD-K51807679-001-06-8	1,8,9-anthracenetriol	Oc1cccc2cc3cccc(O)c3c(O)c12	YUTJCNNFTOIOGT-UHFFFAOYSA-N	-0.75649	0.81731	1.09411	-0.722508	-0.34291	Sample
BRD-K01826024-001-01-9	1-[2-(2-benzylphenoxy)-1-methylethyl]piperidine	CC(COc1ccccc1Cc1ccccc1)N1CCCCC1	JTUQXGZRVLWBCR-SFHVURJKSA-N	-0.236393	0.00487848	1.0466	-0.200151	0.483481	Sample
BRD-K22556255-001-08-9	1-[3-(4-benzhydryl-1-piperazinyl)propyl]-1,3-dihydro-2H-benzimidazol-2-one	Oc1nc2ccccc2n1CCCN1CCN(C(c2ccccc2)c2ccccc2)CC1	BAINIUMDFURPJM-UHFFFAOYSA-N	0.536623	0.51454	0.773043	-0.357569	0.152244	Sample
BRD-A13116749-003-01-6	1-[4-amino-3-chloro-5-(trifluoromethyl)phenyl]-2-(tert-butylamino)ethanol hydrochloride	CC(C)(C)NCC(O)c1cc(Cl)c(N)c(C(F)(F)F)c1	JSJCTEKTBOKRST-SNVBAGLBSA-N	-0.350979	0.478181	1.12421	-0.261246	-0.0278812	Sample
BRD-K79425933-001-11-9	1-{1-[4-(4-fluorophenyl)-4-oxobutyl]-4-piperidinyl}-1,3-dihydro-2H-benzimidazol-2-one	O=C(CCCN1CCC(n2c(=O)[nH]c3ccccc32)CC1)c1ccc(F)cc1	FEBOTPHFXYHVPL-UHFFFAOYSA-N	-0.409259	0.54995	0.889329	-0.0173427	0.0800606	Sample
BRD-K84971356-001-01-4	1-{2-[2-(diethylamino)ethoxy]phenyl}-3-phenyl-1-propanone	CCN(CC)CCOc1ccccc1C(=O)CCc1ccccc1	OEGDFSLNGABBKJ-UHFFFAOYSA-N	-0.50864	1.46067	0.80505	-1.22094	1.06357	Sample
BRD-K26222048-001-02-9	10(E),12(Z)-Conjugated Linoleic Acid	CCCCC/C=C\C=C\CCCCCCCCC(=O)O	GKJZMAHZJGSBKD-NMMTYZSQSA-N	0.397985	0.0455153	1.11885	0.175926	-0.00241865	Sample
BRD-A42881122-001-01-1	10-[3-(dimethylamino)-2-methylpropyl]-10H-phenothiazine-2-carbonitrile	C[C@@H](CN(C)C)CN1c2ccccc2Sc2ccc(C#N)cc21	SLFGIOIONGJGRT-AWEZNQCLSA-N	-0.542119	0.73881	1.04773	-0.552194	1.02954	Sample
BRD-K77564118-001-03-1	10-{[4-(1,3-benzodioxol-5-ylmethyl)-1-piperazinyl]acetyl}-10H-phenothiazine	O=C(CN1CCN(Cc2ccc3c(c2)OCO3)CC1)N1c2ccccc2Sc2ccccc21	UBAJTZKNDCEGKL-UHFFFAOYSA-N	-0.0937893	0.222692	1.0768	-0.296769	0.262702	Sample
BRD-K00004560-001-01-9	10-{3-[4-(2-hydroxyethyl)-1-piperidinyl]propyl}-N,N-dimethyl-10H-phenothiazine-2-sulfonamide	CN(C)S(=O)(=O)c1ccc2c(c1)N(CCCN1CCC(CCO)CC1)c1ccccc1S2	JOMHSQGEWSNUKU-UHFFFAOYSA-N	0.0906319	-0.377155	0.901399	-0.1532	-0.0503831	Sample
BRD-K19189338-001-05-7	10-Undecenoic acid	C=CCCCCCCCCC(=O)O	FRPZMMHWLSIFAZ-UHFFFAOYSA-N	0.069633	-0.384802	0.848452	0.376915	0.115079	Sample
BRD-K13330768-001-02-9	10-Undecenoic acid (zinc salt)	C=CCCCCCCCCC(=O)O[Zn]OC(=O)CCCCCCCCC=C	YMCOHQVWOBMDCZ-UHFFFAOYSA-L	0.00286675	0.749755	1.01122	0.384317	0.404178	Sample
BRD-K55991142-001-01-6	11-(1-methyl-4-piperidinylidene)-6,11-dihydro-5H-imidazo[2,1-b][3]benzazepine-3-carbaldehyde	CN1CCC(=C2c3ccccc3CCn3c(C=O)cnc32)CC1	MWTBKTRZPHJQLH-UHFFFAOYSA-N	0.00269624	0.177711	0.967996	-0.0029659	-0.0407662	Sample
BRD-K44932450-001-17-9	17¿-Hydroxyprogesterone(BRD-A39791822)	CC(=O)[C@@]1(O)CC[C@H]2[C@@H]3CCC4=CC(=O)CC[C@]4(C)[C@H]3CC[C@@]21C	DBPWSSGDRRHUNT-CEGNMAFCSA-N	0.137578	-0.178922	1.13644	0.271696	-0.887279	Sample
BRD-K96137854-001-20-9	18?-Glycyrrhetinic acid	CC1(C)[C@@H](O)CC[C@@]2(C)[C@H]1CC[C@]1(C)[C@@H]2C(=O)C=C2[C@@H]3C[C@@](C)(C(=O)O)CC[C@]3(C)CC[C@]21C	MPDGHEJMBKOTSU-YKLVYJNSSA-N	0.875147	-0.23154	0.677603	0.635796	0.333116	Sample
BRD-K12742203-003-01-7	1-benzyl-3-ethyl-6,7-dimethoxyisoquinoline hydrochloride	CCc1cc2cc(OC)c(OC)cc2c(Cc2ccccc2)n1	MYCMTMIGRXJNSO-UHFFFAOYSA-N	0.595755	-0.120823	0.985963	0.534752	0.377555	Sample
BRD-K92988025-001-02-7	1-bromo-1,1,2,2,3,3,4,4,5,5,6,6,7,7,8,8,8-heptadecafluorooctane	FC(F)(F)C(F)(F)C(F)(F)C(F)(F)C(F)(F)C(F)(F)C(F)(F)C(F)(F)Br	WTWWXOGTJWMJHI-UHFFFAOYSA-N	-0.267817	0.0574701	1.00238	-0.52919	0.413104	Sample
BRD-K00004566-001-01-9	1-butoxy-3-phenoxy-2-propanol	CCCCOC[C@@H](O)COc1ccccc1	WBLXZPHICYCDGN-GFCCVEGCSA-N	0.3917	-0.0275023	1.02938	-0.000119314	0.0146745	Sample
BRD-K01825844-001-01-9	1-cyclohexyl-N-methyl-2-propanamine	CNC(C)CC1CCCCC1	JCRIVQIOJSSCQD-VIFPVBQESA-N	-0.0854361	0.994057	0.799949	-0.983418	0.00713427	Sample
BRD-K50050533-001-05-9	1-Docosanol	CCCCCCCCCCCCCCCCCCCCCCO	NOPFSRXAKWQILS-UHFFFAOYSA-N	-0.17759	-0.000599235	0.882958	0.106595	0.745339	Sample
BRD-K49841478-001-01-6	1-ethyl-4-oxo-7-(4-pyridinyl)-1,4-dihydro-3-quinolinecarboxylic acid	CCn1cc(C(=O)O)c(=O)c2ccc(-c3ccncc3)cc21	XBPZXDSZHPDXQU-UHFFFAOYSA-N	0.0331849	-0.100476	0.700529	0.189295	-0.3251	Sample
BRD-K89337853-001-02-9	1-hydroxy-2-(imidazo[1,2-a]pyridin-3-yl)ethane-1,1-diyldiphosphonic acid	O=P(O)(O)C(O)(Cc1cnc2ccccn12)P(=O)(O)O	VMMKGHQPQIEGSQ-UHFFFAOYSA-N	0.852062	-0.584361	0.940667	0.2051	0.697179	Sample
BRD-K54339150-001-01-8	1-isopropyl-7-methyl-4-phenyl-2(1H)-quinazolinone	Cc1ccc2c(-c3ccccc3)nc(=O)n(C(C)C)c2c1	JTIGKVIOEQASGT-UHFFFAOYSA-N	0.0015581	-0.0290736	0.915758	0.273514	0.223813	Sample
BRD-K91244729-003-01-3	1-methyl-4-piperidinyl diphenyl(propoxy)acetate hydrochloride	CCCOC(C(=O)OC1CCN(C)CC1)(c1ccccc1)c1ccccc1	QPCVHQBVMYCJOM-UHFFFAOYSA-N	0.369651	0.0030855	1.04094	-0.43926	-0.395762	Sample
BRD-K54208592-001-10-9	1-Naphthyl-N-methylcarbamate	CNC(=O)Oc1cccc2ccccc12	CVXBEEMKQHEXEN-UHFFFAOYSA-N	0.779411	-0.196207	0.96361	0.312479	-0.00633288	Sample
BRD-A10131665-001-03-8	1-palmitoyl-2-linoleoyl-sn-glycero-3-phosphocholine	CCCCC/C=C\C/C=C\CCCCCCCC(=O)O[C@H](COC(=O)CCCCCCCCCCCCCCC)COP(=O)(O)OCC[N+](C)(C)C	JLPULHDHAOZNQI-ZTIMHPMXSA-O	-0.220495	0.193451	1.18931	0.388035	-0.218107	Sample
BRD-A44181516-001-01-8	1-phenyl-1-[3-(trifluoromethyl)phenyl]-1-propanol	CCC(O)(c1ccccc1)c1cccc(C(F)(F)F)c1	DVASNQYQOZHAJN-OAHLLOKOSA-N	-0.101103	0.0799255	1.16627	-1.06961	-0.0351636	Sample
BRD-A66284731-001-03-9	1-PHENYL-1-PENTANOL	CCCCC(O)c1ccccc1	OVGORFFCBUIFIA-LLVKDONJSA-N	-0.392246	0.312158	1.24199	-0.14493	-0.0977683	Sample
BRD-K27853494-003-04-7	1S,2R-PHENYLPROPANOLAMINE HYDROCHLORIDE	C[C@@H](N)[C@@H](O)c1ccccc1	DLNKOYKMWOXYQA-VXNVDRBHSA-N	-0.132541	0.146275	0.99573	-0.207615	-0.299877	Sample
BRD-K62391742-001-09-7	2-((1H-pyrrolo[2,3-b]pyridin-5-yl)oxy)-4-(4-((4'-chloro-5,5-dimethyl-3,4,5,6-tetrahydro-[1,1'-biphenyl]-2-yl)methyl)piperazin-1-yl)-N-((3-nitro-4-(((tetrahydro-2H-pyran-4-yl)methyl)amino)phenyl)sulfon ;yl)benzamide	CC1(C)CCC(CN2CCN(c3ccc(C(=O)NS(=O)(=O)c4ccc(NCC5CCOCC5)c([N+](=O)[O-])c4)c(Oc4cnc5[nH]ccc5c4)c3)CC2)=C(c2ccc(Cl)cc2)C1	LQBVNQSMGBZMKD-UHFFFAOYSA-N	0.0168464	-0.125359	1.11847	0.463977	-0.287421	Sample
BRD-A20742938-036-03-7	2-(2,2-diphenylcyclopropyl)-4,5-dihydro-1H-imidazole succinate	c1ccc(C2(c3ccccc3)CC2C2=NCCN2)cc1	IPOBOOXFSRWSHL-INIZCTEOSA-N	-0.423436	0.555314	0.891521	-0.434622	-0.292535	Sample
BRD-K05977355-001-23-2	2-(2,4-difluorophenyl)-1,3-di(1H-1,2,4-triazol-1-yl)-2-propanol	OC(Cn1cncn1)(Cn1cncn1)c1ccc(F)cc1F	RFHAOTPXVQNOHP-UHFFFAOYSA-N	0.507254	-0.0367431	0.88945	0.173081	1.41616	Sample
BRD-K92129045-001-01-6	2-(2-oxo-2H-1,3-benzoxazin-3(4H)-yl)acetamide	NC(=O)CN1Cc2ccccc2OC1=O	KYCBWEZLKCTALM-UHFFFAOYSA-N	-0.525796	0.20782	1.02719	-0.0220773	-0.195273	Sample
BRD-K21586122-001-02-7	2-(3-((2'-(1H-tetrazol-5-yl)biphenyl-4-yl)methyl)-2-butylidene-6-methyl-4-oxo-1,2,3,4-tetrahydropyrimidin-5-yl)-N,N-dimethylethanethioamide	CCCCc1nc(C)c(CC(=S)N(C)C)c(=O)n1Cc1ccc(-c2ccccc2-c2nn[nH]n2)cc1	AMEROGPZOLAFBN-UHFFFAOYSA-N	0.549641	-0.692303	0.752533	0.238831	-0.705879	Sample
BRD-K44993696-001-13-1	2-(4-{[(2S)-2-hydroxy-3-(isopropylamino)propyl]oxy}phenyl)acetamide	CC(C)NC[C@H](O)COc1ccc(CC(N)=O)cc1	METKIMKYRPQLGS-LBPRGKRZSA-N	0.40068	-0.384152	1.04657	0.514522	-0.252211	Sample
BRD-K33483813-001-13-9	2-(4-Acetamidophenyl)acetic acid	CC(=O)Nc1ccc(CC(=O)O)cc1	MROJXXOCABQVEF-UHFFFAOYSA-N	-0.0157284	-0.00637203	1.13777	0.259234	-0.259018	Sample
BRD-K00004714-001-01-9	2-(4-cyclohexyl-1-naphthyl)propanoic acid	C[C@H](C(=O)O)c1ccc(C2CCCCC2)c2ccccc12	VZUGVMQFWFVFBX-ZDUSSCGKSA-N	0.977037	-1.00751	1.00848	0.758453	-0.76103	Sample
BRD-A72988804-001-11-1	2-(5-benzoyl-2-thienyl)propanoic acid	CC(C(=O)O)c1ccc(C(=O)c2ccccc2)s1	GUHPRPJDBZHYCJ-SECBINFHSA-N	0.24276	-0.54957	0.869508	0.441419	-0.101275	Sample
BRD-K73923631-003-03-7	2-(6-chloro-9H-carbazol-2-yl)propanoic acid	CN1CCN(c2cc3c(cc2F)c(=O)c(C(=O)O)cn3-c2ccc(F)cc2)CC1	NOCJXYPHIIZEHN-UHFFFAOYSA-N	0.10348	-0.0295973	0.896126	0.559461	0.00211459	Sample
BRD-K86864073-001-01-1	2-(diethylamino)ethyl 4-amino-2-chlorobenzoate	CCN(CC)CCOC(=O)c1ccc(N)cc1Cl	VDANGULDQQJODZ-UHFFFAOYSA-N	0.0613383	-0.241534	1.0615	-0.000119314	0.0202945	Sample
BRD-A21280314-001-06-8	2-(isopropylamino)-1-(4-nitrophenyl)ethanol	CC(C)NCC(O)c1ccc([N+](=O)[O-])cc1	UAORFCGRZIGNCI-LLVKDONJSA-N	0.691308	-0.943807	1.23502	-0.115865	-1.54918	Sample
BRD-K28687144-001-08-7	2-(phosphonooxy)benzoic acid	O=C(O)c1ccccc1OP(=O)(O)O	FFKUDWZICMJVPA-UHFFFAOYSA-N	-0.00516217	0.122272	1.34485	-0.346138	-0.871903	Sample
BRD-K96691275-001-01-2	2,2'-(2-(3-bromo-2,4,6-trimethylphenylamino)-2-oxoethylazanediyl)diacetic acid	Cc1cc(C)c(NC(=O)CN(CC(=O)O)CC(=O)O)c(C)c1Br	MHPZZZZLAQGTHT-UHFFFAOYSA-N	-0.273062	0.232731	0.908927	-0.286058	-0.0130957	Sample
BRD-K11099631-001-08-4	2,2',2'',2'''-(1,4,7,10-tetraazacyclododecane-1,4,7,10-tetrayl)tetraacetic acid	O=C(O)CN1CCN(CC(=O)O)CCN(CC(=O)O)CCN(CC(=O)O)CC1	WDLRUFUQRNWCPK-UHFFFAOYSA-N	-0.00606195	-0.469422	0.83848	0.689379	0.0266312	Sample
BRD-K06152156-001-02-6	2,2-dichloro-1,1-difluoro-1-methoxyethane	COC(F)(F)C(Cl)Cl	RFKMCNOHBTXSMU-UHFFFAOYSA-N	1.47724	-0.0259371	0.548694	3.37515	-0.0338148	Sample
BRD-K23779958-001-08-9	2,2-dichlorovinyl dimethyl phosphate	COP(=O)(OC)OC=C(Cl)Cl	OEBRKCOSUFCWJD-UHFFFAOYSA-N	-0.185654	0.109325	1.12421	-0.0355449	-0.201878	Sample
BRD-K62326629-001-20-8	2,2'-methylenebis(4-chlorophenol)	Oc1ccc(Cl)cc1Cc1cc(Cl)ccc1O	MDNWOSOZYLHTCG-UHFFFAOYSA-N	0.592508	-0.985854	0.700397	1.30767	0.51635	Sample
BRD-A23418262-001-01-5	2,3-dihydroxypropyl 2-{[8-(trifluoromethyl)-4-quinolinyl]amino}benzoate	O=C(OCC(O)CO)c1ccccc1Nc1ccnc2c(C(F)(F)F)cccc12	APQPGQGAWABJLN-GFCCVEGCSA-N	-0.353731	0.262901	1.14868	-0.0982904	-0.0756409	Sample
BRD-A76533773-001-01-9	2,3-dihydroxypropyl 4-aminobenzoate	Nc1ccc(C(=O)OCC(O)CO)cc1	WHQOKFZWSDOTQP-VIFPVBQESA-N	0.0956058	-0.286182	1.04038	0.0442888	-0.533136	Sample
BRD-A10773072-001-03-4	2,3-dihydroxypropyl laurate	CCCCCCCCCCCC(=O)OCC(O)CO	ARIWANIATODDMH-AWEZNQCLSA-N	1.04043	-0.787239	0.822362	0.661715	-0.39509	Sample
BRD-A48938994-001-15-8	2,3-dihydroxypropyl octanoate	CCCCCCCC(=O)OCC(O)CO	GHBFNMLVSPCDGN-JTQLQIEISA-N	-0.190445	0.485978	1.11763	-0.219114	-0.228917	Sample
BRD-A56152450-001-03-8	2,3-disulfanyl-1-propanol	OC[C@@H](S)CS	WQABCVAJNWAXTE-GSVOUGTGSA-N	-0.535914	-0.000903566	1.08138	-0.0809209	-0.00269832	Sample
BRD-K48963429-001-02-7	2,4,6-triiodo-1,3-benzenediol	Oc1c(I)cc(I)c(O)c1I	XKFZYVWWXHCHIX-UHFFFAOYSA-N	0.0918155	0.190944	0.999192	0.322195	-0.407871	Sample
BRD-K82255054-001-17-5	2,6-diisopropylphenol	CC(C)c1cccc(C(C)C)c1O	OLBCVFGFOZPWHH-UHFFFAOYSA-N	-0.553866	0.412657	0.703006	-0.069504	1.84947	Sample
BRD-K59866480-001-09-9	2,6-DIVANILLYLIDENECYCLOHEXANONE	COc1cc(/C=C2\CCC/C(=C\c3ccc(O)c(OC)c3)C2=O)ccc1O	DHKKONBXGAAFTB-OTYYAQKOSA-N	-0.316395	0.00211996	1.02467	0.542688	0.0131579	Sample
BRD-A59747053-003-01-3	2-[(1H-inden-7-yloxy)methyl]morpholine hydrochloride	C1=Cc2cccc(OCC3CNCCO3)c2C1	MADRVGBADLFHMO-GFCCVEGCSA-N	0.342639	-0.0170008	0.800793	0.25849	-0.0759007	Sample
BRD-K75043328-001-05-9	2-[(2E,6E,10E,14E,18E,22E,26E,30E,34E)-3,7,11,15,19,23,27,31,35,39-decamethyl-2,6,10,14,18,22,26,30,34,38-tetracontadecaenyl]-5,6-dimethoxy-3-methylbenzo-1,4-quinone	COC1=C(OC)C(=O)C(C/C=C(\C)CC/C=C(\C)CC/C=C(\C)CC/C=C(\C)CC/C=C(\C)CC/C=C(\C)CC/C=C(\C)CC/C=C(\C)CC/C=C(\C)CCC=C(C)C)=C(C)C1=O	ACTIUHUUMQJHFO-UPTCCGCDSA-N	0.947838	-0.281399	1.05334	0.981186	0.278953	Sample
BRD-A59198242-003-03-9	2-[(2-ethoxyphenoxy)methyl]morpholine	CCOc1ccccc1OCC1CNCCO1	YWPHCCPCQOJSGZ-LLVKDONJSA-N	0.315409	-0.514009	1.05079	0.307942	-0.395245	Sample
BRD-K64414150-001-01-7	2-[(2-isopropyl-5-methylphenoxy)methyl]-4,5-dihydro-1H-imidazole	Cc1ccc(C(C)C)c(OC=C2NCCN2)c1	QRORCRWSRPKEHR-UHFFFAOYSA-N	-0.374609	0.27992	0.890651	-0.675364	-0.233826	Sample
BRD-K91422571-001-02-9	2-[(2-phenylethyl)amino]benzoic acid	O=C(O)c1ccccc1NCCc1ccccc1	HLNLBEFKHHCAMV-UHFFFAOYSA-N	-0.00862462	-0.00482662	1.04315	0.667799	0.402056	Sample
BRD-K24221957-003-01-6	2-[(E)-(hydroxyimino)methyl]-1-methylpyridinium chloride	C[n+]1ccccc1C[N+][O-]	MHOAUIZFSQGCNM-UHFFFAOYSA-N	-0.0299385	-0.00215686	0.65147	0.406728	1.0013	Sample
BRD-K42991124-001-04-8	2-[[amino(imino)methyl](methyl)amino]ethyl dihydrogen phosphate	CN(CCOP(=O)(O)O)C(=N)N	FOIPWTMKYXWFGC-UHFFFAOYSA-N	0.896219	-0.193128	0.926366	0.372662	0.0695618	Sample
BRD-K48429278-001-01-3	2-[1-(3-{2-[(dimethylamino)sulfonyl]-10H-phenothiazin-10-yl}propyl)-4-piperidinyl]ethyl palmitate	CCCCCCCCCCCCCCCC(=O)OCCC1CCN(CCCN2c3ccccc3Sc3ccc(S(=O)(=O)N(C)C)cc32)CC1	KTOYYUONFQWSMW-UHFFFAOYSA-N	-0.00181216	0.0633938	0.941389	0.272427	-0.105461	Sample
BRD-K96206066-001-07-9	2-[1,1'-biphenyl]-4-yl-N-(2-pyridinyl)acetamide	O=C(Cc1ccc(-c2ccccc2)cc1)Nc1ccccn1	PWHROYKAGRUWDQ-UHFFFAOYSA-N	-0.0168454	-0.169217	0.974733	0.224065	-0.285599	Sample
BRD-K45125084-001-01-4	2-[4-(methylsulfonyl)phenyl]imidazo[1,2-a]pyridine	CS(=O)(=O)c1ccc(-c2cn3ccccc3n2)cc1	VSLIUWLPFRVCDL-UHFFFAOYSA-N	0.47156	0.257385	0.919515	0.173028	-0.0058958	Sample
BRD-K66896751-001-02-4	2-[6-chloro-2-(4-chlorophenyl)imidazo[1,2-a]pyridin-3-yl]-N,N-dipropylacetamide	CCCN(CCC)C(=O)Cc1c(-c2ccc(Cl)cc2)nc2ccc(Cl)cn12	JRTIDHTUMYMPRU-UHFFFAOYSA-N	-0.233373	0.078905	0.777092	-0.00154934	1.01314	Sample
BRD-K44184170-001-01-7	2-{4-[(1Z)-4-chloro-1,2-diphenyl-1-butenyl]phenoxy}ethanol	OCCOc1ccc(/C(=C(/CCCl)c2ccccc2)c2ccccc2)cc1	LUMKNAVTFCDUIE-VHXPQNKSSA-N	0.462391	-0.244644	1.13701	-0.00926259	0.00114393	Sample
BRD-K47318833-001-04-9	22-oxacalcitriol	C=C1/C(=C\C=C2/CCC[C@]3(C)[C@@H]([C@H](C)OCCC(C)(C)O)CC[C@@H]23)C[C@@H](O)C[C@@H]1O	DTXXSJZBSTYZKE-ZDQKKZTESA-N	0.0148169	-0.649039	0.847753	0.0328364	-0.532124	Sample
BRD-K88625236-001-07-5	26-(4-nonylphenoxy)-3,6,9,12,15,18,21,24-octaoxahexacosan-1-ol	CCCCCCCCCc1ccc(OCCOCCOCCOCCOCCOCCOCCOCCOCCO)cc1	FBWNMEQMRUMQSO-UHFFFAOYSA-N	0.0281799	-0.211038	1.16339	0.564158	0.0968125	Sample
BRD-A39189014-003-23-5	2-amino-1-(2,5-dimethoxyphenyl)-1-propanol	COc1ccc(OC)c(C(O)C(C)N)c1		-0.334159	0.496899	1.3028	-0.626821	0.100898	Sample
BRD-K17518951-001-14-9	2-Amino-3-mercapto-3-methylbutanoic acid	CC(C)(S)[C@@H](N)C(=O)O	VVNCNSJFMMFHPL-VKHMYHEASA-N	0.0730489	-0.169213	1.07628	0.135456	-0.326219	Sample
BRD-K75649340-002-14-9	2-amino-6-mercaptopurine-D-riboside hydrate	Nc1nc(S)c2ncn([C@@H]3O[C@H](CO)[C@@H](O)[C@H]3O)c2n1	KOOOKOZWIRJXSC-HNBCOOGTSA-N	-0.0320426	0.00670814	1.14132	-0.471739	-0.418502	Sample
BRD-A19958636-001-05-9	2-Aminoheptane	CCCCC[C@@H](C)N	VSRBKQFNFZQRBM-SSDOTTSWSA-N	0.688664	0.0432805	0.901812	0.000760754	0.476576	Sample
BRD-A79981887-001-17-9	2-Amino-N-[2-(2,5-dimethoxy-phenyl)-2-hydroxy-ethyl]-acetamide	COc1ccc(OC)c([C@@H](O)CNC(=O)CN)c1	PTKSEFOSCHHMPD-JTQLQIEISA-N	-0.140585	0.39693	0.943553	-1.15979	-0.367605	Sample
BRD-A51831848-001-02-9	2-CHLORO-1,1,2-TRIFLUOROETHYL DIFLUOROMETHYL ETHER	FC(F)OC(F)(F)C(F)Cl	JPGQOUSTVILISH-PVQJCKRUSA-N	-0.0268253	4.87381e-05	1.16551	0.317089	-0.2432	Sample
BRD-A31564021-001-02-6	2-chloro-2-(difluoromethoxy)-1,1,1-trifluoroethane	FC(F)O[C@@H](Cl)C(F)(F)F	PIWKPBJCKXDKJR-PVQJCKRUSA-N	1.09315	-0.855473	0.764846	0.701093	-0.701469	Sample
BRD-K88308881-001-08-9	2-Ethoxybenzamide	CCOc1ccccc1C(N)=O	SBNKFTQSBPKMBZ-UHFFFAOYSA-N	-0.186677	0.614589	0.919013	-0.489843	0.437258	Sample
BRD-K56276053-001-01-8	2-ethyl-2-((nitrooxy)methyl)propane-1,3-diyl dinitrate	CCC(CO[N+](=O)[O-])(CO[N+](=O)[O-])CO[N+](=O)[O-]	YZZCJYJBCUJISI-UHFFFAOYSA-N	0.00354393	-0.0135671	1.00135	0.134244	-0.454072	Sample
BRD-A96644976-001-01-5	2-ethyl-3-methylpentanamide	CCC(C)C(CC)C(N)=O	QRCJOCOSPZMDJY-RNFRBKRXSA-N	0.535056	-0.569282	0.918401	0.712513	-0.495678	Sample
BRD-A91448670-001-08-9	2-Hydroxy-2-phenylacetic acid	O=C(O)[C@H](O)c1ccccc1	IWYDHOAUDWTVEP-SSDOTTSWSA-N	1.67491	-0.302521	0.813351	0.992806	0.00448398	Sample
BRD-K41866823-001-01-3	2-Hydroxyethyl salicylate	O=C(OCCO)c1ccccc1O	LVYLCBNXHHHPSB-UHFFFAOYSA-N	-0.377489	0.637049	0.931489	0.0337131	0.929138	Sample
BRD-K00739965-001-01-9	2-methoxyphenyl 2-(acetyloxy)benzoate	COc1ccccc1OC(=O)c1ccccc1OC(C)=O	HSJFYRYGGKLQBT-UHFFFAOYSA-N	0.706879	-0.415017	0.796393	1.00639	0.411513	Sample
BRD-K75864342-001-14-2	2-methyl-3-[(2E,6E,10E)-3,7,11,15-tetramethyl-2,6,10,14-hexadecatetraenyl]naphthoquinone	CC(C)=CCC/C(C)=C/CC/C(C)=C/CC/C(C)=C/CC1=C(C)C(=O)c2ccccc2C1=O	DKHGMERMDICWDU-GHDNBGIDSA-N	0.850165	-0.0888048	0.792463	0.143638	0.438314	Sample
BRD-K76661572-001-08-4	2-methyl-3-[(2E,7R,11R)-3,7,11,15-tetramethyl-2-hexadecenyl]naphthoquinone	CC1=C(C/C=C(\C)CCC[C@H](C)CCC[C@H](C)CCCC(C)C)C(=O)c2ccccc2C1=O	MBWXNTAXLNYFJB-NKFFZRIASA-N	0.00606195	0.127207	0.954869	0.125474	-0.0266312	Sample
BRD-A38706605-001-01-2	2-methyl-3-oxoandrostan-17-yl propionate	CCC(=O)OC1CCC2C3CCC4CC(=O)C(C)CC4(C)C3CCC12C	NOTIQUSPUUHHEH-QOMQUSCHSA-N	1.09576	-0.376464	0.76826	0.737013	-0.64191	Sample
BRD-A33178345-001-02-2	2-methyl-9-phenyl-2,3,4,9-tetrahydro-1H-indeno[2,1-c]pyridine	CN1CCC2=C(C1)C(c1ccccc1)c1ccccc12	ISFHAYSTHMVOJR-LJQANCHMSA-N	0.215461	-0.292585	0.841992	0.207997	0.168236	Sample
BRD-K81855038-003-14-7	2-oxo-2-({3-[3-(1-piperidinylmethyl)phenoxy]propyl}amino)ethyl acetate hydrochloride	CC(=O)OCC(=O)NCCCOc1cccc(CN2CCCCC2)c1	SMTZFNFIKUPEJC-UHFFFAOYSA-N	-0.0112948	0.103649	0.964738	-0.0439797	-0.202757	Sample
BRD-K54698528-001-01-2	2-propylpentanamide	CCCC(CCC)C(N)=O	OMOMUFTZPTXCHP-UHFFFAOYSA-N	0.468007	-0.511095	1.15677	0.799079	-0.0534593	Sample
BRD-A75224450-001-02-4	2-pyridinylmethyl 2-(4-isobutylphenyl)propanoate	CC(C)Cc1ccc([C@@H](C)C(=O)OCc2ccccn2)cc1	ACEWLPOYLGNNHV-OAHLLOKOSA-N	-0.148344	-0.0720261	1.16704	0.222801	0.313096	Sample
BRD-A34603619-001-01-9	3-({[1-(4-chlorobenzoyl)-5-methoxy-2-methyl-1H-indol-3-yl]acetyl}oxy)-2-phenylpropanoic acid	COc1ccc2c(c1)c(CC(=O)OCC(C(=O)O)c1ccccc1)c(C)n2C(=O)c1ccc(Cl)cc1	UCCJWNPWWPJKGL-XMMPIXPASA-N	0.215814	0.114	1.13419	0.229227	-0.638456	Sample
BRD-K79392608-335-01-8	3-(1,1,1-trimethylhydrazin-1-ium-2-yl)propanoate dihydrate	C[N+](C)(C)NCCC(=O)O	PVBQYTCFVWZSJK-UHFFFAOYSA-O	-0.362431	0.219029	0.915758	-0.0992625	0.0101109	Sample
BRD-K60762818-003-26-0	3-(10,11-dihydro-5H-dibenzo[b,f]azepin-5-yl)-N-methyl-1-propanamine hydrochloride	CNCCCN1c2ccccc2CCc2ccccc21	HCYAFALTSJYZDH-UHFFFAOYSA-N	-0.115927	-0.0113938	1.01516	-0.368209	-0.0193046	Sample
BRD-A04447196-001-01-8	3-(2-aminopropyl)phenol	CC(N)Cc1cccc(O)c1	WTDGMHYYGNJEKQ-SSDOTTSWSA-N	-0.00269473	0.0184462	0.945536	0.152562	0.249415	Sample
BRD-K51956333-003-04-9	3-(3-{[(E)-(dimethylamino)methylidene]amino}-2,4,6-triiodophenyl)propanoic acid	CN(C)/C=N/c1c(I)cc(I)c(CCC(=O)O)c1I	YQNFBOJPTAXAKV-OMCISZLKSA-N	-0.0411052	-0.241134	1.04433	-0.180995	0.166197	Sample
BRD-K00004663-001-01-9	3-(4,5-dihydro-1H-imidazol-2-ylsulfanyl)-1H-indole	c1ccc2c(SC3=NCCN3)c[nH]c2c1	JENBDJGHNIOHAJ-UHFFFAOYSA-N	1.10526	-0.953393	1.28481	2.35264	-0.475252	Sample
BRD-A92262698-001-02-5	3-(4-chlorophenoxy)-1,2-propanediol	OCC(O)COc1ccc(Cl)cc1	MXOAEAUPQDYUQM-MRVPVSSYSA-N	0.050096	0.147267	1.01427	0.00655171	-0.0174068	Sample
BRD-A55464252-001-02-0	3-(4-Methylbenzylidene)camphor, 99+%	Cc1ccc(/C=C2\C(=O)C3(C)CCC2C3(C)C)cc1	HEOCBCNFKCOKBX-LBONJMQPSA-N	-0.0112953	0.293346	0.79031	-0.443663	-0.497025	Sample
BRD-K99241550-001-04-3	3-(acetylamino)-5-[acetyl(methyl)amino]-2,4,6-triiodobenzoic acid	CC(=O)Nc1c(I)c(C(=O)O)c(I)c(N(C)C(C)=O)c1I	GGGDNPWHMNJRFN-UHFFFAOYSA-N	-0.856833	0.20822	0.831354	0.0199118	-0.0814808	Sample
BRD-K53382462-001-02-0	3,3'-(1,3-dioxodigermoxane-1,3-diyl)dipropionic acid	O=C(O)CC[Ge](=O)O[Ge](=O)CCC(=O)O	XEABSBMNTNXEJM-UHFFFAOYSA-N	-0.233704	0.238103	0.703006	-0.41388	0.202502	Sample
BRD-K01825010-001-02-9	3,3'-(7,12-bis(1-hydroxyethyl)-3,8,13,17-tetramethylporphyrin-2,18-diyl)dipropionic acid	CC1=C(CCC(=O)O)c2cc3[nH]c(cc4nc(cc5[nH]c(cc1n2)c(C)c5C(C)O)C(C)=C4C(C)O)c(C)c3CCC(=O)O	YSGOXYHWZKLANF-XEAGYAAOSA-N	0.304853	-0.666799	0.868778	0.790293	-0.149857	Sample
BRD-K35798650-001-01-4	3,6,9,12,15,18,21,24,27-nonaoxanonatriacontan-1-ol	CCCCCCCCCCCCOCCOCCOCCOCCOCCOCCOCCOCCOCCO	ONJQDTZCDSESIW-UHFFFAOYSA-N	-0.6025	0.549873	0.948314	-0.899906	0.145948	Sample
BRD-M87138257-003-01-1	3,6-diamino-10-methylacridinium chloride compound with 3,6-acridinediamine (1:1)	C[n+]1c2cc(N)ccc2cc2ccc(N)cc21.Nc1ccc2cc3ccc(N)cc3nc2c1	BCBIBQWDFMQRSJ-UHFFFAOYSA-O	1.34608	-0.932543	0.572813	1.04383	1.11671	Sample
BRD-A38675539-001-14-3	3-[(1S,4S)-bicyclo[2.2.1]hept-5-en-2-yl]-6-chloro-3,4-dihydro-2H-1,2,4-benzothiadiazine-7-sulfonamide 1,1-dioxide	NS(=O)(=O)c1cc2c(cc1Cl)NC(C1CC3C=CC1C3)NS2(=O)=O	BOCUKUHCLICSIY-JWUFEOHASA-N	0.0472532	0.405347	1.13777	-0.0954524	0.42345	Sample
BRD-K11256763-001-01-5	3-[(3-pyridinylcarbonyl)oxy]-2,2-bis{[(3-pyridinylcarbonyl)oxy]methyl}propyl nicotinate	O=C(OCC(COC(=O)c1cccnc1)(COC(=O)c1cccnc1)COC(=O)c1cccnc1)c1cccnc1	KUEUWHJGRZKESU-UHFFFAOYSA-N	-0.337154	0.299126	0.826918	-0.398896	-0.42695	Sample
BRD-K64973364-001-01-4	3-[2-(4-piperidinyl)ethyl]-1H-indole	c1ccc2c(CCC3CCNCC3)c[nH]c2c1	SADQVAVFGNTEOD-UHFFFAOYSA-N	0.263453	-0.960798	0.835089	0.889917	-0.191066	Sample
BRD-K73027814-003-01-0	3-{[(1S,2R)-2-hydroxy-1-methyl-2-phenylethyl]amino}-1-(3-methoxyphenyl)-1-propanone hydrochloride	COc1cccc(C(=O)CCN[C@@H](C)[C@H](O)c2ccccc2)c1	GDYUVHBMFVMBAF-LIRRHRJNSA-N	0.708767	-0.481134	1.08138	0.706733	-0.709822	Sample
BRD-A18992208-003-02-7	3-{2-[(3,3-diphenylpropyl)(methyl)amino]-1,1-dimethylethyl} 5-methyl 2,6-dimethyl-4-(3-nitrophenyl)-1,4-dihydro-3,5-pyridinedicarboxylate hydrochloride	COC(=O)C1=C(C)NC(C)=C(C(=O)OC(C)(C)CN(C)CCC(c2ccccc2)c2ccccc2)C1c1cccc([N+](=O)[O-])c1	ZDXUKAKRHYTAKV-MGBGTMOVSA-N	0.727178	0.0381127	1.05385	-0.27278	-0.727648	Sample
BRD-K33133047-001-01-8	3-{2-[4-(2-methylphenyl)-1-piperazinyl]ethyl}-5,6,7,8-tetrahydro[1,2,4]triazolo[4,3-a]pyridine	Cc1ccccc1N1CCN(CCc2nnc3n2CCCC3)CC1	RFWZESUMWJKKRN-UHFFFAOYSA-N	0.40346	-0.150006	0.772588	-0.0873224	-0.403104	Sample
BRD-A30205217-001-12-0	3-ethyl-5-phenyl-2,4-imidazolidinedione	CCN1C(=O)NC(c2ccccc2)C1=O	SZQIFWWUIBRPBZ-SECBINFHSA-N	0.0815072	-0.0030855	1.00848	0.18276	0.313057	Sample
BRD-K76204040-001-03-8	3-hydroxy-5-(hydroxymethyl)-2-methylisonicotinaldehyde	Cc1ncc(CO)c(C=O)c1O	RADKZDMFGJYCBB-UHFFFAOYSA-N	-0.410784	0.431557	1.18401	-0.166178	-0.0870334	Sample
BRD-K76600340-001-06-9	3-Pyridinemethanol	OCc1cccnc1	MVQVNTPHUGQQHK-UHFFFAOYSA-N	-0.19858	0.248222	1.06645	-0.200661	-0.0838519	Sample
BRD-K00004656-001-01-9	4-((1R)-2-{[2-(3,4-dimethoxyphenyl)ethyl]amino}-1-hydroxyethyl)phenol	COc1ccc(CCNC[C@H](O)c2ccc(O)cc2)cc1OC	VHSBBVZJABQOSG-INIZCTEOSA-N	-0.956049	0.605782	0.966669	-1.09689	0.281643	Sample
BRD-K37252028-349-01-8	4-(2-(((6R,7R)-2-carboxy-7-((E)-2-(ethoxyimino)-2-(5-(phosphonoamino)-1,2,4-thiadiazol-3-yl)acetamido)-8-oxo-5-thia-1-azabicyclo[4.2.0]oct-2-en-3-yl)thio)thiazol-4-yl)-1-methylpyridin-1-ium acetate hy ;drate	CCO/N=C(/C(=O)N[C@@H]1C(=O)N2C(C(=O)O)=C(Sc3nc(-c4cc[n+](C)cc4)cs3)CS[C@H]12)c1nsc(NP(=O)(O)O)n1	ZCCUWMICIWSJIX-XHNDKCDBSA-O	-0.128579	0.019062	1.03149	0.320557	0.368438	Sample
BRD-A80871782-001-07-9	4-(2-aminopropyl)phenol	CC(N)Cc1ccc(O)cc1	GIKNHHRFLCDOEU-SSDOTTSWSA-N	-0.00782345	-0.174086	1.17316	0.188781	-0.110966	Sample
BRD-K29570907-001-07-3	4-(3,4,5-trimethoxybenzothioyl)morpholine	COc1cc(C(=S)N2CCOCC2)cc(OC)c1OC	MVOUIYUWRXPNKD-UHFFFAOYSA-N	-0.340513	0.374041	1.21637	-0.0996452	-0.702581	Sample
BRD-K53220666-001-03-9	4-(3,4,5-TRIMETHOXYBENZOYL)-MORPHOLINE	COc1cc(C(=O)N2CCOCC2)cc(OC)c1OC	XWVOEFLBOSSYGM-UHFFFAOYSA-N	0.415731	-0.00402721	1.20974	0.372991	0.389271	Sample
BRD-K80859331-001-01-5	4-(4-chlorophenyl)-1-[4-(4-fluorophenyl)-4-oxobutyl]-4-piperidinyl decanoate	CCCCCCCCCC(=O)OC1(c2ccc(Cl)cc2)CCN(CCCC(=O)c2ccc(F)cc2)CC1	GUTXTARXLVFHDK-UHFFFAOYSA-N	-0.637812	0.236934	0.91924	-0.519055	0.0146761	Sample
BRD-K54262262-001-12-4	4-(benzyloxy)phenol	Oc1ccc(OCc2ccccc2)cc1	VYQNWZOUAUKGHI-UHFFFAOYSA-N	-0.241761	0.802772	0.977866	-0.519141	-0.919085	Sample
BRD-K82118441-001-03-7	4,4'-methylenebis(3-hydroxy-2-naphthoic acid)	O=C(O)c1cc2ccccc2c(Cc2c(O)c(C(=O)O)cc3ccccc23)c1O	WLJNZVDCPSBLRP-UHFFFAOYSA-N	0.274275	-0.187947	1.18386	0.309622	0.358059	Sample
BRD-K98765504-001-01-5	4-[(1,1-dioxido-1,2,4-thiadiazinan-4-yl)methyl]-1,2,4-thiadiazinane 1,1-dioxide	O=S1(=O)CCN(CN2CCS(=O)(=O)NC2)CN1	AJKIRUJIDFJUKJ-UHFFFAOYSA-N	-0.186744	0.578076	1.038	-0.0141953	-0.000807212	Sample
BRD-K34469523-065-04-9	4-[(1R)-2-(tert-butylamino)-1-hydroxyethyl]-2-(hydroxymethyl)phenol	CC(C)(C)NC[C@H](O)c1ccc(O)c(CO)c1	NDAUXUAQIAJITI-LBPRGKRZSA-N	-0.239984	0.0850699	0.882958	-0.0396806	0.507354	Sample
BRD-K02976377-001-08-2	4-[(1R,2S)-2-amino-1-hydroxypropyl]-1,2-benzenediol	C[C@H](N)[C@H](O)c1ccc(O)c(O)c1	GEFQWZLICWMTKF-CDUCUWFYSA-N	0.399482	-0.472384	0.965973	0.748395	-0.584956	Sample
BRD-K62264492-001-02-3	4-[(2,2-dimethylpropanoyl)amino]butanoic acid	CC(C)(C)C(=O)NCCCC(=O)O	SRPNQDXRVRCTNK-UHFFFAOYSA-N	0.319178	-0.461347	1.02479	0.453751	0.327404	Sample
BRD-K72533376-001-01-2	4-[(5R,5aR,8aR,9S)-9-({4,6-O-[(1R)-ethylidene]-beta-D-glucopyranosyl}oxy)-6-oxo-5,5a,6,8,8a,9-hexahydrofuro[3',4':6,7]naphtho[2,3-d][1,3]dioxol-5-yl]-2,6-dimethoxyphenyl dihydrogen phosphate	COc1cc([C@@H]2c3cc4c(cc3[C@@H](O[C@@H]3O[C@@H]5CO[C@@H](C)O[C@H]5[C@H](O)[C@H]3O)[C@H]3COC(=O)[C@H]23)OCO4)cc(OC)c1OP(=O)(O)O	LIQODXNTTZAGID-OCBXBXKTSA-N	-1.99372	1.02708	0.882154	-1.95472	1.90414	Sample
BRD-A99388803-001-01-5	4-[2-hydroxy-3-(isopropylamino)propoxy]-2,3,6-trimethylphenyl acetate	CC(=O)Oc1c(C)cc(OCC(O)CNC(C)C)c(C)c1C	BQIPXWYNLPYNHW-OAHLLOKOSA-N	-0.157403	0.131568	1.19034	-0.244351	0.469007	Sample
BRD-A66920069-003-02-9	4-amino-3-phenylbutanoic acid	NCC(CC(=O)O)c1ccccc1	DAFOCGYVTAOKAJ-SECBINFHSA-N	0.714198	-0.519033	1.06762	0.559885	0.0256645	Sample
BRD-K73642618-001-14-9	4-amino-5-bromo-N-[2-(diethylamino)ethyl]-2-methoxybenzamide	CCN(CC)CCNC(=O)c1cc(Br)c(N)cc1OC	GIYAQDDTCWHPPL-UHFFFAOYSA-N	0.0756066	-0.288293	0.898106	-0.0177684	0.614012	Sample
BRD-K51387999-067-01-6	4-amino-6-methoxy-1-phenylpyridazin-1-ium methyl sulfate	COc1cc(N)cn[n+]1-c1ccccc1	VXROHTDSRBRJLN-UHFFFAOYSA-O	0.174765	-0.227649	1.01965	-0.0173917	-0.00687006	Sample
BRD-K58497451-001-11-9	4-Aminobenzoic acid	Nc1ccc(C(=O)O)cc1	ALYNCZNDIQEVRV-UHFFFAOYSA-N	0.37306	-0.187766	1.12296	0.505701	-0.145105	Sample
BRD-K19742012-001-02-3	4-amino-N-(4,5-dimethyl-1,3-oxazol-2-yl)benzenesulfonamide	Cc1nc(NS(=O)(=O)c2ccc(N)cc2)oc1C	CYFLXLSBHQBMFT-UHFFFAOYSA-N	0.0570721	0.00950942	1.11847	0.0817858	0.14371	Sample
BRD-K04358951-001-02-9	4-Chloro-2-isopropyl-5-methylphenol	Cc1cc(O)c(C(C)C)cc1Cl	KFZXVMNBUMVKLN-UHFFFAOYSA-N	0.0309578	-0.442761	1.10447	0.596745	-0.0771494	Sample
BRD-K40992116-001-10-9	4-chlorophenol	Oc1ccc(Cl)cc1	WXNZTHHGJRFXKQ-UHFFFAOYSA-N	-0.00683295	-0.069076	1.09515	-0.266172	-0.172753	Sample
BRD-K90629600-001-01-4	4-ethoxy-2-methyl-5-(4-morpholinyl)-3(2H)-pyridazinone	CCOc1c(N2CCOCC2)cnn(C)c1=O	URJQOOISAKEBKW-UHFFFAOYSA-N	0.194823	0.82867	1.14384	-0.0279147	0.020172	Sample
BRD-A99633051-001-08-8	4-ethyl-5-hydroxy-4-methyl-3,4-dihydro-2H-pyrrol-2-one	CCC1(C)CC(=O)NC1=O	HAPOVYFOVVWLRS-ZETCQYMHSA-N	-0.0241013	-0.00380345	0.91708	-0.0163417	1.55708	Sample
BRD-K39339537-001-22-9	4-methoxy-2-(5-methoxy-3-methyl-1H-pyrazol-1-yl)-6-methylpyrimidine	COc1cc(C)nc(-n2nc(C)cc2OC)n1	RHAXSHUQNIEUEY-UHFFFAOYSA-N	0.437142	-1.11358	0.965636	0.27534	0.549595	Sample
BRD-K37543758-001-01-3	4-oxo-4-(2,4,5-triethoxyphenyl)butanoic acid	CCOc1cc(OCC)c(C(=O)CCC(=O)O)cc1OCC	YPTFHLJNWSJXKG-UHFFFAOYSA-N	0.0823755	-0.239644	1.20903	-0.0700781	0.425201	Sample
BRD-K01773083-001-01-4	5-(benzoylamino)-N-(4-chlorophenyl)-3-methyl-4-isothiazolecarboxamide	Cc1nsc(NC(=O)c2ccccc2)c1C(=O)Nc1ccc(Cl)cc1	ZPBLNADJHWHOEP-UHFFFAOYSA-N	0.187482	0.00348526	0.93706	0.123245	-0.635041	Sample
BRD-A67182178-001-01-7	5-(hydroxymethyl)-3-(3-methylphenyl)-1,3-oxazolidin-2-one	Cc1cccc(N2C[C@@H](CO)OC2=O)c1	MXUNKHLAEDCYJL-JTQLQIEISA-N	-0.473285	-0.00743678	0.646081	-0.295934	-0.548611	Sample
BRD-K88143662-001-01-5	5,5-diethyl-1-methyl-2,4,6(1H,3H,5H)-pyrimidinetrione	CCC1(CC)C(=O)NC(=O)N(C)C1=O	FWJKNZONDWOGMI-UHFFFAOYSA-N	0.131652	-0.565535	0.966891	0.485061	0.0479222	Sample
BRD-K94934625-001-01-5	5-acetyl-3H-spiro[benzofuran-2,1'-cyclopropan]-3-one	CC(=O)c1ccc2c(c1)C(=O)C1(CC1)O2	SETMGIIITGNLAS-UHFFFAOYSA-N	0.143326	-0.121416	1.13869	0.274189	0.422788	Sample
BRD-K27293958-001-01-5	5-chloro-3-{2-[4-(2-hydroxyethyl)-1-piperazinyl]-2-oxoethyl}-1,3-benzothiazol-2(3H)-one	O=C(Cn1c(=O)sc2ccc(Cl)cc21)N1CCN(CCO)CC1	HTJXMOGUGMSZOG-UHFFFAOYSA-N	0.0548856	0.303767	1.05226	-0.0383036	0.28886	Sample
BRD-A22128695-001-03-4	5-ethyl-3,5-dimethyl-1,3-oxazolidine-2,4-dione	CCC1(C)OC(=O)N(C)C1=O	VQASKUSHBVDKGU-SSDOTTSWSA-N	-0.175306	-0.0208779	1.17469	0.327043	0.622022	Sample
BRD-A72603112-236-05-7	5-ethyl-5-(1-methylbutyl)-2-thioxodihydro-4,6(1H,5H)-pyrimidinedione	CCCC(C)C1(CC)C(=O)N=C(S)NC1=O	IUJDSEJGGMCXSG-SSDOTTSWSA-N	0.421956	0.108848	0.958277	-0.00655171	0.30832	Sample
BRD-A73930134-001-04-8	5-hydroxytryptophan (5-HTP)	NC(Cc1c[nH]c2ccc(O)cc12)C(=O)O	LDCYZAJDBXYCGN-VIFPVBQESA-N	-0.0286196	0.0092365	1.05109	-0.235061	-0.0862108	Sample
BRD-K15541734-001-02-0	5-isopropyl-2-methylphenol	Cc1ccc(C(C)C)cc1O	RECUKUPTGUEGMW-UHFFFAOYSA-N	-0.636268	0.556922	1.21445	-0.0619424	0.879411	Sample
BRD-K35458079-001-35-6	5-methyl-2-phenyl-1,2-dihydro-3H-pyrazol-3-one	CC1=NN(c2ccccc2)C(=O)C1	KZQYIMCESJLPQH-UHFFFAOYSA-N	-0.172246	0.00215686	0.901222	0.0279888	-0.990399	Sample
BRD-K17219082-001-02-9	5-methyl-3-(2-pyridinyl)-2H,5H-[1,3]oxazino[5,6-c][1,2]benzothiazine-2,4(3H)-dione 6,6-dioxide	CN1c2c(oc(=O)n(-c3ccccn3)c2=O)-c2ccccc2S1(=O)=O	OEHFRZLKGRKFAS-UHFFFAOYSA-N	0.288997	-0.448959	0.985748	0.505713	-0.27082	Sample
BRD-K72215350-001-07-9	6-Acetamidohexanoic acid	CC(=O)NCCCCCC(=O)O	WDSCBUNMANHPFH-UHFFFAOYSA-N	-0.450378	0.776922	1.07382	-0.508328	-0.022446	Sample
BRD-K06902185-001-22-7	6-amino-2-imino-4-(1-piperidinyl)-1(2H)-pyrimidinol	Nc1cc(N2CCCCC2)nc(N)[n+]1[O-]	ZFMITUMMTDLWHR-UHFFFAOYSA-N	-0.0275035	0.00477396	1.20069	0.665482	0.192466	Sample
BRD-A15739803-001-01-0	6-chloro-2-methyl-3-{[(2,2,2-trifluoroethyl)sulfanyl]methyl}-3,4-dihydro-2H-1,2,4-benzothiadiazine-7-sulfonamide 1,1-dioxide	CN1C(CSCC(F)(F)F)Nc2cc(Cl)c(S(N)(=O)=O)cc2S1(=O)=O	CYLWJCABXYDINA-JTQLQIEISA-N	-0.161988	0.000885748	1.04468	-0.115199	0.119581	Sample
BRD-K13044802-213-25-6	6-cyclohexyl-1-hydroxy-4-methyl-2(1H)-pyridinone compound with 2-aminoethanol (1:1)	Cc1cc(C2CCCCC2)n(O)c(=O)c1	SCKYRAXSEDYPSA-UHFFFAOYSA-N	-0.649707	0.905261	0.821936	-0.344449	1.4892	Sample
BRD-A61633223-001-02-8	6-fluoro-1-methyl-4-oxo-7-(1-piperazinyl)-4H-[1,3]thiazeto[3,2-a]quinoline-3-carboxylic acid	CC1Sc2c(C(=O)O)c(=O)c3cc(F)c(N4CCNCC4)cc3n21	SUXQDLLXIBLQHW-MRVPVSSYSA-N	-0.830587	0.726159	1.02138	-0.262332	0.225775	Sample
BRD-K83335125-001-07-0	7-chloroquinolin-4(1H)-one	O=c1cc[nH]c2cc(Cl)ccc12	DGEGAUMTVPFSAS-UHFFFAOYSA-N	-0.00683295	-0.000440271	1.05844	0.0359461	-0.00269832	Sample
BRD-A79643124-001-01-9	7-fluoro-1-methyl-3-(methylsulfinyl)-4(1H)-quinolinone	Cn1cc(S(C)=O)c(=O)c2ccc(F)cc21	UYGONJYYUKVHDD-MRXNPFEDSA-N	0.238051	-0.117984	0.907355	0.112997	-0.288821	Sample
BRD-K52284881-001-03-9	8-Hydroxy-7-iodo-5-quinolinesulfonic acid	O=S(=O)(O)c1cc(I)c(O)c2ncccc12	ZBJWWKFMHOAPNS-UHFFFAOYSA-N	-0.15257	0.00847033	0.934307	-0.0238462	0.465354	Sample
BRD-A73385064-001-01-5	9-chloro-11,17-dihydroxy-17-(2-hydroxyacetyl)-10,13,16-trimethyl-6,7,8,9,10,11,12,13,14,15,16,17-dodecahydro-3H-cyclopenta[a]phenanthren-3-one	CC1CC2C3CCC4=CC(=O)C=CC4(C)C3(Cl)C(O)CC2(C)C1(O)C(=O)CO	NBMKJKDGKREAPL-DGLOSGAVSA-N	-1.80259	1.93229	0.7981	-0.523554	0.747074	Sample
BRD-K17443395-065-01-4	Abacavir sulfate	Nc1nc(NC2CC2)c2ncn([C@H]3C=C[C@@H](CO)C3)c2n1	MCGSCOLBFJQGHM-SCZZXKLOSA-N	-0.101725	0.254876	1.02934	-0.057108	0.0310774	Sample
BRD-K33622447-001-03-9	Abemaciclib	CCN1CCN(Cc2ccc(Nc3ncc(F)c(-c4cc(F)c5nc(C)n(C(C)C)c5c4)n3)nc2)CC1	UZWDCWONPYILKI-UHFFFAOYSA-N	0.715239	0.13595	0.847522	-0.00407606	2.39177	Sample
BRD-K50071428-001-04-9	Abiraterone	C[C@]12CC[C@H]3[C@@H](CC=C4C[C@@H](O)CC[C@@]43C)[C@@H]1CC=C2c1cccnc1	GZOSMCIZMLWJML-VJLLXTKPSA-N	0.00286675	-0.0965413	1.06303	0.426331	0.940692	Sample
BRD-K24048528-001-03-9	Abiraterone (acetate)	CC(=O)O[C@H]1CC[C@@]2(C)C(=CC[C@H]3[C@@H]4CC=C(c5cccnc5)[C@@]4(C)CC[C@@H]32)C1	UVIQSJCZCSLXRZ-UBUQANBQSA-N	0.141709	-0.456221	1.04438	0.433159	0.0062277	Sample
BRD-K64034691-001-01-9	Acalabrutinib	CC#CC(=O)N1CCC[C@H]1c1nc(-c2ccc(C(=O)Nc3ccccn3)cc2)c2c(N)nccn12	WDENQIQQYWYTPO-IBGZPJMESA-N	-0.282152	0.0188258	1.00475	0.0132177	-0.447616	Sample
BRD-K26262077-238-03-9	Acamprosate calcium	CC(=O)NCCCS(=O)(=O)O	AFCGFAGUEYAMAO-UHFFFAOYSA-N	-0.0180127	0.566008	1.07773	-0.252437	0.422344	Sample
BRD-K44276885-001-08-2	ACARBOSE	C[C@H]1O[C@H](O[C@@H]2[C@@H](CO)O[C@H](O[C@@H]3[C@@H](CO)O[C@@H](O)[C@H](O)[C@H]3O)[C@H](O)[C@H]2O)[C@H](O)[C@@H](O)[C@@H]1N[C@H]1C=C(CO)[C@@H](O)[C@H](O)[C@H]1O	XUFXOAAUWZOOIT-SXARVLRPSA-N	-0.150305	0.31872	0.819477	-0.267414	0.257629	Sample
BRD-A29260609-003-26-0	ACEBUTOLOL HYDROCHLORIDE	CCCC(=O)Nc1ccc(OCC(O)CNC(C)C)c(C(C)=O)c1		-0.108726	0.572803	1.0768	-0.425688	-0.19587	Sample
BRD-K01825000-001-02-9	ACECLIDINE	CC(=O)OC1CN2CCC1CC2	WRJPSSPFHGNBMG-VIFPVBQESA-N	0.638627	0.0853313	1.04441	0.389882	0.309563	Sample
BRD-K68538666-001-14-9	Aceclofenac	O=C(O)COC(=O)Cc1ccccc1Nc1c(Cl)cccc1Cl	MNIPYSSQXLZQLJ-UHFFFAOYSA-N	-0.207388	0.244318	0.984671	-0.300071	-0.369359	Sample
BRD-K44004064-001-08-9	Acefylline	Cn1c(=O)c2c(ncn2CC(=O)O)n(C)c1=O	HCYFGRCYSCXKNQ-UHFFFAOYSA-N	0.442405	-0.714806	0.958329	0.457466	-0.271206	Sample
BRD-K13619941-001-02-9	Aceglutamide	CC(=O)N[C@@H](CCC(N)=O)C(=O)O	KSMRODHGGIIXDV-YFKPBYRVSA-N	0.200435	-0.708902	0.991163	0.924782	0.324265	Sample
BRD-K67563174-001-19-9	Acemetacin	COc1ccc2c(c1)c(CC(=O)OCC(=O)O)c(C)n2C(=O)c1ccc(Cl)cc1	FSQKKOOTNAMONP-UHFFFAOYSA-N	-0.00865487	0.491637	0.993327	-0.599866	-0.551601	Sample
BRD-A65051990-001-20-9	Acenocoumarol	CC(=O)CC(c1ccc([N+](=O)[O-])cc1)c1c(O)c2ccccc2oc1=O	VABCILAOYCMVPS-HNNXBMFYSA-N	0.312597	0.316084	0.352271	-1.04455	-0.319778	Sample
BRD-K41524689-001-05-2	Acetaminophen	CC(=O)Nc1ccc(O)cc1	RZVAJINKPMORJF-UHFFFAOYSA-N	0.237796	-0.445878	0.681863	0.170807	-0.00548591	Sample
BRD-K99048103-001-20-0	Acetarsone	CC(=O)Nc1cc([As](=O)(O)O)ccc1O	ODFJOVXVLFUVNQ-UHFFFAOYSA-N	-0.00354393	0.00670814	1.08748	-0.115383	-0.00306238	Sample
BRD-K43457670-001-27-8	ACETAZOLAMIDE	CC(=O)Nc1nnc(S(N)(=O)=O)s1	BZKPWHYZMXOIDC-UHFFFAOYSA-N	-0.15145	0.42867	1.43705	-0.109836	-0.205577	Sample
BRD-K52960356-001-15-5	Acetohexamide	CC(=O)c1ccc(S(=O)(=O)NC(=O)NC2CCCCC2)cc1	VGZSUPCWNCWDAN-UHFFFAOYSA-N	-0.00884543	0.0575916	1.15996	0.000617649	0.0349589	Sample
BRD-K21615095-001-08-4	ACETOHYDROXAMIC ACID	CC(=O)NO	RRUDCFGSUDOHDG-UHFFFAOYSA-N	-0.20307	0.13098	0.997193	-0.488985	-0.177125	Sample
BRD-K42938903-332-02-9	Acetophenazine (dimaleate)	CC(=O)c1ccc2c(c1)N(CCCN1CCN(CCO)CC1)c1ccccc1S2	WNTYBHLDCKXEOT-UHFFFAOYSA-N	-0.826554	0.548521	1.01427	-0.732722	-0.177368	Sample
BRD-K82381502-003-25-9	Acetylcholine (chloride)	CC(=O)OCC[N+](C)(C)C	OIPILFWXSMYKGL-UHFFFAOYSA-N	0.17646	0.33711	1.01064	-0.0158687	-0.192649	Sample
BRD-K59058747-001-20-9	ACETYLCYSTEINE	CC(=O)N[C@@H](CS)C(=O)O	PWKSKIMOESPYIA-BYPYZUCNSA-N	1.00507	-0.667604	0.981471	0.526583	-1.17777	Sample
BRD-K32318651-001-21-1	Aciclovir	Nc1nc(=O)c2ncn(COCCO)c2[nH]1	DGPRPMHKGFLKMH-UHFFFAOYSA-N	-0.0216654	0.167929	1.06651	0.562754	0.871016	Sample
BRD-K63736853-001-07-9	Acipimox	Cc1cnc(C(=O)O)c[n+]1[O-]	DJQOOSBJCLSSEY-UHFFFAOYSA-N	0.351948	-0.706381	1.06762	0.000249685	-0.262585	Sample
BRD-K62012036-001-14-4	Acitretin	COc1cc(C)c(/C=C/C(C)=C/C=C/C(C)=C/C(=O)O)c(C)c1C	IHUNBGSDBOWDMA-AQFIFDHZSA-N	-0.164288	0.185374	1.00842	-0.0349154	0.118078	Sample
BRD-K31965398-001-03-9	Aclacinomycin A	CC[C@@]1(O)C[C@H](O[C@H]2C[C@H](N(C)C)[C@H](O[C@H]3C[C@H](O)[C@H](O[C@H]4CCC(=O)[C@H](C)O4)[C@H](C)O3)[C@H](C)O2)c2c(cc3c(c2O)C(=O)c2c(O)cccc2C3=O)[C@H]1C(=O)OC	USZYSDMBJDPRIF-SVEJIMAYSA-N	0.4105	-0.292442	0.947782	1.21833	0.239848	Sample
BRD-K74363950-004-02-9	Aclidinium (Bromide)	O=C(O[C@H]1C[N+]2(CCCOc3ccccc3)CCC1CC2)C(O)(c1cccs1)c1cccs1	ASMXXROZKSBQIH-VITNCHFBSA-N	-0.264387	0.131512	0.945536	-0.317841	0.16267	Sample
BRD-K97874492-003-12-3	ACRIFLAVINIUM HYDROCHLORIDE	C[n+]1c2cc(N)ccc2cc2ccc(N)cc21	XSIOKTWDEOJMGG-UHFFFAOYSA-O	0.85091	0.00906673	0.204958	-0.107514	6.7876	Sample
BRD-M49658242-001-04-1	ACRISORCIN	CCCCCCc1ccc(O)cc1O.Nc1c2ccccc2nc2ccccc12	YZODJQFXMFEJRM-UHFFFAOYSA-N	-0.490416	1.93213	0.812185	-0.361624	2.63278	Sample
BRD-K50163129-001-02-9	Acrivastine	Cc1ccc(/C(=C\CN2CCCC2)c2cccc(/C=C/C(=O)O)n2)cc1	PWACSDKDOHSSQD-IUTFFREVSA-N	-0.109583	0.0220757	1.07339	-0.108151	0.57766	Sample
BRD-K34843150-001-03-0	ACT-132577	NS(=O)(=O)Nc1ncnc(OCCOc2ncc(Br)cn2)c1-c1ccc(Br)cc1	DKULOVKANLVDEA-UHFFFAOYSA-N	0.723671	-0.245589	1.16249	0.000622833	-0.155017	Sample
BRD-K16547679-001-03-9	Actinomycin D	Cc1c2oc3c(C)ccc(C(=O)N[C@@H]4C(=O)N[C@@H](C(C)C)C(=O)N5CCC[C@H]5C(=O)N(C)CC(=O)N(C)[C@@H](C(C)C)C(=O)O[C@@H]4C)c3nc-2c(C(=O)N[C@@H]2C(=O)N[C@@H](C(C)C)C(=O)N3CCC[C@H]3C(=O)N(C)CC(=O)N(C)[C@@H](C(C)C)C(=O)O[C@@H]2C)c(N)c1=O	RJURFGZVJUQBHK-DCUCITLNSA-N	2.29007	-1.49415	0.603325	2.81722	3.16878	Sample
BRD-K96159438-001-08-9	Adefovir dipivoxil	CC(C)(C)C(=O)OCOP(=O)(COCCn1cnc2c(N)ncnc21)OCOC(=O)C(C)(C)C	WOZSCQDILHKSGG-UHFFFAOYSA-N	0.237165	0.877199	0.826603	0.764363	2.71487	Sample
BRD-K78097265-001-02-9	Adelmidrol	O=C(CCCCCCCC(=O)NCCO)NCCO	PAHZPHDAJQIETD-UHFFFAOYSA-N	0.209199	0.129426	1.16704	0.171157	-0.188715	Sample
BRD-K78185697-001-02-5	Ademetionine	C[S+](CC[C@H](N)C(=O)O)C[C@H]1O[C@@H](n2cnc3c(N)ncnc32)[C@H](O)[C@@H]1O	MEFKEPWMEQBLKI-AIRLBKTGSA-O	-0.890639	0.713735	0.911091	-0.285856	-0.174046	Sample
BRD-K01577834-001-16-9	Adenosine	Nc1ncnc2c1ncn2[C@@H]1O[C@H](CO)[C@@H](O)[C@H]1O	OIRDTQYFTABQOQ-KQYNXXCUSA-N	-0.0953701	-0.152695	0.872388	-0.0104923	0.500975	Sample
BRD-K85767870-001-14-9	Adenosine monophosphate	Nc1ncnc2c1ncn2[C@@H]1O[C@H](COP(=O)(O)O)[C@@H](O)[C@H]1O	UDMBCSSLTHHNCD-KQYNXXCUSA-N	-0.240833	0.348024	0.7704	-0.0779421	0.586099	Sample
BRD-K60907894-003-24-9	Adiphenine (hydrochloride)	CCN(CC)CCOC(=O)C(c1ccccc1)c1ccccc1	JGOAIQNSOGZNBX-UHFFFAOYSA-N	0.649783	-0.446809	1.08102	0.500475	0.020189	Sample
BRD-A90926615-001-03-9	Adrafinil	O=C(CS(=O)C(c1ccccc1)c1ccccc1)NO	CGNMLOKEMNBUAI-HXUWFJFHSA-N	0.67199	-0.772169	0.990273	0.963381	0.0474347	Sample
BRD-K82343404-003-06-9	Adrenalone (hydrochloride)	CNCC(=O)c1ccc(O)c(O)c1	PZMVOUYYNKPMSI-UHFFFAOYSA-N	-0.109373	-0.0153953	1.04433	0.0454249	-1.06202	Sample
BRD-K66175015-001-13-2	afatinib	CN(C)C/C=C/C(=O)Nc1cc2c(Nc3ccc(F)c(Cl)c3)ncnc2cc1O[C@H]1CCOC1	ULXXDDBFHOBEHA-CWDCEQMOSA-N	0.185555	-0.443584	0.681695	0.23487	-0.0684951	Sample
BRD-K84698278-001-05-9	Agomelatine	COc1ccc2cccc(CCNC(C)=O)c2c1	YJYPHIXNFHFHND-UHFFFAOYSA-N	0.077989	-0.724711	0.85266	0.747774	0.738783	Sample
BRD-K91456750-001-01-9	AHU-377	CCOC(=O)[C@H](C)C[C@@H](Cc1ccc(-c2ccccc2)cc1)NC(=O)CCC(=O)O	PYNXFZCZUAOOQC-UTKZUKDTSA-N	0.361298	-0.137414	1.17948	0.364114	0.0697747	Sample
BRD-K00005347-001-01-9	ajmaline	CC[C@H]1[C@H]2C[C@H]3[C@@H]4N(C)c5ccccc5[C@]45C[C@@H]([C@@H]2[C@H]5O)N3[C@@H]1O	CJDRUOGAGYHKKD-BDXZSHBPSA-N	0.343805	-0.18586	1.01427	-0.0980798	-0.216682	Sample
BRD-K26807903-001-04-3	AKLOMIDE	NC(=O)c1ccc([N+](=O)[O-])cc1Cl	GFGSZUNNBQXGMK-UHFFFAOYSA-N	-0.0457313	-0.0178668	1.08703	-0.150956	0.131014	Sample
BRD-A33317514-001-01-3	alanine	CC(N)C(=O)O	QNAYBMKLOCPYGJ-UWTATZPHSA-N	-0.00122551	-0.108729	1.11847	-0.0791778	-0.0563939	Sample
BRD-K42140276-402-01-4	Alarelin (Acetate)	CCNC(=O)[C@@H]1CCCN1C(=O)[C@H](CCCNC(=N)N)NC(=O)[C@H](CC(C)C)NC(=O)[C@@H](C)NC(=O)[C@H](Cc1ccc(O)cc1)NC(=O)[C@H](CO)NC(=O)[C@H](Cc1c[nH]c2ccccc12)NC(=O)[C@H](Cc1cnc[nH]1)NC(=O)[C@@H]1CCC(=O)N1	QLGKMLRGKPKGKI-QWQCQAQZSA-N	-0.0139672	0.0100255	1.24038	0.022368	-0.0615321	Sample
BRD-A67060370-001-04-5	Albendazole Oxide (Ricobendazole)	CCCS(=O)c1ccc2nc(NC(=O)OC)[nH]c2c1	VXTGHWHFYNYFFV-LJQANCHMSA-N	0.0527168	-0.0274218	1.10686	0.310528	0.149724	Sample
BRD-A17407635-001-04-0	Alclometasone dipropionate	CCC(=O)OCC(=O)C1(OC(=O)CC)[C@H](C)C[C@H]2C3[C@H]([C@@H](O)C[C@@]21C)[C@@]1(C)C=CC(=O)C=C1C[C@H]3Cl	DJHCCTTVDRAMEH-FQEREKBASA-N	0.00212541	-0.0599487	1.05559	0.155687	-0.245377	Sample
BRD-A84907376-300-03-8	Alcuronium chloride	C=CC[N@@+]12CC[C@]34c5ccccc5N5/C=C6\C7N(/C=C(\C53)[C@@H](C[C@@H]41)/C(=C/CO)C2)c1ccccc1[C@@]71CC[N@@+]2(CC=C)C/C(=C\CO)[C@@H]6C[C@@H]12	MUQUYTSLDVKIOF-JGNNFNAWSA-N	-0.565043	0.392519	1.25422	0.435014	0.175678	Sample
BRD-K75527158-360-07-2	Alendronate (Fosamax)	NCCCC(O)(P(=O)(O)O)P(=O)(O)O	OGSPWJRAVKPPFI-UHFFFAOYSA-N	-0.399477	0.20112	1.07628	-0.334512	-0.285502	Sample
BRD-K49522529-001-03-7	Alfacalcidol	C=C1/C(=C\C=C2/CCC[C@@]3(C)[C@H]2CC[C@@H]3[C@H](C)CCCC(C)C)C[C@@H](O)C[C@@H]1O	OFHCOWSQAMBJIW-AVJTYSNKSA-N	0.958727	-0.600295	0.750594	1.14226	-0.635557	Sample
BRD-K01826519-003-08-9	ALFUZOSIN HYDROCHLORIDE	COc1cc2nc(N(C)CCCNC(=O)C3CCCO3)nc(N)c2cc1OC	WNMJYKCGWZFFKR-CQSZACIVSA-N	0.397763	-0.087235	1.04276	0.513091	0.0752576	Sample
BRD-K00005348-001-01-9	algestone acetophenide	CC(=O)[C@@]12O[C@](C)(c3ccccc3)O[C@@H]1C[C@H]1[C@@H]3CCC4=CC(=O)CC[C@]4(C)[C@H]3CC[C@@]12C	AHBKIEXBQNRDNL-FVCOMRFXSA-N	-0.111911	0.169539	1.05734	-0.219098	-0.81549	Sample
BRD-K60102752-001-02-2	Alibendol	C=CCc1cc(OC)c(O)c(C(=O)NCCO)c1	UMJHTFHIQDEGKB-UHFFFAOYSA-N	-0.139277	-0.549274	1.17078	0.0173692	-0.506188	Sample
BRD-K01827280-046-11-9	Alimemazine hemitartrate	CC(CN(C)C)CN1c2ccccc2Sc2ccccc21	ZZHLYYDVIOPZBE-AWEZNQCLSA-N	0.94537	-0.537987	1.02375	-0.052303	1.58191	Sample
BRD-K30020243-051-05-9	Aliskiren hemifumarate	COCCCOc1cc(C[C@@H](C[C@H](N)[C@@H](O)C[C@H](C(=O)NCC(C)(C)C(N)=O)C(C)C)C(C)C)ccc1OC	UXOWGYHJODZGMF-QORCZRPOSA-N	-0.204202	0.241732	1.11314	-0.352677	-0.171962	Sample
BRD-K00003607-003-01-9	Alizapride hydrochloride	C=CCN1CCC[C@@H]1CNC(=O)c1cc2nn[nH]c2cc1OC	KSEYRUGYKHXGFW-LLVKDONJSA-N	0.426937	-0.541171	1.14017	0.281467	-0.185622	Sample
BRD-A96407378-001-15-1	ALLANTOIN	NC(=O)NC1NC(=O)NC1=O	POJWUDADGALRAB-SFOWXEAESA-N	0.593721	0.173666	1.0128	-0.947773	0.137405	Sample
BRD-K86307448-001-19-1	Allopurinol (Zyloprim)	O=c1[nH]cnc2[nH]ncc12	IUYQIJQHYDZUDF-UHFFFAOYSA-N	-0.0015581	0.0263325	0.681863	-0.571351	-0.243802	Sample
BRD-K67601717-037-04-9	Almotriptan (malate)	CN(C)CCc1c[nH]c2ccc(CS(=O)(=O)N3CCCC3)cc12	WKEMJKQOLOHJLZ-UHFFFAOYSA-N	0.574165	-0.835152	1.05518	0.716113	-0.77519	Sample
BRD-K83003151-057-03-9	Alogliptin (Benzoate)	Cn1c(=O)cc(N2CCC[C@@H](N)C2)n(Cc2ccccc2C#N)c1=O	ZSBOMTDTBDDKMP-OAHLLOKOSA-N	0.0959148	-0.331196	0.975505	0.116066	-0.0425985	Sample
BRD-K46742498-003-12-9	Alosetron (Hydrochloride)	Cc1[nH]cnc1CN1CCc2c(c3ccccc3n2C)C1=O	JSWZEAMFRNKZNL-UHFFFAOYSA-N	0.00683295	0.000440271	0.903958	0.000119314	0.00633288	Sample
BRD-K74724920-001-02-4	alpha-D-lyxo-hex-5-ulofuranosyl alpha-D-glucopyranoside	OC[C@H]1O[C@H](O[C@]2(CO)O[C@H](CO)[C@@H](O)[C@@H]2O)[C@H](O)[C@@H](O)[C@@H]1O	CZMRCDWAGMRECN-UGDNZRGBSA-N	0.0275035	-0.0940085	0.931489	-0.115055	0.247842	Sample
BRD-K83766205-001-04-9	alpha-Methyl-L-tyrosine	C[C@](N)(Cc1ccc(O)cc1)C(=O)O	NHTGHBARYWONDQ-JTQLQIEISA-N	-1.0385	0.663082	1.2288	-0.717186	0.757636	Sample
BRD-A61850409-001-10-7	alpha-TOCHOPHERYL ACETATE [4mM]	CC(=O)Oc1c(C)c(C)c2c(c1C)CCC(C)(CCCC(C)CCCC(C)CCCC(C)C)O2	ZAKOWWREFLAJOT-PKIAKLFDSA-N	-0.334615	0.0507624	1.10433	0.00349211	-0.00269832	Sample
BRD-K01825817-003-02-9	Alprenolol hydrochloride	C=CCc1ccccc1OCC(O)CNC(C)C	PAZJSJFMUHDSTF-CQSZACIVSA-N	-0.0411052	0.237828	1.02222	0.356357	-0.113623	Sample
BRD-K52459643-001-18-9	Alprostadil	CCCCC[C@H](O)/C=C/[C@H]1[C@H](O)CC(=O)[C@@H]1CCCCCCC(=O)O	GMVPRGQOIOIIMI-DWKJAMRDSA-N	-0.537099	0.450607	1.0345	-0.708774	0.548448	Sample
BRD-A56675431-001-13-9	Altizide	C=CCSC[C@@H]1Nc2cc(Cl)c(S(N)(=O)=O)cc2S(=O)(=O)N1	VGLGVJVUHYTIIU-LLVKDONJSA-N	0.327833	-0.02287	1.00198	-0.00393084	-0.0438771	Sample
BRD-K50276048-001-02-9	Altrenogest	C=CC[C@]1(O)CC[C@H]2[C@@H]3CCC4=CC(=O)CCC4=C3C=C[C@@]21C	VWAUPFMBXBWEQY-ANULTFPQSA-N	0.0795073	-0.122324	1.14049	0.0490364	0.251003	Sample
BRD-K67043667-001-26-4	ALTRETAMINE	CN(C)c1nc(N(C)C)nc(N(C)C)n1	UUVWYPNAQBNQJQ-UHFFFAOYSA-N	0.388536	-0.552979	1.1275	0.190016	0.559603	Sample
BRD-K89055274-048-24-9	Alverine (citrate)	CCN(CCCc1ccccc1)CCCc1ccccc1	ZPFXAOWNKLFJDN-UHFFFAOYSA-N	-0.259602	-0.340296	0.845295	-0.00195748	0.0098069	Sample
BRD-K07857022-002-02-9	Alvimopan (monohydrate)	C[C@H]1CN(C[C@H](Cc2ccccc2)C(=O)NCC(=O)O)CC[C@@]1(C)c1cccc(O)c1	UPNUIXSCZBYVBB-JVFUWBCBSA-N	0.089105	-0.0699929	0.835532	0.00655171	-0.145854	Sample
BRD-K70330367-003-08-7	AMANTADINE HYDROCHLORIDE	NC12CC3CC(CC(C3)C1)C2	DKNWSYNQZKUICI-UHFFFAOYSA-N	0.0366057	0.000485877	0.900135	-0.152362	0.106017	Sample
BRD-K11292736-300-04-9	Ambenonium dichloride	CC[N+](CC)(CCNC(=O)C(=O)NCC[N+](CC)(CC)Cc1ccccc1Cl)Cc1ccccc1Cl	OMHBPUNFVFNHJK-UHFFFAOYSA-P	0.00466379	0.00860653	0.874782	0.446425	0.654978	Sample
BRD-K41185545-001-03-9	Ambrisentan	COC(c1ccccc1)(c1ccccc1)[C@H](Oc1nc(C)cc(C)n1)C(=O)O	OUJTZYPIHDYQMC-LJQANCHMSA-N	-0.686847	0.344379	1.19515	-0.00926259	0.0502492	Sample
BRD-K56558538-003-15-9	Ambroxol hydrochloride	Nc1c(Br)cc(Br)cc1CN[C@H]1CC[C@H](O)CC1	JBDGDEWWOUBZPM-XYPYZODXSA-N	-0.321879	0.290123	1.04885	-0.286535	0.146045	Sample
BRD-A36010170-001-04-0	AMCINONIDE	CC(=O)OCC(=O)[C@@]12OC3(CCCC3)O[C@@H]1CC1C3CCC4=CC(=O)C=C[C@]4(C)[C@@]3(F)[C@@H](O)C[C@@]12C	ILKJAFIWWBXGDU-KNPIAJNZSA-N	0.400873	-0.125209	0.904988	-0.0169783	0.180528	Sample
BRD-K82122102-323-02-9	Amfenac Sodium Hydrate	Nc1c(CC(=O)O)cccc1C(=O)c1ccccc1	SOYCMDCMZDHQFP-UHFFFAOYSA-N	0.405042	-0.0216788	1.13033	0.555754	-0.209835	Sample
BRD-K12568846-001-17-9	Amidopyrine	Cc1c(N(C)C)c(=O)n(-c2ccccc2)n1C	RMMXTBMQSGEXHJ-UHFFFAOYSA-N	-0.387177	0.462091	0.945536	-0.134919	0.665819	Sample
BRD-K73947551-001-04-4	AMIFOSTINE	NCCCNCCSP(=O)(O)O	JKOQGQFVAUAYPM-UHFFFAOYSA-N	0.636969	-0.891906	0.67696	0.493157	0.456226	Sample
BRD-K88043978-315-11-9	Amikacin (sulfate)	NCC[C@H](O)C(=O)N[C@@H]1C[C@H](N)[C@@H](O[C@H]2O[C@H](CN)[C@@H](O)[C@H](O)[C@H]2O)[C@H](O)[C@H]1O[C@H]1O[C@H](CO)[C@@H](O)[C@H](N)[C@H]1O	LKCWBDHBTVXHDL-RMDFUYIESA-N	-0.111636	0.18509	0.956124	0.108495	0.350948	Sample
BRD-K97181089-003-25-9	Amiloride hydrochloride	N=C(N)NC(=O)c1nc(Cl)c(N)nc1N	XSDQTOBWRPYKKA-UHFFFAOYSA-N	-0.253339	0.497848	0.950957	-0.17324	-0.120452	Sample
BRD-K24219278-001-02-9	Amineptine	O=C(O)CCCCCCNC1c2ccccc2CCc2ccccc21	ONNOFKFOZAJDHT-UHFFFAOYSA-N	0.11775	-0.293967	0.97385	0.751462	-0.243637	Sample
BRD-A25234499-001-21-9	Aminoglutethimide	CC[C@@]1(c2ccc(N)cc2)CCC(=O)NC1=O	ROBVIMPUHSLWNV-ZDUSSCGKSA-N	0.331501	-0.00707501	0.902864	-0.0429762	-0.576811	Sample
BRD-K65544384-001-15-8	AMINOHIPPURIC ACID	Nc1ccc(C(=O)NCC(=O)O)cc1	HSMNQINEKMPTIC-UHFFFAOYSA-N	-0.400972	0.249862	1.05559	-0.283823	-0.683554	Sample
BRD-K57631554-003-07-0	AMINOLEVULINIC ACID HYDROCHLORIDE	NCC(=O)CCC(=O)O	ZGXJTSGNIOSYLO-UHFFFAOYSA-N	-0.0239609	-0.179874	1.00713	-0.11814	-0.0811904	Sample
BRD-A69917777-065-02-2	AMINOPENTAMIDE SULFATE	CC(CC(C(N)=O)(c1ccccc1)c1ccccc1)N(C)C		-0.17868	-0.120595	1.16627	0.516621	-0.478411	Sample
BRD-A93683007-001-02-7	Aminoprofen	CC(C)Cc1ccc(C(C)C(=O)NCCO)cc1	JVGUNCHERKJFCM-GFCCVEGCSA-N	0.192605	-0.16861	0.965194	0.7574	-0.0642929	Sample
BRD-K17561142-003-35-8	Amiodarone HCl	CCCCc1oc2ccccc2c1C(=O)c1cc(I)c(OCCN(CC)CC)c(I)c1	IYIKLHRQXLHMJQ-UHFFFAOYSA-N	0.0997291	0.241434	0.893112	-1.13535	1.24284	Sample
BRD-A60197193-001-14-6	Amisulpride	CCN1CCCC1CNC(=O)c1cc(S(=O)(=O)CC)c(N)cc1OC	NTJOBXMMWNYJFB-GFCCVEGCSA-N	0.091567	-0.16663	1.05109	0.0213768	-0.564058	Sample
BRD-K33335792-001-05-9	Amitraz	Cc1ccc(/N=C/N(C)/C=N/c2ccc(C)cc2C)c(C)c1	QXAITBQSYVNQDR-ZIOPAAQOSA-N	0.839629	-0.3822	0.885122	0.335196	-0.808223	Sample
BRD-K29530284-001-08-9	Amlexanox	CC(C)c1ccc2oc3nc(N)c(C(=O)O)cc3c(=O)c2c1	SGRYPYWGNKJSDL-UHFFFAOYSA-N	-0.024381	-0.846058	1.2119	1.01241	-1.16715	Sample
BRD-M29182745-001-02-2	AMMONIUM LACTATE	CC(O)C(=O)O.N	RZOBLYBZQXQGFY-HSHFZTNMSA-N	0.382737	-0.511265	1.17511	0.176102	-0.153643	Sample
BRD-A37390343-003-04-3	Amorolfine Hydrochloride	CCC(C)(C)c1ccc(CC(C)CN2C[C@H](C)O[C@H](C)C2)cc1	MQHLMHIZUIDKOO-KURKYZTESA-N	0.0866793	-0.661765	1.12051	0.114201	-0.321362	Sample
BRD-K02265150-001-27-3	Amoxapine	Clc1ccc2c(c1)C(N1CCNCC1)=Nc1ccccc1O2	QWGDMFLQWFTERH-UHFFFAOYSA-N	-0.561961	0.545131	0.968198	-0.34682	0.345037	Sample
BRD-K55044200-001-16-1	AMOXICILLIN	CC1(C)S[C@@H]2[C@H](NC(=O)[C@H](N)c3ccc(O)cc3)C(=O)N2[C@H]1C(=O)O	LSQZJLSUYDQPKJ-NJBDSQKTSA-N	-0.177072	0.00180299	1.19708	-0.00794906	-0.13005	Sample
BRD-K52397688-003-07-2	Amperozide hydrochloride	CCNC(=O)N1CCN(CCCC(c2ccc(F)cc2)c2ccc(F)cc2)CC1	NNAIYOXJNVGUOM-UHFFFAOYSA-N	-0.0622797	0.146903	0.680542	-0.960737	0.6358	Sample
BRD-K27352494-001-06-9	Amphotericin B	C[C@@H]1OC(=O)C[C@H](O)C[C@H](O)CC[C@@H](O)[C@H](O)C[C@H](O)C[C@]2(O)C[C@H](O)[C@@H](C(=O)O)[C@H](C[C@@H](O[C@@H]3O[C@H](C)[C@@H](O)[C@H](N)[C@@H]3O)/C=C/C=C/C=C/C=C/C=C/C=C/C=C/[C@H](C)[C@@H](O)[C@H]1C)O2	APKFDSVGJQXUKY-ZNVUZQDLSA-N	0.278851	-0.838287	1.14799	0.124522	-0.684984	Sample
BRD-K68432770-236-24-9	Ampicillin (sodium)	CC1(C)S[C@@H]2[C@H](NC(=O)[C@H](N)c3ccccc3)C(=O)N2[C@H]1C(=O)O	AVKUERGKIZMTKX-NJBDSQKTSA-N	-0.486834	0.638248	0.898106	-0.653877	0.803407	Sample
BRD-A39172021-001-14-5	Ampiroxicam	CCOC(=O)OC(C)OC1=C(C(=O)Nc2ccccn2)N(C)S(=O)(=O)c2ccccc21	LSNWBKACGXCGAJ-ZDUSSCGKSA-N	0.270578	-0.373807	0.826691	-0.163321	0.32441	Sample
BRD-K47827687-001-04-9	Amprenavir	CC(C)CN(C[C@@H](O)[C@H](Cc1ccccc1)NC(=O)O[C@H]1CCOC1)S(=O)(=O)c1ccc(N)cc1	YMARZQAQMVYCKC-OEMFJLHTSA-N	0.00341877	-0.95729	0.980444	0.725208	0.277826	Sample
BRD-K90027121-300-14-9	Amprolium (hydrochloride)	CCCc1ncc(C[n+]2ccccc2C)c(N)n1	IPZFPROOBOUEIG-UHFFFAOYSA-N	-0.774314	0.58319	0.805226	0.197578	-0.113223	Sample
BRD-K45924332-001-24-9	Amrinone	Nc1cc(-c2ccncc2)c[nH]c1=O	FGTOBSPJVRNLPX-UHFFFAOYSA-N	0.14481	-0.000440271	0.9942	-0.177328	-0.126517	Sample
BRD-K13843533-001-02-5	Amrubicin	CC(=O)[C@]1(N)Cc2c(O)c3c(c(O)c2[C@@H](O[C@H]2C[C@H](O)[C@H](O)CO2)C1)C(=O)c1ccccc1C3=O	VJZITPJGSQKZMX-XDPRQOKASA-N	-0.440235	0.0463147	1.01188	-0.0973196	-0.864722	Sample
BRD-K68346641-001-01-4	Amsacrine	COc1cc(NS(C)(=O)=O)ccc1Nc1c2ccccc2nc2ccccc12	XCPGHVQEEXUHNC-UHFFFAOYSA-N	0.607651	-0.263326	0.713578	0.826096	0.345736	Sample
BRD-K76713213-001-02-1	AN-2690	OB1OCc2cc(F)ccc21	LFQDNHWZDQTITF-UHFFFAOYSA-N	0.0241013	-0.00944418	1.05715	0.421964	-0.413322	Sample
BRD-K43230258-001-01-4	AN-2728	N#Cc1ccc(Oc2ccc3c(c2)COB3O)cc1	USZAGAREISWJDP-UHFFFAOYSA-N	-0.00341877	0.0563794	0.973073	0.0677212	0.15808	Sample
BRD-K05355328-001-02-9	Anagliptin	Cc1cc2ncc(C(=O)NCC(C)(C)NCC(=O)N3CCC[C@H]3C#N)cn2n1	LDXYBEHACFJIEL-HNNXBMFYSA-N	0.628142	-0.69254	1.07124	-0.00191266	-0.847138	Sample
BRD-K62200014-003-11-3	ANAGRELIDE HYDROCHLORIDE	O=C1CN2Cc3c(ccc(Cl)c3Cl)N=C2N1	OTBXOEAOVRKTNQ-UHFFFAOYSA-N	-0.0244836	0.000599235	0.917583	0.646381	0.305929	Sample
BRD-K52172416-001-10-6	Anastrozole	CC(C)(C#N)c1cc(Cn2cncn2)cc(C(C)(C)C#N)c1	YBBLVLTVTVSKRW-UHFFFAOYSA-N	-0.33867	0.228098	1.05055	-0.509439	0.0926492	Sample
BRD-K00005346-001-01-9	anecortave	CC(=O)OCC(=O)[C@@]1(O)CC[C@H]2[C@@H]3CCC4=CC(=O)CC[C@]4(C)C3=CC[C@@]21C	YUWPMEXLKGOSBF-GACAOOTBSA-N	-0.129316	0.0175403	0.930283	0.0128669	0.0347135	Sample
BRD-K49060658-001-08-0	Anethole	C/C=C/c1ccc(OC)cc1	RUVINXPYWBROJD-ONEGZZNKSA-N	-0.114493	0.178024	1.14049	-0.274161	0.0904556	Sample
BRD-K92490248-001-06-6	Anethole (trithione)	COc1ccc(-c2cc(=S)ss2)cc1	KYLIZBIRMBGUOP-UHFFFAOYSA-N	-0.222322	0.00171026	1.12788	0.325831	-0.310724	Sample
BRD-K45503887-001-02-9	Angiotensin II human	CC[C@H](C)[C@H](NC(=O)[C@H](Cc1ccc(O)cc1)NC(=O)[C@@H](NC(=O)[C@@H](CCCNC(=N)N)NC(=O)[C@@H](N)CC(=O)O)C(C)C)C(=O)N[C@@H](Cc1cnc[nH]1)C(=O)N1CCC[C@@H]1C(=O)N[C@H](Cc1ccccc1)C(=O)O	CZGUSIXMZVURDU-FCWOTDAASA-N	-0.0664578	0.538581	0.762471	-1.15967	0.621263	Sample
BRD-K00003560-001-01-9	Anidulafungin	CCCCCOc1ccc(-c2ccc(-c3ccc(C(=O)N[C@H]4C[C@@H](O)[C@@H](O)NC(=O)[C@@H]5[C@@H](O)[C@@H](C)CN5C(=O)[C@H]([C@@H](C)O)NC(=O)[C@H]([C@H](O)[C@@H](O)c5ccc(O)cc5)NC(=O)[C@@H]5C[C@@H](O)CN5C(=O)[C@H]([C@@H](C)O)NC4=O)cc3)cc2)cc1	JHVAMHSQVVQIOT-MFAJLEFUSA-N	-0.00399307	0.715213	1.36342	-0.00254433	-0.100019	Sample
BRD-K88611939-001-26-9	Aniracetam	COc1ccc(C(=O)N2CCCC2=O)cc1	ZXNRTKGTQJPIJK-UHFFFAOYSA-N	0.0144592	-0.146444	0.880404	0.354412	0.103887	Sample
BRD-K47458712-001-22-3	Anisindione	COc1ccc(C2C(=O)c3ccccc3C2=O)cc1	XRCFXMGQEVUZFC-UHFFFAOYSA-N	0.0639576	-0.0883619	1.08478	-0.105789	-0.00322742	Sample
BRD-K71125570-004-15-6	Anisotropine methylbromide	CCCC(CCC)C(=O)O[C@@H]1C[C@@H]2CC[C@H](C1)[N+]2(C)C	XGGHHHBGPSNXFE-ZSHCYNCHSA-N	0.279442	0.494732	1.03795	-0.252616	-0.133026	Sample
BRD-K99300445-003-22-9	Antazoline hydrochloride	c1ccc(CN(CC2=NCCN2)c2ccccc2)cc1	REYFJDPCWQRWAA-UHFFFAOYSA-N	-0.444128	0.594953	1.05334	-1.03036	0.62406	Sample
BRD-K46937689-001-16-9	Antipyrine	Cc1cc(=O)n(-c2ccccc2)n1C	VEQOALNAAJBPNY-UHFFFAOYSA-N	-0.307223	0.326652	0.920783	-0.325116	-0.16577	Sample
BRD-K91308639-001-04-9	Apalutamide	CNC(=O)c1ccc(N2C(=S)N(c3cnc(C#N)c(C(F)(F)F)c3)C(=O)C23CCC3)cc1F	HJBWBFZLDZWPHF-UHFFFAOYSA-N	0.324724	0.0280846	0.919748	0.59639	0.0665414	Sample
BRD-K67121414-001-04-9	Apixaban	COc1ccc(-n2nc(C(N)=O)c3c2C(=O)N(c2ccc(N4CCCCC4=O)cc2)CC3)cc1	QNZCBYKSOIHPEH-UHFFFAOYSA-N	0.763133	0.128586	1.01976	-0.114312	0.686252	Sample
BRD-K96737756-065-02-9	Apramycin (sulfate)	CN[C@@H]1[C@@H](O[C@H]2O[C@H](CO)[C@@H](N)[C@H](O)[C@H]2O)O[C@H]2C[C@@H](N)[C@@H](O[C@@H]3[C@@H](N)C[C@@H](N)[C@H](O)[C@H]3O)O[C@@H]2[C@@H]1O	XZNUGFQTQHRASN-XQENGBIVSA-N	-0.0506462	0.287434	1.26191	-0.326123	-0.0323841	Sample
BRD-K93208532-001-05-9	Apremilast	CCOc1cc([C@@H](CS(C)(=O)=O)N2C(=O)c3cccc(NC(C)=O)c3C2=O)ccc1OC	IMOZEMNVLZVGJZ-QGZVFWFLSA-N	-0.196321	0.375671	0.994947	-0.274746	0.618834	Sample
BRD-K52827117-001-04-9	Aprepitant	C[C@@H](O[C@H]1OCCN(Cc2nc(=O)[nH][nH]2)[C@H]1c1ccc(F)cc1)c1cc(C(F)(F)F)cc(C(F)(F)F)c1	NLYKDVVWGQZEED-OITMNORJSA-N	0.280132	0.00148543	1.22617	-0.246978	0.000981199	Sample
BRD-K73881242-003-06-1	Arbidol (hydrochloride)	CCOC(=O)c1c(CSc2ccccc2)n(C)c2cc(Br)c(O)c(CN(C)C)c12	KCFYEAOKVJSACF-UHFFFAOYSA-N	0.0345099	-0.275344	0.898106	0.248707	-0.47206	Sample
BRD-K00004669-001-01-9	AR-C 69931	CSCCNc1nc(SCCC(F)(F)F)nc2c1ncn2[C@@H]1O[C@H](COP(=O)(O)OP(=O)(O)C(Cl)(Cl)P(=O)(O)O)[C@@H](O)[C@H]1O	PAEBIVWUMLRPSK-IDTAVKCVSA-N	-0.243121	-0.13595	0.814367	0.0875404	0.0062277	Sample
BRD-A48261811-001-09-9	Argatroban	CC1CNc2c(cccc2S(=O)(=O)N[C@@H](CCCN=C(N)N)C(=O)N2CC[C@@H](C)C[C@@H]2C(=O)O)C1	KXNPVXPOPUZYGB-XYVMCAHJSA-N	-0.00466379	-0.261566	0.923928	-0.00578117	-0.32454	Sample
BRD-K62734952-001-02-9	Arglabin	C=C1C(=O)O[C@H]2[C@H]1CC[C@]1(C)O[C@@]13CC=C(C)[C@H]23	UVJYAKBJSGRTHA-CUZKYEQNSA-N	-0.553979	0.422053	0.924076	0.611357	-0.0480781	Sample
BRD-K70358946-001-14-0	Aripiprazole	O=C1CCc2ccc(OCCCCN3CCN(c4cccc(Cl)c4Cl)CC3)cc2N1	CEUORZQYGODEFX-UHFFFAOYSA-N	0.294007	-0.0372229	1.02414	-0.292547	-0.117424	Sample
BRD-K00004574-001-01-9	ARIPIPRAZOLE LAUROXIL	CCCCCCCCCCCC(=O)OCN1C(=O)CCc2ccc(OCCCCN3CCN(c4cccc(Cl)c4Cl)CC3)cc21	DDINXHAORAAYAD-UHFFFAOYSA-N	0.300657	-0.290047	1.11069	0.187346	-0.811141	Sample
BRD-K39621635-001-09-7	ARTEMETHER	CO[C@H]1O[C@@H]2O[C@@]3(C)CC[C@H]4[C@H](C)CC[C@@H]([C@H]1C)[C@]42OO3	SXYIRMFQILZOAM-HVNFFKDJSA-N	0.0937252	-0.440758	1.05609	0.0188036	0.451845	Sample
BRD-K13112821-001-19-9	Artemisinin	C[C@@H]1CC[C@H]2[C@@H](C)C(=O)O[C@@H]3O[C@@]4(C)CC[C@@H]1[C@]32OO4	BLUAFEHZUWYNDE-NNWCWBAJSA-N	0.0676511	0.00148543	0.960786	0.0423156	-0.272477	Sample
BRD-K96006160-001-03-7	Artemotil	CCO[C@H]1O[C@@H]2O[C@@]3(C)CC[C@H]4[C@H](C)CC[C@@H]([C@H]1C)[C@]42OO3	NLYNIRQVMRLPIQ-XQLAAWPRSA-N	-0.527733	0.405612	1.2119	-0.51974	-0.129914	Sample
BRD-K54634444-001-05-9	ARTESUNATE	C[C@@H]1CC[C@H]2[C@@H](C)[C@H](OC(=O)CCC(=O)O)O[C@@H]3O[C@@]4(C)CC[C@@H]1[C@@]23OO4	FIHJKUPKCHIPAT-AHIGJZGOSA-N	0.0680913	0.0684022	0.994886	0.0572059	-0.37972	Sample
BRD-A70514680-003-12-9	Articaine (hydrochloride)	CCCN[C@@H](C)C(=O)Nc1c(C)csc1C(=O)OC	QTGIAADRBBLJGA-VIFPVBQESA-N	0.345207	-0.0312892	0.939225	-0.0910506	0.673615	Sample
BRD-A85242401-001-12-3	ASCORBIC ACID	O=C1O[C@H]([C@@H](O)CO)C(O)C1=O	KRGQEOSDQHTZMX-TXQLHFEISA-N	-0.277188	0.40371	0.82901	-0.41123	-0.0512237	Sample
BRD-K00003551-050-01-9	Asenapine (maleate)	CN1C[C@@H]2c3ccccc3Oc3ccc(Cl)cc3[C@H]2C1	VSWBSWWIRNCQIJ-HUUCEWRRSA-N	-0.623605	0.313788	1.15737	-0.859274	-0.210326	Sample
BRD-K11433652-001-18-8	Aspirin (Acetylsalicylic acid)	CC(=O)Oc1ccccc1C(=O)O	BSYNRYMUTXBXSQ-UHFFFAOYSA-N	-1.15591	0.750856	1.12322	-0.833305	0.570125	Sample
BRD-K37249724-001-24-0	Astemizole	COc1ccc(CCN2CCC(Nc3nc4ccccc4n3Cc3ccc(F)cc3)CC2)cc1	GXDALQBWZGODGZ-UHFFFAOYSA-N	-0.151455	0.0470341	0.769121	-0.403946	-0.551297	Sample
BRD-K94830329-001-04-9	Ataluren	O=C(O)c1cccc(-c2noc(-c3ccccc3F)n2)c1	OOUGLTULBSNHNF-UHFFFAOYSA-N	-0.334749	0.388072	0.916194	0.0575102	-0.228487	Sample
BRD-K09757388-065-05-9	Atazanavir (sulfate)	COC(=O)N[C@H](C(=O)N[C@@H](Cc1ccccc1)[C@@H](O)CN(Cc1ccc(-c2ccccn2)cc1)NC(=O)[C@@H](NC(=O)OC)C(C)(C)C)C(C)(C)C	AXRYRYVKAWYZBR-GASGPIRDSA-N	-2.16111	0.516005	0.788779	-1.61366	0.514964	Sample
BRD-A20239487-001-25-6	ATENOLOL	CC(C)NCC(O)COc1ccc(CC(N)=O)cc1	METKIMKYRPQLGS-GFCCVEGCSA-N	0.157492	-0.249987	0.96575	0.0567615	0.104833	Sample
BRD-K39252998-003-03-9	Atipamezole hydrochloride	CCC1(c2cnc[nH]2)Cc2ccccc2C1	HSWPZIDYAHLZDD-UHFFFAOYSA-N	0.407146	0.273518	0.833009	-0.2033	-0.0546004	Sample
BRD-A85261566-001-03-3	Atosiban	CCOc1ccc(C[C@H]2NC(=O)CCSSC[C@@H](C(=O)N3CCC[C@H]3C(=O)N[C@@H](CCCN)C(=O)NCC(N)=O)NC(=O)[C@H](CC(N)=O)NC(=O)C([C@@H](C)O)NC(=O)[C@H]([C@@H](C)CC)NC2=O)cc1	VWXRQYYUEIYXCZ-ZJBFWUDNSA-N	-0.677673	0.886373	0.743971	-0.826221	1.21553	Sample
BRD-A19795905-001-08-0	ATOVAQUONE	O=C1C(=O)C([C@H]2CC[C@H](c3ccc(Cl)cc3)CC2)C(=O)c2ccccc21	UYFLKEIEOREOFC-ZXYWRSMDSA-N	0.441087	-0.31255	1.09821	0.653814	-0.621198	Sample
BRD-K01826774-344-07-9	Atracurium (besylate)	COc1ccc(CC2c3cc(OC)c(OC)cc3CC[N+]2(C)CCC(=O)OCCCCCOC(=O)CC[N+]2(C)CCc3cc(OC)c(OC)cc3C2Cc2ccc(OC)c(OC)c2)cc1OC	YXSLJKQTIDHPOT-MWAPPURBSA-N	0.191209	-0.287646	0.926385	0.464077	0.184203	Sample
BRD-K01825666-001-03-9	Atropine	CN1[C@H]2CC[C@@H]1C[C@H](OC(=O)C(CO)c1ccccc1)C2	RKUNBYITZUJHSG-JJXSEGSLSA-N	0.632834	-0.311168	1.2209	-0.356725	-0.0262206	Sample
BRD-K00003601-001-01-9	Aurothioglucose	OC[C@H]1O[C@H](S[Au])[C@H](O)[C@@H](O)[C@@H]1O	XHVAWZZCDCWGBK-WYRLRVFGSA-M	-0.782206	0.897419	0.984286	-0.559935	0.170258	Sample
BRD-K53414658-001-02-5	AV-951(Tivozanib)	COc1cc2nccc(Oc3ccc(NC(=O)Nc4cc(C)on4)c(Cl)c3)c2cc1OC	SPMVMDHWKHCIDT-UHFFFAOYSA-N	-0.0186856	-0.240874	1.01291	0.144025	-0.569647	Sample
BRD-K65781196-001-04-8	AVANAFIL	COc1ccc(CNc2nc(N3CCC[C@H]3CO)ncc2C(=O)NCc2ncccn2)cc1Cl	WEAJZXNPAWBCOA-INIZCTEOSA-N	0.0792619	-0.00508195	1.08638	-0.0441936	0.389123	Sample
BRD-K68544925-001-01-1	Avatrombopag	O=C(Nc1nc(-c2cc(Cl)cs2)c(N2CCN(C3CCCCC3)CC2)s1)c1cnc(N2CCC(C(=O)O)CC2)c(Cl)c1	OFZJKCQENFPZBH-UHFFFAOYSA-N	0.0628788	0.509813	0.940618	-0.231607	-0.365359	Sample
BRD-K00004970-001-01-9	Avermectin B1	CO[C@H]1C[C@H](O[C@H]2[C@H](C)O[C@@H](O[C@@H]3/C(C)=C/C[C@@H]4C[C@@H](C[C@]5(C=C[C@H](C)[C@@H](C(C)C)O5)O4)OC(=O)[C@@H]4C=C(C)[C@@H](O)[C@H]5OC/C(=C\C=C\[C@@H]3C)[C@@]45O)C[C@@H]2OC)O[C@@H](C)[C@@H]1O	ZFUKERYTFURFGA-PVVXTEPVSA-N	-0.00341877	0.157807	0.87724	-1.5179	1.42929	Sample
BRD-K85882401-236-02-7	Avibactam (sodium)	NC(=O)[C@@H]1CC[C@@H]2CN1C(=O)N2OS(=O)(=O)O	NDCUAPJVLWFHHB-UHNVWZDZSA-N	0.516468	-0.401288	0.76247	0.224896	0.00337791	Sample
BRD-K14401183-001-12-9	Avobenzone	COc1ccc(C(=O)CC(=O)c2ccc(C(C)(C)C)cc2)cc1	LKIIIESDXWZZRE-UHFFFAOYSA-N	0.332796	-0.580279	0.845606	0.233046	0.0229933	Sample
BRD-K29905972-001-06-3	Axitinib	CNC(=O)c1ccccc1Sc1ccc2c(/C=C/c3ccccn3)n[nH]c2c1	RITAVMQDGBJQJZ-FMIVXFBMSA-N	0.381714	0.00106713	0.76324	0.0798706	0.803578	Sample
BRD-K03406345-001-21-1	AZACITIDINE	Nc1ncn([C@@H]2O[C@H](CO)[C@@H](O)[C@H]2O)c(=O)n1	NMUSYJAQQFHJEW-KVTDHHQDSA-N	1.02849	-0.485781	1.06508	0.0163417	-0.728637	Sample
BRD-K45861246-001-17-9	Azaperone	O=C(CCCN1CCN(c2ccccn2)CC1)c1ccc(F)cc1	XTKDAFGWCDAMPY-UHFFFAOYSA-N	0.328399	-0.100119	1.02159	-0.0196015	-0.00721881	Sample
BRD-A70182876-001-11-9	azapropazone	CCC[C@H]1C(=O)N2C(N(C)C)=Nc3ccc(C)cc3N2C1=O	MPHPHYZQRGLTBO-LLVKDONJSA-N	0.0262386	-0.085674	0.914093	0.00406542	-0.555409	Sample
BRD-K77821588-332-02-9	Azatadine (dimaleate)	CN1CCC(=C2c3ccccc3CCc3cccnc32)CC1	SEBMTIQKRHYNIT-UHFFFAOYSA-N	-0.0213838	-0.0821369	0.949664	0.0869548	0.0340169	Sample
BRD-K32821942-001-20-5	Azathioprine	Cn1cnc([N+](=O)[O-])c1Sc1[nH]cnc2ncnc1-2	LMEKQMALGUDUQG-UHFFFAOYSA-N	0.506905	-0.426246	0.847522	0.76055	0.662333	Sample
BRD-K08976401-001-18-5	AZELAIC ACID	O=C(O)CCCCCCCC(=O)O	BDJRBEYXGGNYIS-UHFFFAOYSA-N	0.118237	0.0208939	1.05176	-0.335952	-0.120546	Sample
BRD-A68888262-003-17-9	Azelastine (hydrochloride)	CN1CCC[C@H](n2nc(Cc3ccc(Cl)cc3)c3ccccc3c2=O)CC1	MBUVEWMHONZEQD-SFHVURJKSA-N	0.562084	-0.0824422	0.982507	0.0754003	-0.494221	Sample
BRD-K81074237-001-04-9	Azilsartan	CCOc1nc2cccc(C(=O)O)c2n1Cc1ccc(-c2ccccc2-c2nc(=O)o[nH]2)cc1	KGSXMPPBFPAXLY-UHFFFAOYSA-N	0.0132552	0.203317	1.1441	0.162813	-0.280486	Sample
BRD-K25723200-001-04-3	Azilsartan Medoxomil (TAK-491)	CCOc1nc2cccc(C(=O)OCc3oc(=O)oc3C)c2n1Cc1ccc(-c2ccccc2-c2nc(=O)o[nH]2)cc1	QJFSABGVXDWMIW-UHFFFAOYSA-N	-0.0192923	0.00407671	0.914093	-0.254216	0.0563026	Sample
BRD-K74501079-001-19-9	Azithromycin	CC[C@H]1OC(=O)[C@H](C)[C@@H](O[C@H]2C[C@@](C)(OC)[C@@H](O)[C@H](C)O2)[C@H](C)[C@@H](O[C@@H]2O[C@H](C)C[C@H](N(C)C)[C@H]2O)[C@](C)(O)C[C@@H](C)CN(C)[C@H](C)[C@@H](O)[C@]1(C)O	MQTOSJVFKKJCRP-CBLJCGFISA-N	-0.619649	1.18903	0.942993	-1.95375	1.12011	Sample
BRD-K60663764-236-07-9	Azlocillin (sodium salt)	CC1(C)S[C@@H]2[C@H](NC(=O)[C@H](NC(=O)N3CCNC3=O)c3ccccc3)C(=O)N2[C@H]1C(=O)O	JTWOMNBEOCYFNV-NFFDBFGFSA-N	-0.462327	-0.280325	0.753221	-0.161874	0.39159	Sample
BRD-K62607865-001-11-9	Aztreonam	C[C@H]1[C@H](NC(=O)/C(=N\OC(C)(C)C(=O)O)c2csc(N)n2)C(=O)N1S(=O)(=O)O	WZPBZJONDBGPKJ-VEHQQRBSSA-N	-0.152422	-0.183976	1.27791	-0.246391	0.120916	Sample
BRD-A41698174-003-13-8	BACAMPICILLIN HYDROCHLORIDE	CCOC(=O)OC(C)OC(=O)[C@@H]1N2C(=O)[C@@H](NC(=O)[C@H](N)c3ccccc3)[C@H]2SC1(C)C	PFOLLRNADZZWEX-XIJZRVNUSA-N	0.337608	-0.623736	1.04773	0.699116	-0.864552	Sample
BRD-K14079729-001-01-1	Bacitracin	CC[C@H](C)[C@H](N)C1=N[C@H](C(=O)N[C@@H](CC(C)C)C(=O)N[C@H](CCC(=O)O)C(=O)N[C@H](C(=O)N[C@H]2CCCCNC(=O)[C@H](CC(N)=O)NC(=O)[C@@H](CC(=O)O)NC(=O)[C@H](Cc3c[nH]cn3)NC(=O)[C@@H](Cc3ccccc3)NC(=O)[C@H]([C@@H](C)CC)NC(=O)[C@@H](CCCN)NC2=O)[C@@H](C)CC)CS1	CLKOFPXJLQSYAH-BBLSSJOMSA-N	-0.261718	0.328744	1.01211	-0.227159	0.0173209	Sample
BRD-K00003625-001-01-9	Bacitracin (Zinc)	CC[C@H](C)[C@H](N)C1=N[C@H](C(=O)N[C@@H](CC(C)C)C(=O)N[C@@H]2CCC(=O)O[Zn]OC(=O)C[C@H]3NC(=O)[C@H](Cc4c[nH]cn4)NC(=O)[C@@H](Cc4ccccc4)NC(=O)[C@H]([C@@H](C)CC)NC(=O)[C@@H](CCCN)NC(=O)[C@H](CCCCNC(=O)[C@H](CC(N)=O)NC3=O)NC(=O)[C@H]([C@@H](C)CC)NC2=O)CS1	UCRLQOPRDMGYOA-PIGMFEANSA-L	0.527527	-0.691945	1.0783	0.602292	-1.06031	Sample
BRD-K49962337-001-03-9	Baicalin	O=C(O)[C@H]1O[C@@H](Oc2cc3oc(-c4ccccc4)cc(=O)c3c(O)c2O)[C@H](O)[C@@H](O)[C@@H]1O	DAIGSUHCWOZEQG-ZFORQUDYSA-N	0.0248012	-0.427396	1.06244	1.05703	-0.0279789	Sample
BRD-A47790386-001-05-9	Balofloxacin	CN[C@H]1CCCN(c2c(F)cc3c(=O)c(C(=O)O)cn(C4CC4)c3c2OC)C1	MGQLHRYJBWGORO-NSHDSACASA-N	-0.0175797	-1.29024	1.16664	0.232042	-0.815226	Sample
BRD-K00003495-001-01-9	Baloxavir marboxil	COC(=O)OCOc1c2n(ccc1=O)N([C@@H]1c3ccccc3SCc3c1ccc(F)c3F)[C@@H]1COCCN1C2=O	RZVPBGBYGMDSBG-GGAORHGYSA-N	0.319985	-0.90646	1.19358	-0.0104923	0.194548	Sample
BRD-K00003656-001-01-9	Balsalazide	O=C(O)CCNC(=O)c1ccc(/N=N/c2ccc(O)c(C(=O)O)c2)cc1	IPOKCKJONYRRHP-FMQUCBEESA-N	-0.295816	-0.460025	1.03012	-0.0177684	0.204061	Sample
BRD-A17462676-003-11-6	BAMBUTEROL HYDROCHLORIDE	CN(C)C(=O)Oc1cc(OC(=O)N(C)C)cc(C(O)CNC(C)(C)C)c1		0.126455	-0.0946959	0.902428	0.292889	-0.073469	Sample
BRD-K53581288-001-02-9	Baricitinib (LY3009104, INCB028050)	CCS(=O)(=O)N1CC(CC#N)(n2cc(-c3ncnc4[nH]ccc34)cn2)C1	XUZMWHLSFXCVMG-UHFFFAOYSA-N	-0.12842	0.0261924	1.04513	-0.370589	0.231636	Sample
BRD-K08586861-001-02-9	BAY-u 3405	O=C(O)CCn1c2c(c3ccccc31)C[C@H](NS(=O)(=O)c1ccc(F)cc1)CC2	LDXDSHIEDAPSSA-OAHLLOKOSA-N	0.0842908	-0.15932	1.09179	0.459142	0.386507	Sample
BRD-K44824027-001-03-9	Beclamide	O=C(CCCl)NCc1ccccc1	JPYQFYIEOUVJDU-UHFFFAOYSA-N	-0.445141	0.360437	1.25735	-0.505903	-0.214107	Sample
BRD-K97810537-001-15-9	Beclometasone dipropionate	CCC(=O)OCC(=O)[C@@]1(OC(=O)CC)[C@@H](C)C[C@H]2[C@@H]3CCC4=CC(=O)C=C[C@]4(C)[C@@]3(Cl)[C@@H](O)C[C@@]21C	KUVIULQEHSCUHY-XYWKZLDCSA-N	0.00212541	-0.0226102	1.00393	-0.0238884	-0.214797	Sample
BRD-K90817094-001-05-9	Bedaquiline	COc1nc2ccc(Br)cc2cc1[C@@H](c1ccccc1)[C@@](O)(CCN(C)C)c1cccc2ccccc12	QUIJNHUBAXPXFS-XLJNKUFUSA-N	0.0430891	-0.000438863	0.819477	0.0495447	-0.176169	Sample
BRD-K91495480-001-03-9	Behenic acid	CCCCCCCCCCCCCCCCCCCCCC(=O)O	UKMSUNONTOPOIO-UHFFFAOYSA-N	0.282957	-0.169332	0.907355	0.122555	0.167659	Sample
BRD-K73425385-001-05-9	Bekanamycin	NC[C@H]1O[C@H](O[C@@H]2[C@@H](N)C[C@@H](N)[C@H](O[C@H]3O[C@H](CO)[C@@H](O)[C@H](N)[C@H]3O)[C@H]2O)[C@H](N)[C@@H](O)[C@@H]1O	SKKLOUVUUNMCJE-FQSMHNGLSA-N	0.0275635	-0.644391	0.917976	1.23503	-0.473392	Sample
BRD-K14993104-001-06-9	Bemegride	CCC1(C)CC(=O)NC(=O)C1	ORRZGUBHBVWWOP-UHFFFAOYSA-N	0.24686	-0.232396	1.14017	-0.00639356	0.331269	Sample
BRD-A92974210-001-02-9	Bemotrizinol	CCCCC(CC)COc1ccc(-c2nc(-c3ccc(OC)cc3)nc(-c3ccc(OCC(CC)CCCC)cc3O)n2)c(O)c1	XVAMCHGMPYWHNL-MKPDMIMOSA-N	0.190676	-0.0859062	0.869508	0.732569	0.804881	Sample
BRD-K49807096-003-18-9	Benazepril hydrochloride	CCOC(=O)[C@H](CCc1ccccc1)N[C@H]1CCc2ccccc2N(CC(=O)O)C1=O	XPCFTKFZXHTYIP-PMACEKPBSA-N	-0.00269624	0.000879321	0.952274	0.327885	0.0416034	Sample
BRD-A64698388-003-01-7	Bencynoate hydrochloride	CN1CC2CCCC(C1)C2OC(=O)C(O)(c1ccccc1)C1CCCC1	ROZOEEGFKDFEFP-AXRVMRSRSA-N	-0.149848	-0.0290528	1.12072	0.181755	0.0186577	Sample
BRD-K17068645-003-05-9	Bendamustine HCL	Cn1c(CCCC(=O)O)nc2cc(N(CCCl)CCCl)ccc21	YTKUWDBFDASYHO-UHFFFAOYSA-N	-0.0144592	-0.315171	0.846715	0.157349	0.373343	Sample
BRD-K60379054-001-09-9	Bendazol	c1ccc(Cc2nc3ccccc3[nH]2)cc1	YTLQFZVCLXFFRK-UHFFFAOYSA-N	-0.00512082	-1.21774	1.00915	1.07446	0.186282	Sample
BRD-A80017228-001-27-3	BENDROFUMETHIAZIDE	NS(=O)(=O)c1cc2c(cc1C(F)(F)F)NC(Cc1ccccc1)NS2(=O)=O	HDWIHXWEUNVBIY-CQSZACIVSA-N	0.183965	-0.210608	0.967996	0.415405	-0.192494	Sample
BRD-K00003672-003-01-9	Benfluorex hydrochloride	C[C@@H](Cc1cccc(C(F)(F)F)c1)NCCOC(=O)c1ccccc1	CJAVTWRYCDNHSM-AWEZNQCLSA-N	-0.0398208	0.0525905	1.15628	0.118468	-0.518643	Sample
BRD-K05319475-001-06-9	Benfotiamine	C/C(=C(\CCOP(=O)(O)O)SC(=O)c1ccccc1)N(C=O)Cc1cnc(C)nc1N	BTNNPSLJPBRMLZ-LGMDPLHJSA-N	0.0133223	0.010416	0.83515	0.0112174	0.320323	Sample
BRD-K97181463-003-03-7	Benidipine HCl	COC(=O)C1=C(C)NC(C)=C(C(=O)O[C@@H]2CCCN(Cc3ccccc3)C2)[C@@H]1c1cccc([N+](=O)[O-])c1		0.999436	-1.16836	0.863526	0.716475	-0.628475	Sample
BRD-K04185004-003-14-3	Benoxinate hydrochloride	CCCCOc1cc(C(=O)OCCN(CC)CC)ccc1N	CMHHMUWAYWTMGS-UHFFFAOYSA-N	-0.746163	0.412387	1.03537	-0.431693	0.101548	Sample
BRD-A61194565-003-28-8	BENSERAZIDE HYDROCHLORIDE	NC(CO)C(=O)NNCc1ccc(O)c(O)c1O		-0.130033	0.283324	1.03365	0.100309	-0.0725146	Sample
BRD-K58794715-001-03-4	Bentiromide	O=C(O)c1ccc(NC(=O)[C@H](Cc2ccc(O)cc2)NC(=O)c2ccccc2)cc1	SPPTWHFVYKCNNK-FQEVSTJZSA-N	-0.302682	0.196863	0.889388	0.26399	0.362698	Sample
BRD-K11717138-001-31-9	Benzbromarone	CCc1oc2ccccc2c1C(=O)c1cc(Br)c(O)c(Br)c1	WHQCHUCQKNIQEC-UHFFFAOYSA-N	-0.0490579	-0.0432805	0.882154	-0.467951	0.024848	Sample
BRD-K56156805-001-09-6	Benznidazole	O=C(Cn1ccnc1[N+](=O)[O-])NCc1ccccc1	CULUWZNBISUWAS-UHFFFAOYSA-N	-0.143842	-0.0041113	0.813026	0.549029	0.118166	Sample
BRD-K75466013-001-16-9	Benzocaine	CCOC(=O)c1ccc(N)cc1	BLFLLBZGZJTVJG-UHFFFAOYSA-N	0.884324	-0.690187	1.47981	0.0626184	-0.633283	Sample
BRD-K53397409-001-13-1	Benzoic acid	O=C(O)c1ccccc1	WPYMKLBDIGXBTP-UHFFFAOYSA-N	0.429422	-0.636242	0.893294	0.284287	1.15554	Sample
BRD-K91699951-001-10-2	BENZONATATE	CCCCNc1ccc(C(=O)OCCOCCOCCOCCOCCOCCOCCOCCOCCOC)cc1	MAFMQEKGGFWBAB-UHFFFAOYSA-N	0.233218	0.0457658	0.615202	0.581171	2.77158	Sample
BRD-K21450440-001-15-3	BENZTHIAZIDE	NS(=O)(=O)c1cc2c(cc1Cl)N=C(CSCc1ccccc1)NS2(=O)=O	MQMCZGVMQZPYQA-UHFFFAOYSA-N	0.168802	0.215609	1.01516	0.757396	0.902095	Sample
BRD-K68804560-066-03-9	Benztropine (mesylate)	CN1[C@H]2CC[C@@H]1C[C@H](OC(c1ccccc1)c1ccccc1)C2	GIJXKZJWITVLHI-PMOLBWCYSA-N	-1.15953	0.667354	1.21407	-1.47052	0.0745801	Sample
BRD-K28542495-003-13-5	BENZYDAMINE HYDROCHLORIDE	CN(C)CCCOc1nn(Cc2ccccc2)c2ccccc12	CNBGNNVCVSKAQZ-UHFFFAOYSA-N	-0.520073	0.168268	0.945536	-0.436696	0.0457207	Sample
BRD-K52072429-001-12-9	Benzyl benzoate	O=C(OCc1ccccc1)c1ccccc1	SESFRYSPDFLNCH-UHFFFAOYSA-N	-0.451995	0.167226	0.788599	0.226854	-0.0556378	Sample
BRD-K47878171-086-08-9	Bephenium (hydroxynaphthoate)	C[N+](C)(CCOc1ccccc1)Cc1ccccc1	AVWWVJUMXRXPNF-UHFFFAOYSA-N	-0.756578	0.919596	1.17285	-1.00398	-0.4317	Sample
BRD-K98624455-074-03-6	Bepotastine Besilate	O=C(O)CCCN1CCC(O[C@@H](c2ccc(Cl)cc2)c2ccccn2)CC1	YWGDOWXRIALTES-NRFANRHFSA-N	0.0494011	0.0961123	1.11548	0.271093	0.242483	Sample
BRD-A91008255-003-24-8	BEPRIDIL HYDROCHLORIDE	CC(C)COCC(CN(Cc1ccccc1)c1ccccc1)N1CCCC1		1.0858	-0.436261	0.810894	0.000760754	-0.169578	Sample
BRD-K14796088-311-27-9	Berberine (chloride hydrate)	COc1ccc2cc3[n+](cc2c1OC)CCc1cc2c(cc1-3)OCO2	YBHILYKTIRIUTE-UHFFFAOYSA-N	-0.0472914	-0.251468	1.05662	0.183974	0.471468	Sample
BRD-K10196357-003-03-9	Besifloxacin (Hydrochloride)	N[C@@H]1CCCCN(c2c(F)cc3c(=O)c(C(=O)O)cn(C4CC4)c3c2Cl)C1	QFFGVLORLPOAEC-SNVBAGLBSA-N	-0.0312828	0.209558	1.19085	-0.44156	-0.179553	Sample
BRD-K59574735-001-13-9	Bestatin	CC(C)C[C@H](NC(=O)[C@@H](O)[C@H](N)Cc1ccccc1)C(=O)O	VGGGPCQERPFHOB-RDBSUJKOSA-N	-0.0114242	-0.01109	0.968158	0.398063	0.0889758	Sample
BRD-K91315211-300-15-9	Betahistine (dihydrochloride)	CNCCc1ccccn1	UUQMNUMQCIQDMZ-UHFFFAOYSA-N	-0.583003	0.359105	1.05783	-0.000134752	0.87215	Sample
BRD-K12014493-001-02-2	BETAINE HYDROCHLORIDE	C[N+](C)(C)CC(=O)O	KWIUHFFTVRNATP-UHFFFAOYSA-O	-0.753603	0.000438863	0.847981	-0.601148	-0.213477	Sample
BRD-K39188321-001-14-9	Betamethasone	C[C@H]1C[C@H]2[C@@H]3CCC4=CC(=O)C=C[C@]4(C)[C@@]3(F)[C@@H](O)C[C@]2(C)[C@@]1(O)C(=O)CO	UREBDLICKHMUKA-DVTGEIKXSA-N	0.485836	-0.419385	1.14563	0.172561	-0.0298796	Sample
BRD-K00005349-304-01-9	betamethasone 21-phosphate disodium salt	C[C@H]1C[C@H]2[C@@H]3CCC4=CC(=O)C=C[C@]4(C)[C@@]3(F)[C@@H](O)C[C@]2(C)[C@@]1(O)C(=O)COP(=O)(O)O	VQODGRNSFPNSQE-DVTGEIKXSA-N	0.808713	-0.377006	0.778535	1.30846	0.516083	Sample
BRD-K58148589-001-04-9	Betamethasone dipropionate	CCC(=O)OCC(=O)[C@@]1(OC(=O)CC)[C@@H](C)C[C@H]2[C@@H]3CCC4=CC(=O)C=C[C@]4(C)[C@@]3(F)[C@@H](O)C[C@@]21C	CIWBQSYVNNPZIQ-XYWKZLDCSA-N	0.58419	-0.364847	1.06376	0.69031	-1.18176	Sample
BRD-K34032314-001-05-8	Betamethasone valerate (Betnovate)	CCCCC(=O)O[C@]1(C(=O)CO)[C@@H](C)C[C@H]2[C@@H]3CCC4=CC(=O)C=C[C@]4(C)[C@@]3(F)[C@@H](O)C[C@@]21C	SNHRLVCMMWUAJD-SUYDQAKGSA-N	-0.0265553	0.0329096	0.869175	0.122998	0.484883	Sample
BRD-K00004736-001-01-9	Betamethasone-17-butyrate-21-propionate	CCCC(=O)O[C@]1(C(=O)COC(=O)CC)[C@@H](C)C[C@H]2[C@@H]3CCC4=CC(=O)C=C[C@]4(C)[C@@]3(F)[C@@H](O)C[C@@]21C	VXOWJCTXWVWLLC-REGDIAEZSA-N	-0.324526	0.66125	1.06925	-0.432471	0.576249	Sample
BRD-K82142815-001-20-9	Betamipron	O=C(O)CCNC(=O)c1ccccc1	CWXYHOHYCJXYFQ-UHFFFAOYSA-N	0.0966505	-0.415896	0.755344	0.139132	-0.45297	Sample
BRD-K76867903-001-04-9	beta-Propiolactone	O=C1CCO1	VEZXCJBBBCKRPI-UHFFFAOYSA-N	-0.691807	-0.00348526	0.965194	0.0871874	-0.0458106	Sample
BRD-K01825592-001-04-9	Betaxolol (Betoptic)	CC(C)NCC(O)COc1ccc(CCOCC2CC2)cc1	NWIUTZDMDHAVTP-QGZVFWFLSA-N	-0.600097	0.399188	0.983494	-0.111138	-0.0812798	Sample
BRD-K20075662-300-04-0	Betazole hydrochloride	NCCc1cc[nH]n1	JXDFEQONERDKSS-UHFFFAOYSA-N	0.108925	-0.377424	1.28175	0.78458	0.00979572	Sample
BRD-K00003637-003-01-9	Bethanechol (chloride)	C[C@@H](C[N+](C)(C)C)OC(N)=O	NZUPCNDJBJXXRF-LURJTMIESA-O	0.0165372	-0.0143729	1.05908	0.347788	-0.274968	Sample
BRD-K45275534-001-02-9	Betrixaban	COc1ccc(NC(=O)c2ccc(C(=N)N(C)C)cc2)c(C(=O)Nc2ccc(Cl)cn2)c1	XHOLNRLADUSQLD-UHFFFAOYSA-N	0.104793	-0.0457658	1.06413	-0.526005	-0.206557	Sample
BRD-K92441787-001-08-9	Bexarotene	C=C(c1ccc(C(=O)O)cc1)c1cc2c(cc1C)C(C)(C)CCC2(C)C	NAVMQTYZDKMPEU-UHFFFAOYSA-N	-0.389562	0.403182	1.21292	-0.678098	0.528585	Sample
BRD-K46018455-001-29-9	Bezafibrate	CC(C)(Oc1ccc(CCNC(=O)c2ccc(Cl)cc2)cc1)C(=O)O	IIBYAHWJQTYFKB-UHFFFAOYSA-N	-0.517053	0.0685628	0.880794	-0.000617649	-0.163572	Sample
BRD-K21673112-003-03-9	BF 2649 hydrochloride	Clc1ccc(CCCOCCCN2CCCCC2)cc1	NNACHAUCXXVJSP-UHFFFAOYSA-N	-0.191252	0.607092	0.802114	-0.732777	1.81575	Sample
BRD-K75615183-300-06-2	B-HT 920	C=CCN1CCc2nc(N)sc2CC1	DHSSDEDRBUKTQY-UHFFFAOYSA-N	-0.487293	0.723441	0.989759	-0.474081	-0.105736	Sample
BRD-A80321291-001-06-5	Biapenem	C[C@@H](O)[C@H]1C(=O)N2C(C(=O)O)=C(SC3Cn4cnc[n+]4C3)[C@H](C)[C@H]12	MRMBZHPJVKCOMA-YJFSRANCSA-O	0.131772	-0.609727	0.761767	0.408747	1.03792	Sample
BRD-A29485665-001-11-0	Bicalutamide	CC(O)(CS(=O)(=O)c1ccc(F)cc1)C(=O)Nc1ccc(C#N)c(C(F)(F)F)c1	LKJPYSCBVHEWIU-UHFFFAOYSA-N	-0.491404	-0.137417	0.943553	0.649651	-0.0521837	Sample
BRD-K00003247-001-01-9	Bictegravir	O=C(NCc1c(F)cc(F)cc1F)c1cn2c(c(O)c1=O)C(=O)N1[C@H]3CC[C@H](C3)O[C@@H]1C2	SOLUWJRYJLAZCX-LYOVBCGYSA-N	1.68949	-1.3047	0.986358	0.595604	0.0503831	Sample
BRD-K18779551-003-09-9	Bifemelane hydrochloride	CNCCCCOc1ccccc1Cc1ccccc1	QSQQPMHPCBLLGX-UHFFFAOYSA-N	-0.694137	0.612165	1.07672	-0.943967	0.59816	Sample
BRD-A94543220-001-26-9	Bifonazole	c1ccc(-c2ccc([C@H](c3ccccc3)n3ccnc3)cc2)cc1	OCAPBUJLXMYKEJ-QFIPXVFZSA-N	-0.370086	-0.0123684	1.18223	0.444057	-0.35422	Sample
BRD-K00003616-001-01-9	Bimatoprost	CCNC(=O)CCC/C=C\C[C@H]1[C@@H](O)C[C@@H](O)[C@@H]1/C=C/[C@@H](O)CCc1ccccc1	AQOKCDNYWBIDND-FTOWTWDKSA-N	0.813099	-0.148016	0.911641	0.296218	-0.0202007	Sample
BRD-K82244583-001-02-9	Binimetinib	Cn1cnc2c(F)c(Nc3ccc(Br)cc3F)c(C(=O)NOCCO)cc21	ACWZRVQXLIRSDF-UHFFFAOYSA-N	0.673	-0.166302	0.914098	0.272362	1.00157	Sample
BRD-K89210380-001-15-9	Biotin	O=C(O)CCCC[C@@H]1SC[C@@H]2NC(=O)N[C@H]12	YBJHBAHKTGYVGT-ZKWXMUAHSA-N	-0.562829	-0.661597	0.85021	0.744497	-0.380847	Sample
BRD-K01824983-001-03-9	Biperiden hydrochloride	O[C@](CCN1CCCCC1)(c1ccccc1)[C@@H]1C[C@H]2C=C[C@@H]1C2	YSXKPIUOCJLQIE-UYWIDEMCSA-N	0.100995	-0.422475	0.965636	0.667195	-0.0062277	Sample
BRD-K39987650-001-26-9	Bisacodyl	CC(=O)Oc1ccc(C(c2ccc(OC(C)=O)cc2)c2ccccn2)cc1	KHOITXIGCFIULA-UHFFFAOYSA-N	2.59327	-2.07061	0.735798	4.06509	0.416921	Sample
BRD-K80528473-001-08-9	Bismuth Subsalicylate	O=C1O[Bi](O)Oc2ccccc21	ZREIPSZUJIFJNP-UHFFFAOYSA-K	-0.279766	-0.0117126	1.42055	0.0217926	-0.157354	Sample
BRD-A89175223-051-16-3	Bisoprolol	CC(C)NCC(O)COc1ccc(COCCOC(C)C)cc1	VHYCDWMUTMEGQY-QGZVFWFLSA-N	0.236	-0.137188	0.978622	0.00254433	-0.00118659	Sample
BRD-K39120595-001-03-1	BITHIONOL	Oc1c(Cl)cc(Cl)cc1Sc1cc(Cl)cc(Cl)c1O	JFIOVJDNOJYLKP-UHFFFAOYSA-N	-0.217707	-0.130283	1.11397	-0.630875	-0.0269658	Sample
BRD-K73504359-019-02-9	Bivalirudin (Trifluoroacetate)	CC[C@H](C)[C@H](NC(=O)[C@H](CCC(=O)O)NC(=O)[C@H](CCC(=O)O)NC(=O)[C@H](Cc1ccccc1)NC(=O)[C@H](CC(=O)O)NC(=O)CNC(=O)[C@H](CC(N)=O)NC(=O)CNC(=O)CNC(=O)CNC(=O)CNC(=O)[C@@H]1CCCN1C(=O)[C@H](CCCNC(=N)N)NC(=O)[C@@H]1CCCN1C(=O)[C@H](N)Cc1ccccc1)C(=O)N1CCC[C@H]1C(=O)N[C@@H](CCC(=O)O)C(=O)N[C@@H](CCC(=O)O)C(=O)N[C@@H](Cc1ccc(O)cc1)C(=O)N[C@@H](CC(C)C)C(=O)O	OIRCOABEOLEUMC-GEJPAHFPSA-N	0.440712	-0.427393	1.04262	0.562582	-0.55965	Sample
BRD-K00004533-001-01-9	Bleomycin	Cc1c(N)nc([C@H](CC(N)=O)NC[C@H](N)C(N)=O)nc1C(=O)N[C@H](C(=O)N[C@H](C)[C@@H](O)[C@H](C)C(=O)N[C@H](C(=O)NCCc1nc(-c2nc(C(=O)NCCCNCCCCN)cs2)cs1)[C@@H](C)O)[C@@H](O[C@@H]1O[C@@H](CO)[C@@H](O)[C@H](O)[C@@H]1O[C@@H]1O[C@H](CO)[C@@H](O)[C@H](OC(N)=O)[C@@H]1O)c1c[nH]cn1	QYOAUOAXCQAEMW-DDZPZTJXSA-N	-0.247433	-0.0049364	0.693756	1.01069	0.0675414	Sample
BRD-K00003588-065-01-9	Bleomycin (sulfate)	Cc1c(N)nc([C@H](CC(N)=O)NC[C@@H](N)C(N)=O)nc1C(=O)N[C@H](C(=O)N[C@@H](C)[C@H](O)[C@@H](C)C(=O)N[C@@H](C(=O)NCCc1nc(-c2nc(C(=O)NCCC[S+](C)C)cs2)cs1)[C@@H](C)O)[C@@H](O[C@H]1O[C@H](CO)[C@H](O)[C@@H](O)[C@H]1O[C@H]1O[C@H](CO)[C@@H](O)[C@H](OC(N)=O)[C@@H]1O)c1c[nH]cn1	OYVAGSVQBOHSSS-WMBAVFRVSA-O	-0.218781	0.0710261	0.672613	0.339178	0.779032	Sample
BRD-K25943794-001-03-9	Blonanserin	CCN1CCN(c2cc(-c3ccc(F)cc3)c3c(n2)CCCCCC3)CC1	XVGOZDAJGBALKS-UHFFFAOYSA-N	-0.705891	0.669622	1.14778	-0.539606	0.298144	Sample
BRD-A09735281-001-04-1	Boceprevir	CC(C)(C)NC(=O)N[C@H](C(=O)N1C[C@H]2[C@@H]([C@H]1C(=O)N[C@@H](CC1CCC1)C(=O)C(N)=O)C2(C)C)C(C)(C)C	LHHCSNFAOIFYRV-ZYNAIFEFSA-N	0.254188	0.0814453	0.824228	0.0169783	-0.238042	Sample
BRD-K01825685-035-01-9	Bopindolol malonate	Cc1cc2c(OCC(CNC(C)(C)C)OC(=O)c3ccccc3)cccc2[nH]1	UUOJIACWOAYWEZ-GOSISDBHSA-N	0.0236287	-0.00477396	1.09209	0.0235363	-0.0825748	Sample
BRD-K88510285-001-25-1	Bortezomib	CC(C)C[C@H](NC(=O)[C@H](Cc1ccccc1)NC(=O)c1cnccn1)B(O)O	GXJABQQUPOEUTA-RDJZCZTQSA-N	0.302152	-0.967665	1.08318	0.083714	1.09437	Sample
BRD-K74763371-002-04-0	Bosentan Hydrate	COc1ccccc1Oc1c(NS(=O)(=O)c2ccc(C(C)(C)C)cc2)nc(-c2ncccn2)nc1OCCO	GJPICJJJRGTNOD-UHFFFAOYSA-N	-0.168181	0.297032	1.11198	0.0468633	-0.272503	Sample
BRD-K99964838-001-15-9	Bosutinib	COc1cc(Nc2c(C#N)cnc3cc(OCCCN4CCN(C)CC4)c(OC)cc23)c(Cl)cc1Cl	UBPYILGKFZZVDX-UHFFFAOYSA-N	1.47468	-1.43801	1.02222	0.867448	-0.348521	Sample
BRD-K06328344-015-01-7	Bremelanotide (Acetate)	CCCC[C@H](NC(C)=O)C(=O)N[C@H]1CC(=O)NCCCC[C@@H](C(=O)O)NC(=O)[C@H](Cc2c[nH]c3ccccc23)NC(=O)[C@H](CCCNC(=N)N)NC(=O)[C@@H](Cc2ccccc2)NC(=O)[C@H](Cc2cnc[nH]2)NC1=O	FFHBJDQSGDNCIV-VEUPWBLKSA-N	-0.393191	0.0471116	0.999192	-0.0053924	-0.180425	Sample
BRD-K49669424-075-20-9	Bretylium (tosylate)	CC[N+](C)(C)Cc1ccccc1Br	AAQOQKQBGPPFNS-UHFFFAOYSA-N	0.420591	-0.506002	1.11763	0.340961	0.146597	Sample
BRD-K00911143-001-02-9	Brexpiprazole	O=c1ccc2ccc(OCCCCN3CCN(c4cccc5sccc45)CC3)cc2[nH]1	XRRHXNKGLZWHRU-UHFFFAOYSA-N	0.15571	-0.199289	1.02639	0.00941845	-0.455878	Sample
BRD-K56981171-001-02-8	Brigatinib	COc1cc(N2CCC(N3CCN(C)CC3)CC2)ccc1Nc1ncc(Cl)c(Nc2ccccc2P(C)(C)=O)n1	AILRADAXUVEEIR-UHFFFAOYSA-N	0.621579	-0.483181	0.928741	1.25953	0.799724	Sample
BRD-K60348325-065-09-9	Brilliant Green, pure, high purity biological stain	CCN(CC)c1ccc(C(=C2C=CC(=[N+](CC)CC)C=C2)c2ccccc2)cc1	HXCILVUBKWANLN-UHFFFAOYSA-N	-1.45074	-0.555543	0.28411	0.26505	-3.09265	Sample
BRD-K74913225-001-16-9	Brinzolamide	CCN[C@H]1CN(CCCOC)S(=O)(=O)c2sc(S(N)(=O)=O)cc21	HCRKCZRJWPKOAR-JTQLQIEISA-N	-0.189301	0.780338	0.837924	-1.00291	0.199044	Sample
BRD-K47679368-236-01-7	Bromfenac Sodium	Nc1c(CC(=O)O)cccc1C(=O)c1ccc(Br)cc1	ZBPLOVFIXSTCRZ-UHFFFAOYSA-N	0.271005	-0.104052	1.06907	0.547459	0.249248	Sample
BRD-K47631482-003-08-9	Bromhexine (hydrochloride)	CN(Cc1cc(Br)cc(Br)c1N)C1CCCCC1	OJGDCBLYJGHCIH-UHFFFAOYSA-N	0.302496	0.23462	1.17577	0.138216	0.427873	Sample
BRD-K14496212-066-05-9	Bromocriptine mesylate	CC(C)C[C@H]1C(=O)N2CCC[C@H]2[C@]2(O)O[C@](NC(=O)[C@@H]3C=C4c5cccc6[nH]c(Br)c(c56)C[C@H]4N(C)C3)(C(C)C)C(=O)N12	OZVBMTJYIDMWIL-AYFBDAFISA-N	0.277553	-0.666833	0.917362	0.173562	0.60545	Sample
BRD-K78643075-001-12-9	Bromperidol	O=C(CCCN1CCC(O)(c2ccc(Br)cc2)CC1)c1ccc(F)cc1	RKLNONIVDFXQRX-UHFFFAOYSA-N	0.0440427	0.00380345	0.806079	-0.00451943	1.82429	Sample
BRD-K01825159-050-02-9	Brompheniramine (maleate)	CN(C)CCC(c1ccc(Br)cc1)c1ccccn1	ZDIGNSYAACHWNL-HNNXBMFYSA-N	0.611644	-0.0823449	1.05734	-0.188383	-0.569945	Sample
BRD-K33457401-001-02-9	Bronopol	O=[N+]([O-])C(Br)(CO)CO	LVDKZNITIUWNER-UHFFFAOYSA-N	-0.306409	2.1	0.37596	-1.18579	-0.0849814	Sample
BRD-A68304895-003-04-9	BTS 54-505 hydrochloride	CC(C)CC(N)C1(c2ccc(Cl)cc2)CCC1	WQSACWZKKZPCHN-CQSZACIVSA-N	0.966999	-1.06419	0.888966	0.764511	-0.107864	Sample
BRD-A88684804-001-05-9	Bucetin	CCOc1ccc(NC(=O)C[C@@H](C)O)cc1	LIAWQASKBFCRNR-SECBINFHSA-N	0.0590575	-0.0858855	1.03205	0.358128	0.339346	Sample
BRD-A34299591-001-31-5	Budesonide	CCCC1O[C@@H]2C[C@H]3[C@@H]4CCC5=CC(=O)C=C[C@]5(C)[C@H]4[C@@H](O)C[C@]3(C)[C@]2(C(=O)CO)O1	VOVIALXJUBGFJZ-AMTWPJRWSA-N	1.07321	-0.591895	0.967709	0.611054	0.7201	Sample
BRD-K18324993-001-01-6	BUDIPINE	CC(C)(C)N1CCC(c2ccccc2)(c2ccccc2)CC1	QIHLUZAFSSMXHQ-UHFFFAOYSA-N	-0.494281	0.706869	0.8786	-0.65798	-0.307625	Sample
BRD-K36660044-001-25-9	Bufexamac	CCCCOc1ccc(CC(=O)NO)cc1	MXJWRABVEGLYDG-UHFFFAOYSA-N	0.229514	-0.0513536	1.07773	0.168715	0.728663	Sample
BRD-K19462402-003-25-9	Buflomedil (hydrochloride)	COc1cc(OC)c(C(=O)CCCN2CCCC2)c(OC)c1	OWYLAEYXIQKAOL-UHFFFAOYSA-N	-0.670372	-0.0844276	1.08611	-0.399765	0.189948	Sample
BRD-K38197229-001-32-9	Bumetanide	CCCCNc1cc(C(=O)O)cc(S(N)(=O)=O)c1Oc1ccccc1	MAEIEVLCKWDQJH-UHFFFAOYSA-N	0.195634	0.299483	1.12934	-0.593009	-0.154732	Sample
BRD-K35034482-003-02-9	bunazosin hydrochloride	CCCC(=O)N1CCCN(c2nc(N)c3cc(OC)c(OC)cc3n2)CC1	RHLJLALHBZGAFM-UHFFFAOYSA-N	0.044221	-0.091027	0.903958	-0.033713	0.00269832	Sample
BRD-A07947329-001-02-9	Buparvaquone	CC(C)(C)C1CCC(CC2C(=O)C(=O)c3ccccc3C2=O)CC1	OMMKCJLAGTXGLC-MQBCKMQZSA-N	1.28875	-0.175851	1.07773	1.18691	0.114059	Sample
BRD-K00003636-001-01-9	Bupivacaine	CCCCN1CCCC[C@H]1C(=O)Nc1c(C)cccc1C	LEBVLXFERQHONN-INIZCTEOSA-N	0.03682	-0.185733	0.613366	-0.00867198	-1.12971	Sample
BRD-A48420483-001-04-9	bupranolol	Cc1ccc(Cl)c(OCC(O)CNC(C)(C)C)c1	HQIRNZOQPUAHHV-NSHDSACASA-N	-0.391729	0.506159	1.08478	-0.58378	-0.474982	Sample
BRD-K01826729-003-06-9	Bupropion hydrochloride	CC(NC(C)(C)C)C(=O)c1cccc(Cl)c1	SNPPWIUOZRMYNY-SECBINFHSA-N	0.229636	-0.00148543	0.867411	-0.000760754	0.14396	Sample
BRD-K00003161-015-01-9	Buserelin (Acetate)	CCNC(=O)[C@@H]1CCCN1C(=O)[C@H](CCCN=C(N)N)NC(=O)[C@H](CC(C)C)NC(=O)[C@@H](COC(C)(C)C)NC(=O)[C@H](Cc1ccc(O)cc1)NC(=O)[C@H](CO)NC(=O)[C@H](Cc1c[nH]c2ccccc12)NC(=O)[C@H](Cc1c[nH]cn1)NC(=O)[C@@H]1CCC(=O)N1	CUWODFFVMXJOKD-UVLQAERKSA-N	0.724309	-1.21664	0.95408	0.710926	-0.0273972	Sample
BRD-K93461745-003-26-9	Buspirone hydrochloride	O=C1CC2(CCCC2)CC(=O)N1CCCCN1CCN(c2ncccn2)CC1	QWCRAEMEVRGPNT-UHFFFAOYSA-N	-0.656858	0.0143729	1.15245	-0.366857	-0.251857	Sample
BRD-K23204545-001-18-0	Busulfan (Myleran, Busulfex)	CS(=O)(=O)OCCCCOS(C)(=O)=O	COVZYZSDYWQREU-UHFFFAOYSA-N	-0.441769	0.919582	0.634291	-0.416586	0.169128	Sample
BRD-K99622919-001-24-8	Butacaine	CCCCN(CCCC)CCCOC(=O)c1ccc(N)cc1	HQFWVSGBVLEQGA-UHFFFAOYSA-N	0.769344	-0.676354	0.938896	0.305864	0.141678	Sample
BRD-K71350836-001-02-4	Butalbital	C=CCC1(CC(C)C)C(=O)NC(=O)NC1=O	UZVHFVZFNXBMQJ-UHFFFAOYSA-N	0.847065	-1.07867	1.14384	0.927543	-0.194565	Sample
BRD-K27217864-001-23-9	Butamben	CCCCOC(=O)c1ccc(N)cc1	IUWVALYLNVXWKX-UHFFFAOYSA-N	0.203079	0.179899	0.992731	-0.509836	-0.105159	Sample
BRD-K90630139-003-06-9	Butenafine (Hydrochloride)	CN(Cc1ccc(C(C)(C)C)cc1)Cc1cccc2ccccc12	ABJKWBDEJIDSJZ-UHFFFAOYSA-N	-0.10385	-0.0470341	1.05662	-0.0841171	-0.226743	Sample
BRD-A46136514-236-02-9	butibufen	CCC(C(=O)O)c1ccc(CC(C)C)cc1	UULSXYSSHHRCQK-CYBMUJFWSA-N	-0.708629	0.344993	1.02326	-0.129258	0.418348	Sample
BRD-K01824994-008-03-9	Butoconazole (nitrate)	Clc1ccc(CC[C@@H](Cn2ccnc2)Sc2c(Cl)cccc2Cl)cc1	SWLMUYACZKCSHZ-INIZCTEOSA-N	-0.00845671	-0.101165	1.15362	0.356845	-1.58075	Sample
BRD-K84173274-001-01-6	butyl 2-[3-(trifluoromethyl)anilino]benzoate	CCCCOC(=O)c1ccccc1Nc1cccc(C(F)(F)F)c1	JDLSRXWHEBFHNC-UHFFFAOYSA-N	0.754799	-0.38271	1.24348	0.0275284	-0.00458702	Sample
BRD-K66918327-001-01-3	butyl 2-cyanoacrylate	C=C(C#N)C(=O)OCCCC	JJJFUHOGVZWXNQ-UHFFFAOYSA-N	-0.684878	1.01206	1.2209	-0.541491	0.470803	Sample
BRD-A59378440-001-01-3	Butylphthalide	CCCC[C@H]1OC(=O)c2ccccc21	HJXMNVQARNZTEE-LLVKDONJSA-N	0.87603	-0.648592	0.928404	1.01763	0.557864	Sample
BRD-K54997624-001-06-0	BYL719	Cc1nc(NC(=O)N2CCC[C@H]2C(N)=O)sc1-c1ccnc(C(C)(C)C(F)(F)F)c1	STUWGJZDJHPWGZ-LBPRGKRZSA-N	0.396431	-0.457919	1.01211	0.378218	-0.42091	Sample
BRD-K37203094-001-06-6	C16:0 PALMITYL	CCCCCCCCCCCCCCCCO	BXWNKGSJHAJOGX-UHFFFAOYSA-N	0.912719	-0.772211	0.895828	0.828806	0.177822	Sample
BRD-K10384176-001-02-9	Cabazitaxel	CO[C@H]1C[C@H]2OC[C@@]2(OC(C)=O)[C@H]2[C@H](OC(=O)c3ccccc3)[C@]3(O)C[C@H](OC(=O)[C@H](O)[C@@H](NC(=O)OC(C)(C)C)c4ccccc4)C(C)=C([C@@H](OC)C(=O)[C@]12C)C3(C)C	BMQGVNUXMIRLCK-OAGWZNDDSA-N	-0.292905	0.798557	0.600932	-0.00726822	1.52246	Sample
BRD-K86882815-001-06-9	Cabergoline	C=CCN1C[C@H](C(=O)N(CCCN(C)C)C(=O)NCC)C[C@@H]2c3cccc4[nH]cc(c34)C[C@H]21	KORNTPPJEAJQIU-KJXAQDMKSA-N	-0.00341877	0.189598	1.27777	-0.608047	0.581526	Sample
BRD-K46741531-001-03-9	Cafestol(BRD-K46741531)	C[C@@]12CCc3occc3[C@H]1CC[C@@]13C[C@@H](CC[C@H]12)[C@@](O)(CO)C3	DNJVYWXIDISQRD-HWUKTEKMSA-N	0.0692718	0.083952	1.17013	-0.0736276	0.09114	Sample
BRD-K02404261-001-16-7	CAFFEINE	Cn1c(=O)c2c(ncn2C)n(C)c1=O	RYYVLZVUVIJVGH-UHFFFAOYSA-N	-0.294528	0.510919	1.04773	-0.389767	0.777134	Sample
BRD-K60866521-001-04-8	CAL-101 (GS-1101)	CC[C@H](Nc1ncnc2nc[nH]c12)c1nc2cccc(F)c2c(=O)n1-c1ccccc1	IFSDAJWBUCMOAH-HNNXBMFYSA-N	0.994693	-0.810011	0.803436	0.621173	-0.164258	Sample
BRD-K77175907-001-10-6	Calcifediol	C=C1CC[C@H](O)C/C1=C/C=C1\CCC[C@@]2(C)[C@H]1CC[C@@H]2[C@H](C)CCCC(C)(C)O	JWUBBDSIWDLEOM-DTOXIADCSA-N	1.06117	-0.618281	1.05232	0.495472	0.0495694	Sample
BRD-K56429665-001-09-6	Calcipotriol	C=C1/C(=C\C=C2/CCC[C@@]3(C)[C@H]2CC[C@@H]3[C@H](C)/C=C/[C@@H](O)C2CC2)C[C@@H](O)C[C@@H]1O	LWQQLNNNIPYSNX-UROSTWAQSA-N	-0.49883	0.496092	1.01642	-0.192961	0.277474	Sample
BRD-K00005332-019-01-9	Calcitonin, eel (TFA)	CC(C)C[C@H](NC(=O)[C@H](CCCCN)NC(=O)CNC(=O)[C@H](CC(C)C)NC(=O)[C@@H](NC(=O)[C@@H]1CSSC[C@H](N)C(=O)N[C@@H](CO)C(=O)N[C@@H](CC(N)=O)C(=O)N[C@@H](CC(C)C)C(=O)N[C@@H](CO)C(=O)N[C@@H]([C@@H](C)O)C(=O)N1)C(C)C)C(=O)N[C@@H](CO)C(=O)N[C@@H](CCC(N)=O)C(=O)N[C@@H](CCC(=O)O)C(=O)N[C@@H](CC(C)C)C(=O)N[C@@H](Cc1c[nH]cn1)C(=O)N[C@@H](CCCCN)C(=O)N[C@@H](CC(C)C)C(=O)N[C@@H](CCC(N)=O)C(=O)N[C@H](C(=O)N[C@@H](Cc1…	JDJALSWDQPEHEJ-XXZWWZJQSA-N	-0.308801	-0.526005	0.666006	-1.03454	1.36747	Sample
BRD-K27316855-001-15-8	Calcitriol	C=C1/C(=C\C=C2/CCC[C@@]3(C)[C@H]2CC[C@@H]3[C@H](C)CCCC(C)(C)O)C[C@@H](O)C[C@@H]1O	GMRQFYUYWCNGIN-NKMMMXOESA-N	-0.205628	0.163516	1.18114	0.0104923	0.444702	Sample
BRD-K82941592-238-07-9	calcium (3R,5S,E)-7-(4-(4-fluorophenyl)-6-isopropyl-2-(N-methylmethylsulfonamido)pyrimidin-5-yl)-3,5-dihydroxyhept-6-enoate	CC(C)c1nc(N(C)S(C)(=O)=O)nc(-c2ccc(F)cc2)c1/C=C/[C@@H](O)C[C@@H](O)CC(=O)O	BPRHUIZQVSMCRT-VEUZHWNKSA-N	-0.0906319	0.13532	1.05681	-0.478046	-0.029752	Sample
BRD-M02899238-238-01-6	calcium bis(3-hydroxy-3-methylbutanoate)	CC(C)(O)CC(=O)O.CC(C)(O)CC(=O)O	KORPMXSVHOHPMS-UHFFFAOYSA-N	0.455719	-0.00380345	0.866865	0.159214	-1.12373	Sample
BRD-K69726342-238-05-9	calcium bis{(3R,5R)-7-[3-(anilinocarbonyl)-5-(4-fluorophenyl)-2-isopropyl-4-phenyl-1H-pyrrol-1-yl]-3,5-dihydroxyheptanoate}	CC(C)c1c(C(=O)Nc2ccccc2)c(-c2ccccc2)c(-c2ccc(F)cc2)n1CC[C@@H](O)C[C@@H](O)CC(=O)O	XUKUURHRXDUEBC-KAYWLYCHSA-N	0.739474	-0.159674	1.02159	1.09431	0.32567	Sample
BRD-K35952844-238-02-0	CALCIUM GLUCEPTATE	O=C(O)[C@H](O)[C@H](O)[C@@H](O)[C@H](O)[C@H](O)CO	KWMLJOLKUYYJFJ-VFUOTHLCSA-N	-0.190796	0.0179674	1.10724	0.0122379	0.722683	Sample
BRD-K43806473-066-04-9	Camostat mesylate	CN(C)C(=O)COC(=O)Cc1ccc(OC(=O)c2ccc(NC(=N)N)cc2)cc1	XASIMHXSUQUHLV-UHFFFAOYSA-N	-0.0432942	0.0689771	1.04433	-0.255098	0.545473	Sample
BRD-A91733352-300-05-2	camylofine chlorhydrate	CCN(CC)CCNC(C(=O)OCCC(C)C)c1ccccc1	RYOOHIUJEJZCFT-GOSISDBHSA-N	0.639754	0.00183783	1.00842	-0.567736	-0.449484	Sample
BRD-K90868879-001-04-9	Canagliflozin	Cc1ccc([C@@H]2O[C@H](CO)[C@@H](O)[C@H](O)[C@H]2O)cc1Cc1ccc(-c2ccc(F)cc2)s1	XTNGUQKDFGDXSJ-ZXGKGEBGSA-N	-0.483348	0.512569	1.07873	-0.374554	0.00448398	Sample
BRD-K84091759-001-11-9	Candesartan	CCOc1nc2cccc(C(=O)O)c2n1Cc1ccc(-c2ccccc2-c2nn[nH]n2)cc1	HTQMVQVXFRQIKW-UHFFFAOYSA-N	0.170294	-0.11867	1.06915	0.00349223	-0.0848255	Sample
BRD-A65671304-001-09-9	Candesartan (Cilexetil)	CCOc1nc2cccc(C(=O)O[C@@H](C)OC(=O)OC3CCCCC3)c2n1Cc1ccc(-c2ccccc2-c2nn[nH]n2)cc1	GHOSNRCGJFBJIB-OAQYLSRUSA-N	0.724041	-1.06109	0.825637	1.42246	-0.344485	Sample
BRD-A37348498-015-01-4	CANDICIDIN	CC1/C=C/C=C/C=C/C=C/C=C/C=C/C=C/C(O[C@@H]2O[C@H](C)[C@H](O)[C@@H](O)[C@@H]2N)CC(O)C(C(=O)O)C(O)CC(=O)CC(O)CC(O)CC(O)CC(=O)CCCC(=O)CC(=O)OC1C(C)CC(C)C(O)CC(=O)c1ccc(N)cc1	HYIZCDMXFDRDFE-RGXQRFNASA-N	0.588216	-0.665419	1.02987	0.754794	0.203695	Sample
BRD-K46556543-001-01-4	CANRENOIC ACID, POTASSIUM SALT	C[C@]12CC[C@H]3[C@@H](C=CC4=CC(=O)CC[C@@]43C)[C@@H]1CC[C@@]2(O)CCC(=O)O	PBKZPPIHUVSDNM-WNHSNXHDSA-N	0.0183962	0.0451603	1.05681	0.0104923	-0.34954	Sample
BRD-K81644801-001-08-9	Canrenone	C[C@]12CC[C@H]3[C@@H](C=CC4=CC(=O)CC[C@@]43C)[C@@H]1CC[C@@]21CCC(=O)O1	UJVLDDZCTMKXJK-WNHSNXHDSA-N	-0.328314	-0.155678	0.847753	-0.72379	0.199285	Sample
BRD-K80684056-001-09-3	Cantharidin	C[C@]12C(=O)OC(=O)[C@@]1(C)[C@@H]1CC[C@H]2O1	DHZBEENLJMYSHQ-XCVPVQRUSA-N	1.0449	-1.55877	0.518045	0.332917	0.204361	Sample
BRD-K61192372-001-08-9	CAPECITABINE	CCCCCOC(=O)Nc1nc(=O)n([C@@H]2O[C@H](C)[C@@H](O)[C@H]2O)cc1F	GAGWJHPBXLXJQN-UORFTKCHSA-N	-0.568595	0.47888	1.01103	-0.402929	0.0146745	Sample
BRD-K00005140-065-02-9	Capreomycin (sulfate)	C[C@@H]1NC(=O)[C@@H](N)CNC(=O)[C@H]([C@H]2CCN=C(N)N2)NC(=O)/C(=C\NC(N)=O)NC(=O)[C@H](CNC(=O)C[C@@H](N)CCCN)NC1=O	FRXNXDHFQYZYNA-GJTMSUEESA-N	1.18615	-0.646778	0.87724	0.54736	0.046925	Sample
BRD-K50590187-001-20-7	CAPSAICIN	COc1cc(CNC(=O)CCCC/C=C/C(C)C)ccc1O	YKPUWZUDDOIDPM-SOFGYWHQSA-N	-0.00974607	0.0317175	0.866929	-0.163284	0.192745	Sample
BRD-K54529596-001-28-9	Captopril	C[C@H](CS)C(=O)N1CCC[C@H]1C(=O)O	FAKRSMQSSFJEIM-RQJHMYQMSA-N	0.181904	-0.423729	1.05087	0.16614	-0.62925	Sample
BRD-K71799949-001-35-6	Carbamazepine	NC(=O)N1c2ccccc2C=Cc2ccccc21	FFGPTBGBLSHEPO-UHFFFAOYSA-N	1.04657	-0.791528	0.801065	1.24851	-0.0553468	Sample
BRD-K75037734-003-15-9	Carbamoylcholine (chloride)	C[N+](C)(C)CCOC(N)=O	VPJXQGSRWJZDOB-UHFFFAOYSA-O	-0.0114242	0.197763	1.16228	0.169511	0.0325536	Sample
BRD-A11070335-236-03-9	Carbazochrome (sodium sulfonate)	CN1C2=CC(=O)/C(=N\NC(N)=O)C=C2C[C@H]1S(=O)(=O)O	OZCACMPSTYQSMM-DKBJHAQFSA-N	-0.00907787	-0.0821091	1.0109	0.174531	-0.33235	Sample
BRD-A13078313-304-09-9	Carbenicillin (disodium)	CC1(C)S[C@@H]2[C@H](NC(=O)C(C(=O)O)c3ccccc3)C(=O)N2[C@H]1C(=O)O	FPPNZSSZRUTDAP-BBGACYKPSA-N	0.260003	0.0769242	0.822362	0.0873224	-0.566761	Sample
BRD-K12765235-304-04-9	Carbenoxolone disodium	CC1(C)[C@@H](OC(=O)CCC(=O)O)CC[C@@]2(C)[C@H]1CC[C@]1(C)[C@@H]2C(=O)C=C2[C@@H]3C[C@@](C)(C(=O)O)CC[C@]3(C)CC[C@]21C	OBZHEBDUNPOCJG-WBXJDKIVSA-N	-0.0496341	0.0100255	0.986272	-0.638706	0.282985	Sample
BRD-K06181161-048-16-9	CARBETAPENTANE CITRATE	CCN(CC)CCOCCOC(=O)C1(c2ccccc2)CCCC1	CFJMRBQWBDQYMK-UHFFFAOYSA-N	-1.03076	0.527468	0.696238	-0.487154	0.0227257	Sample
BRD-K56107812-001-01-7	Carbetocin	CC[C@H](C)[C@@H]1NC(=O)[C@H](Cc2ccc(OC)cc2)NC(=O)CCCSC[C@@H](C(=O)N2CCC[C@H]2C(=O)N[C@@H](CC(C)C)C(=O)NCC(N)=O)NC(=O)[C@H](CC(N)=O)NC(=O)[C@H](CCC(N)=O)NC1=O	NSTRIRCPWQHTIA-CPWZVOFUSA-N	-0.717202	0.338842	0.930568	0.155815	0.042789	Sample
BRD-K78712176-001-15-8	Carbidopa	C[C@@](Cc1ccc(O)c(O)c1)(NN)C(=O)O	TZFNLOMSOLWIDK-JTQLQIEISA-N	0.360829	-0.24282	0.934554	0.314194	0.0062277	Sample
BRD-K87156652-001-14-9	Carbimazole	CCOC(=O)n1ccn(C)c1=S	CFOYWRHIYXMDOT-UHFFFAOYSA-N	0.00399307	-0.000223109	1.0095	0.000794891	-0.00118659	Sample
BRD-K01826745-050-08-9	Carbinoxamine maleate salt	CN(C)CCO[C@@H](c1ccc(Cl)cc1)c1ccccn1	OJFSXZCBGQGRNV-INIZCTEOSA-N	-0.156468	0.720587	1.00694	-0.6697	0.043308	Sample
BRD-K90947825-001-07-9	Carboplatin	N[Pt]1(N)OC(=O)C2(CCC2)C(=O)O1	YAYRGNWWLMLWJE-UHFFFAOYSA-L	-0.468334	0.402918	0.916194	-0.0433296	0.386706	Sample
BRD-K80762071-236-03-3	Cardiogreen	CC1(C)C(/C=C/C=C/C=C/C=C2/N(CCCCS(=O)(=O)O)c3ccc4ccccc4c3C2(C)C)=[N+](CCCCS(=O)(=O)O)c2ccc3ccccc3c21	BDBMLMBYCXNVMC-UHFFFAOYSA-O	-0.871464	0.0934464	1.22233	-0.387958	0.0491109	Sample
BRD-K15179879-001-11-9	Carfilzomib	CC(C)C[C@H](NC(=O)[C@H](CCc1ccccc1)NC(=O)CN1CCOCC1)C(=O)N[C@@H](Cc1ccccc1)C(=O)N[C@@H](CC(C)C)C(=O)[C@@]1(C)CO1	BLMPQMFVWMYDKT-NZTKNTHTSA-N	1.98418	-1.52194	0.561561	2.17784	3.0534	Sample
BRD-K60240222-001-02-9	Carglumic Acid	NC(=O)N[C@@H](CCC(=O)O)C(=O)O	LCQLHJZYVOQKHU-VKHMYHEASA-N	1.15867	-0.440837	1.01976	0.384731	0.321377	Sample
BRD-K57764956-001-02-8	Cariprazine	CN(C)C(=O)N[C@H]1CC[C@H](CCN2CCN(c3cccc(Cl)c3Cl)CC2)CC1	KPWSJANDNDDRMB-QAQDUYKDSA-N	0.136508	0.202987	1.11398	-0.0578593	0.00211459	Sample
BRD-K11630072-001-13-2	Carmofur	CCCCCCNC(=O)n1cc(F)c(=O)[nH]c1=O	GCMAKCXSJWDFOT-UHFFFAOYSA-N	0.0157284	0.168062	0.912114	-0.101338	1.64563	Sample
BRD-A17411484-001-13-9	Carprofen	C[C@@H](C(=O)O)c1ccc2c(c1)[nH]c1ccc(Cl)cc12	PUXBGTOOZJQSKH-MRVPVSSYSA-N	0.8899	-0.393447	1.08582	0.575409	-1.15344	Sample
BRD-A42167015-003-10-2	Carteolol (hydrochloride)	CC(C)(C)NCC(O)COc1cccc2c1CCC(=O)N2		-0.00683295	0.542421	0.784654	-0.448326	-0.373742	Sample
BRD-K01826535-001-02-9	Carvedilol	COc1ccccc1OCCNCC(O)COc1cccc2[nH]c3ccccc3c12	OGHNVEJMJSYVRP-QGZVFWFLSA-N	-0.610584	0.313442	1.26191	-0.109921	0.534634	Sample
BRD-K12413266-001-02-1	CASANTHRANOL [cascaroside A shown]	O=C1c2c(O)cccc2[C@@H](O[C@@H]2O[C@H](CO)[C@H](O)[C@@H](O)[C@H]2O)c2cc(CO)cc(O)c21	XMCJWIFCIIXRGI-BAEVKLAGSA-N	-0.579125	0.560933	0.855699	-0.403223	-0.619581	Sample
BRD-K00002625-402-02-9	Caspofungin (Acetate)	CC[C@@H](C)C[C@H](C)CCCCCCCCC(=O)N[C@H]1C[C@@H](O)[C@@H](NCCN)NC(=O)[C@@H]2[C@@H](O)CCN2C(=O)[C@H]([C@H](O)CCN)NC(=O)[C@H]([C@H](O)[C@@H](O)c2ccc(O)cc2)NC(=O)[C@@H]2C[C@@H](O)CN2C(=O)[C@H]([C@@H](C)O)NC1=O	JYIKNQVWKBUSNH-UKHGEVIISA-N	-0.457255	0.512071	1.12051	-0.427749	-0.0786361	Sample
BRD-K58736316-001-10-9	Catechin	Oc1cc(O)c2c(c1)O[C@H](c1ccc(O)c(O)c1)[C@@H](O)C2	PFTAWBLQPZVEMU-DZGCQCFKSA-N	0.132641	-0.175408	1.24038	0.0461568	-0.44112	Sample
BRD-K20338176-001-19-9	Cefaclor	N[C@@H](C(=O)N[C@@H]1C(=O)N2C(C(=O)O)=C(Cl)CS[C@H]12)c1ccccc1	QYIYFLOTGYLRGG-GPCCPHFNSA-N	-0.0114242	0.689667	1.19668	-0.758612	0.0076651	Sample
BRD-K63242551-001-10-9	Cefadroxil	CC1=C(C(=O)O)N2C(=O)[C@@H](NC(=O)[C@H](N)c3ccc(O)cc3)[C@H]2SC1	BOEGTKLJZSQCCD-UEKVPHQBSA-N	-0.798329	0.346502	0.828872	-0.705135	-0.0270706	Sample
BRD-K15514357-002-06-9	cefalonium hydrate	NC(=O)c1cc[n+](CC2=C(C(=O)O)N3C(=O)[C@@H](NC(=O)Cc4cccs4)[C@H]3SC2)cc1	FMZXNVLFJHCSAF-DNVCBOLYSA-O	-0.0118601	-0.213933	1.04315	-0.0123625	0.539142	Sample
BRD-K17903788-236-03-5	CEFAMANDOLE NAFATE	Cn1nnnc1SCC1=C(C(=O)O)N2C(=O)[C@@H](NC(=O)[C@H](OC=O)c3ccccc3)[C@H]2SC1	RRJHESVQVSRQEX-SUYBPPKGSA-N	0.043209	-0.345431	1.05303	0.566523	-0.211721	Sample
BRD-K27130738-236-15-8	CEFAMANDOLE SODIUM	Cn1nnnc1SCC1=C(C(=O)O)N2C(=O)[C@@H](NC(=O)[C@H](O)c3ccccc3)[C@H]2SC1	OLVCFLKTBJRLHI-AXAPSJFSSA-N	0.179727	-1.32159	1.06888	1.01882	-0.295213	Sample
BRD-K99750640-236-20-3	Cefazolin (sodium)	Cc1nnc(SCC2=C(C(=O)O)N3C(=O)[C@@H](NC(=O)Cn4cnnn4)[C@H]3SC2)s1	MLYYVTUWGNIJIB-BXKDBHETSA-N	0.527462	-0.0173576	0.984671	0.698161	0.0081325	Sample
BRD-K15766189-001-10-6	Cefdinir (Omnicef)	C=CC1=C(C(=O)O)N2C(=O)[C@@H](NC(=O)/C(=N\O)c3csc(N)n3)[C@H]2SC1	RTXOFQZKPXMALH-GHXIOONMSA-N	0.268948	0.320938	0.963504	-0.463346	0.0396632	Sample
BRD-K72167406-001-06-9	Cefditoren (Pivoxil)	CO/N=C(\C(=O)N[C@@H]1C(=O)N2C(C(=O)OCOC(=O)C(C)(C)C)=C(/C=C\c3scnc3C)CS[C@H]12)c1csc(N)n1	AFZFFLVORLEPPO-UVYJNCLZSA-N	1.01574	-0.938823	0.879697	0.936386	-0.00448398	Sample
BRD-A12077521-003-01-5	CEFEPIME HYDROCHLORIDE	CO/N=C(/C(=O)NC1C(=O)N2C(C(=O)O)=C(C[N+]3(C)CCCC3)CSC12)c1csc(N)n1	HVFLCNVBZFFHBT-FKULVZFESA-O	-0.12175	0.264465	1.16551	-0.0876798	-0.244917	Sample
BRD-K21372554-003-02-5	Cefetamet pivoxil (hydrochloride)	CO/N=C(\C(=O)N[C@@H]1C(=O)N2C(C(=O)OCOC(=O)C(C)(C)C)=C(C)CS[C@H]12)c1csc(N)n1	DASYMCLQENWCJG-XUKDPADISA-N	-0.653462	0.389789	0.925371	-0.924989	0.00269832	Sample
BRD-K71059170-001-12-4	Cefixime	C=CC1=C(C(=O)O)N2C(=O)[C@@H](NC(=O)/C(=N\OCC(=O)O)c3csc(N)n3)[C@H]2SC1	OKBVVJOGVLARMR-QSWIMTSFSA-N	0.148904	-0.139339	0.831354	-0.0199118	0.508595	Sample
BRD-K00003661-003-01-9	Cefmenoxime (hydrochloride)	CO/N=C(\C(=O)N[C@@H]1C(=O)N2C(C(=O)O)=C(CSc3nnnn3C)CS[C@H]12)c1csc(N)n1	HJJDBAOLQAWBMH-YCRCPZNHSA-N	-0.216407	-0.437222	0.860039	0.0129269	-0.0280148	Sample
BRD-K48470486-236-12-4	CEFMETAZOLE SODIUM	CO[C@@]1(NC(=O)CSCC#N)C(=O)N2C(C(=O)O)=C(CSc3nnnn3C)CS[C@@H]21	SNBUBQHDYVFSQF-HIFRSBDPSA-N	0.0139672	-0.186603	1.08318	-0.0725658	-0.278871	Sample
BRD-K77073709-435-02-9	cefminox sodium heptahydrate	CO[C@@]1(NC(=O)CSC[C@@H](N)C(=O)O)C(=O)N2C(C(=O)O)=C(CSc3nnnn3C)CS[C@@H]21	JSDXOWVAHXDYCU-VXSYNFHWSA-N	-0.832242	0.694984	0.843378	0.473169	0.852513	Sample
BRD-K34058848-304-03-1	CEFONICID SODIUM	O=C(O)C1=C(CSc2nnnn2CS(=O)(=O)O)CS[C@@H]2[C@H](NC(=O)[C@H](O)c3ccccc3)C(=O)N12	DYAIAHUQIPBDIP-AXAPSJFSSA-N	0.134267	0.0837152	0.666546	-0.46902	0.0480781	Sample
BRD-K02292852-001-06-9	Cefoperazone	CCN1CCN(C(=O)N[C@@H](C(=O)N[C@@H]2C(=O)N3C(C(=O)O)=C(CSc4nnnn4C)CS[C@H]23)c2ccc(O)cc2)C(=O)C1=O	GCFBRXLSHGKWDP-XCGNWRKASA-N	-1.6421	1.70059	1.39192	-0.671406	0.540462	Sample
BRD-K37848908-001-06-4	CEFORANIDE	NCc1ccccc1CC(=O)N[C@@H]1C(=O)N2C(C(=O)O)=C(CSc3nnnn3CC(=O)O)CS[C@H]12	SLAYUXIURFNXPG-CRAIPNDOSA-N	-0.893808	0.54415	1.01663	-0.204395	0.0742604	Sample
BRD-K78364995-236-19-1	CEFOTAXIME SODIUM	CO/N=C(\C(=O)N[C@@H]1C(=O)N2C(C(=O)O)=C(COC(C)=O)CS[C@H]12)c1csc(N)n1	GPRBEKHLDVQUJE-QSWIMTSFSA-N	0.417803	-0.029277	1.0972	-0.00191266	0.0770532	Sample
BRD-A78723049-001-01-2	CEFOTETAN	CO[C@@]1(NC(=O)C2SC(=C(C(N)=O)C(=O)O)S2)C(=O)N2C(C(=O)O)=C(CSc3nnnn3C)CSC21	SRZNHPXWXCNNDU-IXOPCIAXSA-N	-0.07665	-0.12267	0.89784	0.430316	0.638643	Sample
BRD-K02275692-300-02-6	Cefotiam (hydrochloride)	CN(C)CCn1nnnc1SCC1=C(C(=O)O)N2C(=O)[C@@H](NC(=O)Cc3csc(N)n3)[C@H]2SC1	QYQDKDWGWDOFFU-IUODEOHRSA-N	1.03749	-0.499941	0.809126	0.436751	-0.0207896	Sample
BRD-K70976396-236-27-8	Cefoxitin (sodium)	CO[C@@]1(NC(=O)Cc2cccs2)C(=O)N2C(C(=O)O)=C(COC(N)=O)CS[C@@H]21	WZOZEZRFJCJXNZ-ZBFHGGJFSA-N	1.43951	-1.3458	0.71734	0.386058	-0.308735	Sample
BRD-K46970505-003-02-9	Cefozopran (hydrochloride)	CO/N=C(\C(=O)N[C@@H]1C(=O)N2C(C(=O)O)=C(C[n+]3ccn4ncccc43)CS[C@H]12)c1nsc(N)n1	QDUIJCOKQCCXQY-WHJQOFBOSA-O	-1.16466	1.17701	1.04276	-0.909274	0.631284	Sample
BRD-K92872987-236-03-9	Cefpiramide (sodium)	Cc1cc(=O)c(C(=O)N[C@@H](C(=O)N[C@@H]2C(=O)N3C(C(=O)O)=C(CSc4nnnn4C)CS[C@H]23)c2ccc(O)cc2)c[nH]1	XYDNZDXHUDRNGX-VAGIIYKESA-N	-0.0757171	-0.0348069	0.89388	0.515833	-0.503254	Sample
BRD-A34205213-001-04-7	CEFPODOXIME PROXETIL	COCC1=C(C(=O)OC(C)OC(=O)OC(C)C)N2C(=O)[C@@H](NC(=O)/C(=N\OC)c3csc(N)n3)[C@H]2SC1	LTINZAODLRIQIX-OLEGMKQCSA-N	-0.793978	0.586616	1.32542	-0.465942	0.160383	Sample
BRD-K24871708-002-04-6	Cefprozil (monohydrate)	C/C=C/C1=C(C(=O)O)N2C(=O)[C@@H](NC(=O)[C@H](N)c3ccc(O)cc3)[C@H]2SC1	WDLWHQDACQUCJR-ZAMMOSSLSA-N	0.334057	0.0187395	1.14318	0.0025334	-0.017071	Sample
BRD-K13797099-001-03-9	Cefradine	CC1=C(C(=O)O)N2C(=O)[C@@H](NC(=O)[C@H](N)C3=CCC=CC3)[C@H]2SC1	RDLPVSKMFDYCOR-UEKVPHQBSA-N	-0.0781739	0.118786	1.04852	-0.256708	-0.311421	Sample
BRD-K03907181-236-07-6	CEFSULODIN SODIUM	NC(=O)c1cc[n+](CC2=C(C(=O)O)N3C(=O)[C@@H](NC(=O)[C@@H](c4ccccc4)S(=O)(=O)O)[C@H]3SC2)cc1	SYLKGLMBLAAGSC-QLVMHMETSA-O	0.380103	-0.275873	1.07131	0.271231	-0.153895	Sample
BRD-K11124378-001-04-6	CEFTIBUTEN	Nc1nc(/C(=C/CC(=O)O)C(=O)N[C@@H]2C(=O)N3C(C(=O)O)=CCS[C@H]23)cs1	UNJFKXSSGBWRBZ-BJCIPQKHSA-N	0.0216777	-0.153261	0.871734	-0.1341	-0.0252615	Sample
BRD-K82960980-236-05-9	Ceftiofur (sodium)	CO/N=C(\C(=O)N[C@@H]1C(=O)N2C(C(=O)O)=C(CSC(=O)c3ccco3)CS[C@H]12)c1csc(N)n1	ZBHXIWJRIFEVQY-IHMPYVIRSA-N	0.150689	-0.187591	0.815808	-0.042557	0.000269051	Sample
BRD-K04301924-236-03-2	Ceftizoxime (sodium)	CO/N=C(\C(=O)N[C@@H]1C(=O)N2C(C(=O)O)=CCS[C@H]12)c1csc(N)n1	NNULBSISHYWZJU-LLKWHZGFSA-N	-0.14459	0.275565	0.961258	-0.49211	0.239653	Sample
BRD-K96734425-324-01-5	CEFTRIAXONE SODIUM TRIHYDRATE	CO/N=C(\C(=O)N[C@@H]1C(=O)N2C(C(=O)O)=C(CSc3nc(=O)c(O)nn3C)CS[C@H]12)c1csc(N)n1	VAAUVRVFOQPIGI-SPQHTLEESA-N	-0.0120476	-0.139687	0.904599	0.26222	0.0473679	Sample
BRD-A22303829-001-03-9	Cefuroxime Axetil	CO/N=C(\C(=O)N[C@@H]1C(=O)N2C(C(=O)OC(C)OC(C)=O)=C(COC(N)=O)CS[C@H]12)c1ccco1	KEJCWVGMRLCZQQ-QFDKGRJDSA-N	-0.19322	-0.00176636	0.938798	-0.0238884	-0.146527	Sample
BRD-K02733959-236-07-7	CEFUROXIME SODIUM	CO/N=C(\C(=O)N[C@@H]1C(=O)N2C(C(=O)O)=C(COC(N)=O)CS[C@H]12)c1ccco1	JFPVXVDWJQMJEE-IZRZKJBUSA-N	0.455229	-0.412007	1.18233	0.596933	-0.358394	Sample
BRD-K02637541-001-17-2	Celecoxib	Cc1ccc(-c2cc(C(F)(F)F)nn2-c2ccc(S(N)(=O)=O)cc2)cc1	RZEKVGVHFLEQIL-UHFFFAOYSA-N	0.43646	-0.228823	1.32304	0.332881	-0.228251	Sample
BRD-A95602221-003-03-9	Celiprolol hydrochloride(BRD-A95602221)	CCN(CC)C(=O)Nc1ccc(OC[C@@H](O)CNC(C)(C)C)c(C(C)=O)c1	JOATXPAWOHTVSZ-INIZCTEOSA-N	-0.0319424	-0.0721785	1.03762	0.214748	0.239532	Sample
BRD-K90733503-001-10-3	CEPHALEXIN	CC1=C(C(=O)O)N2C(=O)[C@@H](NC(=O)[C@H](N)c3ccccc3)[C@H]2SC1	ZAIPMKNFIOOWCQ-UEKVPHQBSA-N	0.0432325	0.0103564	1.09826	-0.00768045	-0.217697	Sample
BRD-K28210218-236-09-9	Cephalothin (sodium)	CC(=O)OCC1=C(C(=O)O)N2C(=O)[C@@H](NC(=O)Cc3cccs3)[C@H]2SC1	XIURVHNZVLADCM-IUODEOHRSA-N	0.0522019	0.251498	1.16664	-0.152692	-0.00721881	Sample
BRD-K49880111-236-11-8	CEPHAPIRIN SODIUM	CC(=O)OCC1=C(C(=O)O)N2C(=O)[C@@H](NC(=O)CSc3ccncc3)[C@H]2SC1	UQLLWWBDSUHNEB-CZUORRHYSA-N	0.489897	-0.289735	0.916339	0.434389	-0.547156	Sample
BRD-A90807417-001-04-5	CEPHRADINE	CC1=C(C(=O)O)N2C(=O)[C@@H](NC(=O)[C@H](N)C3=CCC=CC3)C2SC1	RDLPVSKMFDYCOR-HFAKWTLXSA-N	-0.443237	0.458121	1.1037	-0.823506	-0.095099	Sample
BRD-K41707108-001-05-6	Ceramide	CCCCCCCCCCCCC/C=C/[C@@H](O)[C@H](CO)NC(C)=O	BLTCBVOJNNKFKC-QUDYQQOWSA-N	0.944643	-0.51245	0.949844	0.567019	-0.115922	Sample
BRD-K52075040-001-09-7	Cerulenin	C/C=C/C/C=C/CCC(=O)[C@H]1O[C@H]1C(N)=O	GVEZIHKRYBHEFX-NQQPLRFYSA-N	-0.199136	0.010416	0.873472	-0.25034	0.29007	Sample
BRD-K01826520-300-12-9	Cetirizine DiHCl	O=C(O)COCCN1CCN(C(c2ccccc2)c2ccc(Cl)cc2)CC1	ZKLPARSLTMPFCP-NRFANRHFSA-N	0.572244	-0.318496	1.10654	0.301788	-0.244733	Sample
BRD-K47079459-004-14-9	Cetrimonium (bromide)	CCCCCCCCCCCCCCCC[N+](C)(C)C	RLGQACBPNDBWTB-UHFFFAOYSA-N	-1.94474	1.48	0.64603	-1.72721	-1.28167	Sample
BRD-K76315403-015-03-9	Cetrorelix (Acetate)	CC(=O)N[C@H](Cc1ccc2ccccc2c1)C(=O)N[C@H](Cc1ccc(Cl)cc1)C(=O)N[C@H](Cc1cccnc1)C(=O)N[C@@H](CO)C(=O)N[C@@H](Cc1ccc(O)cc1)C(=O)N[C@H](CCCNC(N)=O)C(=O)N[C@@H](CC(C)C)C(=O)N[C@@H](CCCNC(=N)N)C(=O)N1CCC[C@H]1C(=O)N[C@H](C)C(N)=O	SBNPWPIBESPSIF-MHWMIDJBSA-N	-0.0775279	0.0842344	0.932937	-0.542602	-0.159201	Sample
BRD-K87700323-311-08-9	Cetylpyridinium (chloride monohydrate)	CCCCCCCCCCCCCCCC[n+]1ccccc1	NEUSVAOJNUQRTM-UHFFFAOYSA-N	-0.238438	-0.300392	1.03696	-0.11795	0.00448398	Sample
BRD-K00004291-003-01-9	Cevimeline hydrochloride	C[C@H]1O[C@]2(CS1)CN1CCC2CC1	WUTYZMFRCNBCHQ-WPRPVWTQSA-N	0.149047	0.286259	1.02362	-0.731691	-0.905679	Sample
BRD-K18135438-001-16-7	Chenodeoxycholic Acid	C[C@H](CCC(=O)O)[C@H]1CC[C@H]2[C@H]3[C@H](CC[C@@]21C)[C@@]1(C)CC[C@@H](O)C[C@H]1C[C@H]3O	RUDATBOHQWOJDD-BSWAIDMHSA-N	-0.228874	-0.129207	1.17013	0.340177	0.355613	Sample
BRD-K28537285-001-01-8	Chidamide	Nc1ccc(F)cc1NC(=O)c1ccc(CNC(=O)/C=C/c2cccnc2)cc1	WXHHICFWKXDFOW-BJMVGYQFSA-N	0.18047	-0.464316	0.779097	0.422086	1.87034	Sample
BRD-K29458283-001-29-9	CHLORAMBUCIL	O=C(O)CCCc1ccc(N(CCCl)CCCl)cc1	JCKYGMPEJWAADB-UHFFFAOYSA-N	-0.0259453	0.0113246	1.0219	-0.0732473	0.44639	Sample
BRD-K93546328-236-03-9	Chloramine-T	Cc1ccc(S(=O)(=O)NCl)cc1	NXTVQNIVUKXOIL-UHFFFAOYSA-N	-0.225808	0.244117	1.13034	-0.365534	-0.159929	Sample
BRD-K08111712-001-16-7	CHLORAMPHENICOL	O=C(N[C@H](CO)[C@H](O)c1ccc([N+](=O)[O-])cc1)C(Cl)Cl	WIIZWVCIJKGZOK-RKDXNWHRSA-N	-0.290913	-0.0240785	0.777068	0.0667811	0.756505	Sample
BRD-K33742430-001-01-1	Chloramphenicol palmitate	CCCCCCCCCCCCCCCC(=O)OC[C@@H](NC(=O)C(Cl)Cl)[C@H](O)c1ccc([N+](=O)[O-])cc1	PXKHGMGELZGJQE-ILBGXUMGSA-N	-0.395361	0.215331	1.20541	0.413711	0.253974	Sample
BRD-K25209357-236-01-2	CHLORAMPHENICOL SODIUM SUCCINATE	O=C(O)CCC(=O)OC[C@@H](NC(=O)C(Cl)Cl)[C@H](O)c1ccc([N+](=O)[O-])cc1	LIRCDOVJWUGTMW-ZWNOBZJWSA-N	-0.231595	0.0592496	1.1135	-0.0813892	-0.0217481	Sample
BRD-A57133233-003-12-9	Chlorcyclizine (hydrochloride)	CN1CCN([C@@H](c2ccccc2)c2ccc(Cl)cc2)CC1	WFNAKBGANONZEQ-SFHVURJKSA-N	0.0122797	0.0452044	1.10949	-0.7755	0.0571461	Sample
BRD-K38704569-001-18-9	Chlormadinone acetate	CC(=O)O[C@]1(C(C)=O)CC[C@H]2[C@@H]3C=C(Cl)C4=CC(=O)CC[C@]4(C)[C@H]3CC[C@@]21C	QMBJSIBWORFWQT-DFXBJWIESA-N	-0.554046	0.0708772	1.06645	-0.658074	0.324624	Sample
BRD-A20348246-001-16-9	Chlormezanone	CN1C(=O)CCS(=O)(=O)C1c1ccc(Cl)cc1	WEQAYVWKMWHEJO-LLVKDONJSA-N	0.198352	-0.0513897	1.14049	0.590814	0.285548	Sample
BRD-K89056082-001-08-5	Chlorocresol	Cc1cc(O)ccc1Cl	CFKMVGJGLGKFKI-UHFFFAOYSA-N	-0.213161	0.127451	0.919722	-0.118501	0.00458702	Sample
BRD-K47114202-001-16-9	Chlorogenic acid	O=C(/C=C/c1ccc(O)c(O)c1)O[C@@H]1C[C@](O)(C(=O)O)C[C@@H](O)[C@H]1O	CWVRJTMFETXNAD-JUHZACGLSA-N	-0.00286675	0.260615	0.955275	0.128882	1.05489	Sample
BRD-K28183345-003-11-4	CHLOROGUANIDE HYDROCHLORIDE	CC(C)NC(=N)NC(=N)Nc1ccc(Cl)cc1	SSOLNOMRVKKSON-UHFFFAOYSA-N	-0.0152914	-0.0252599	1.14767	0.18164	0.00687006	Sample
BRD-K83257731-003-25-9	Chloropyramine hydrochloride	CN(C)CCN(Cc1ccc(Cl)cc1)c1ccccn1	ICKFFNBDFNZJSX-UHFFFAOYSA-N	-0.0579441	-0.0672285	0.907017	-0.95629	-0.223006	Sample
BRD-A91699651-316-11-7	Chloroquine Phosphate	CCN(CC)CCCC(C)Nc1ccnc2cc(Cl)ccc12	WHTVZRBIWZFKQO-CQSZACIVSA-N	-0.304954	0.00159325	0.931116	-1.07947	-0.0189282	Sample
BRD-K88682005-001-17-9	Chlorothiazide	NS(=O)(=O)c1cc2c(cc1Cl)N=CNS2(=O)=O	JBMKAUGHUNFTOL-UHFFFAOYSA-N	0.0500518	-0.364143	0.916194	-0.0513754	-0.0146109	Sample
BRD-K27062708-001-24-9	Chlorotrianisene	COc1ccc(C(Cl)=C(c2ccc(OC)cc2)c2ccc(OC)cc2)cc1	BFPSDSIWYFKGBC-UHFFFAOYSA-N	-0.23983	-0.00464435	1.01741	-0.218911	-0.225269	Sample
BRD-K17075857-001-18-4	Chloroxine	Oc1c(Cl)cc(Cl)c2cccnc12	WDFKMLRRRCGAKS-UHFFFAOYSA-N	0.498435	0.318662	0.728114	1.12984	-0.155915	Sample
BRD-K17223896-001-11-9	Chloroxylenol	Cc1cc(O)cc(C)c1Cl	OSDLLIBGSJNGJE-UHFFFAOYSA-N	-1.49557	0.643512	1.04925	-0.881882	-0.000269051	Sample
BRD-K01826567-050-16-9	Chlorpheniramine (maleate)	CN(C)CC[C@@H](c1ccc(Cl)cc1)c1ccccn1	SOYKEARSMXGVTM-HNNXBMFYSA-N	0.0306352	-0.0214931	1.08997	0.11143	0.498676	Sample
BRD-A39230911-001-10-2	Chlorphensin carbamate	NC(=O)OCC(O)COc1ccc(Cl)cc1	SKPLBLUECSEIFO-QMMMGPOBSA-N	-0.3278	-0.0336319	1.02375	-0.221131	0.325384	Sample
BRD-K97746869-001-29-9	Chlorpropamide	CCCNC(=O)NS(=O)(=O)c1ccc(Cl)cc1	RKWGIWYCVPQPMF-UHFFFAOYSA-N	-0.498393	0.388422	0.619582	0.00867198	0.940851	Sample
BRD-K36207157-001-10-9	Chlorprothixene	CN(C)CC/C=C1/c2ccccc2Sc2ccc(Cl)cc21	WSPOMRSOLSGNFJ-AUWJEWJLSA-N	-0.901184	1.1833	1.13055	-1.82594	0.564867	Sample
BRD-K90374350-001-11-9	Chlorquinaldol	Cc1ccc2c(Cl)cc(Cl)c(O)c2n1	GPTXWRGISTZRIO-UHFFFAOYSA-N	0.0308085	0.0504193	0.902864	0.0939331	-0.0404553	Sample
BRD-K00003353-003-01-9	Chlortetracycline (hydrochloride)	CN(C)[C@@H]1C(=O)[C@@H](C(N)=O)C(=O)[C@@]2(O)C(=O)[C@H]3C(=O)c4c(O)ccc(Cl)c4[C@@](C)(O)[C@H]3C[C@@H]12	RNPLSXLZRGPQCU-YPOKJENWSA-N	0.103372	-1.02308	0.671387	0.735096	-0.0726121	Sample
BRD-A26384407-001-26-9	Chlorthalidone	NS(=O)(=O)c1cc([C@@]2(O)NC(=O)c3ccccc32)ccc1Cl	JIVPVXMEBJLZRO-AWEZNQCLSA-N	0.0245598	0.355199	1.04023	0.453783	0.0062277	Sample
BRD-K98174813-001-26-9	Chlorzoxazone	O=c1[nH]c2cc(Cl)ccc2o1	TZFWDZFKRBELIQ-UHFFFAOYSA-N	0.0383444	-0.0563794	1.0001	-0.154356	0.000981199	Sample
BRD-K62779383-001-08-9	CHOLECALCIFEROL	C=C1CC[C@H](O)C/C1=C/C=C1\CCC[C@@]2(C)[C@H]1CC[C@@H]2[C@H](C)CCCC(C)C	QYSXJUFSXHHAJI-YRZJJWOYSA-N	0.0772924	-0.586786	0.997656	0.401692	-0.042789	Sample
BRD-K43164539-001-12-9	Cholic acid	C[C@H](CCC(=O)O)[C@H]1CC[C@H]2[C@H]3[C@H](C[C@H](O)[C@@]21C)[C@@]1(C)CC[C@@H](O)C[C@H]1C[C@H]3O	BHQCQFFYRZLCQQ-OELDTZBJSA-N	-0.785751	0.322254	0.90783	-0.642748	0.118031	Sample
BRD-K01029106-001-02-9	CHROMIUM PICOLINATE	O=C(O[Cr](OC(=O)c1ccccn1)OC(=O)c1ccccn1)c1ccccn1	CBDQOLKNTOMMTL-UHFFFAOYSA-K	0.793758	-0.517834	0.934554	0.622513	-0.568779	Sample
BRD-K94720315-001-11-9	Chromocarb	O=C(O)c1cc(=O)c2ccccc2o1	RVMGXWBCQGAWBR-UHFFFAOYSA-N	0.00466379	0.033187	1.06891	0.0129269	0.0792681	Sample
BRD-K35245662-001-02-9	Ciclesonide	CC(C)C(=O)OCC(=O)[C@@]12O[C@H](C3CCCCC3)O[C@@H]1C[C@H]1[C@@H]3CCC4=CC(=O)C=C[C@]4(C)[C@H]3[C@@H](O)C[C@@]12C	LUKZNWIVRBCLON-GXOBDPJESA-N	-0.110094	0.623209	1.09411	-0.42998	-0.664838	Sample
BRD-K96153583-001-06-9	Cidofovir	Nc1ccn(C[C@@H](CO)OCP(=O)(O)O)c(=O)n1	VWFCHDSQECPREK-LURJTMIESA-N	0.360646	-0.307754	1.03696	0.260274	-0.0540561	Sample
BRD-K85518562-236-09-7	Cilastatin sodium	CC1(C)C[C@@H]1C(=O)N/C(=C\CCCCSC[C@H](N)C(=O)O)C(=O)O	DHSUYTOATWAVLW-WFVMDLQDSA-N	-0.308562	-0.000879321	0.900618	0.0029659	0.168559	Sample
BRD-K96177243-002-04-9	Cilazapril (monohydrate)	CCOC(=O)[C@H](CCc1ccccc1)N[C@H]1CCCN2CCC[C@@H](C(=O)O)N2C1=O	HHHKFGXWKKUNCY-FHWLQOOXSA-N	-0.701812	0.742265	1.13771	-0.582683	0.194096	Sample
BRD-K00004281-001-01-9	Cilnidipine	COCCOC(=O)C1=C(C)NC(C)=C(C(=O)OC/C=C/c2ccccc2)[C@@H]1c1cccc([N+](=O)[O-])c1	KJEBULYHNRNJTE-HGJFNOKFSA-N	0.6134	-0.458851	0.756878	0.438268	0.411859	Sample
BRD-K67017579-001-26-5	Cilostazol	O=C1CCc2cc(OCCCCc3nnnn3C3CCCCC3)ccc2N1	RRGUKTPIGVIEKM-UHFFFAOYSA-N	0.580519	-0.293777	1.18322	0.515956	1.13919	Sample
BRD-K34157611-001-14-5	Cimetidine	CN/C(=N\C#N)NCCSCc1nc[nH]c1C	AQIXAKUUQRKLND-UHFFFAOYSA-N	0.4153	0.0705528	0.969121	-0.0132177	0.00775097	Sample
BRD-K73838513-003-01-4	Cinacalcet hydrochloride	C[C@@H](NCCCc1cccc(C(F)(F)F)c1)c1cccc2ccccc12	VDHAWDNDOKGFTD-MRXNPFEDSA-N	0.0299535	0.0908395	0.889367	-0.421184	-0.00589522	Sample
BRD-K72915123-001-19-9	Cinchophen	O=C(O)c1cc(-c2ccccc2)nc2ccccc12	YTRMTPPVNRALON-UHFFFAOYSA-N	0.633514	0.113627	1.24466	0.353021	0.00775097	Sample
BRD-K46839850-050-06-9	Cinepazide (Maleate)	COc1cc(/C=C/C(=O)N2CCN(CC(=O)N3CCCC3)CC2)cc(OC)c1OC	RCUDFXMNPQNBDU-VOTSOKGWSA-N	0.0313713	-0.0930624	1.18136	-0.0508205	-0.0571461	Sample
BRD-K07220430-001-20-9	Cinnarizine	C(=C/c1ccccc1)\CN1CCN(C(c2ccccc2)c2ccccc2)CC1	DERZBLKQOCDDDZ-JLHYYAGUSA-N	0.283127	-0.299222	1.14508	0.26917	0.145022	Sample
BRD-K14704277-001-23-4	CINOXACIN	CCn1nc(C(=O)O)c(=O)c2cc3c(cc21)OCO3	VDUWPHTZYNWKRN-UHFFFAOYSA-N	0.567387	-1.77661	0.700397	1.66224	-0.188379	Sample
BRD-K17828029-001-02-9	Cinoxate	CCOCCOC(=O)/C=C/c1ccc(OC)cc1	CMDKPGRTAQVGFQ-RMKNXTFCSA-N	0.00907787	-0.105015	0.918401	-0.0988113	-0.00548591	Sample
BRD-A49358627-001-14-6	CIPROFIBRATE	CC(C)(Oc1ccc(C2CC2(Cl)Cl)cc1)C(=O)O	KPSRODZRAIWAKH-SNVBAGLBSA-N	0.0218098	0.95571	1.02479	-0.0528897	0.945783	Sample
BRD-K04804440-001-13-7	Ciprofloxacin (Cipro)	O=C(O)c1cn(C2CC2)c2cc(N3CCNCC3)c(F)cc2c1=O	MYSWGUAQZAJSOK-UHFFFAOYSA-N	-0.319319	0.351827	1.08551	-0.414513	0.0146063	Sample
BRD-K70487031-001-02-8	cis-(Z)-Flupenthixol 2HCl	OCCN1CCN(CC/C=C2/c3ccccc3Sc3ccc(C(F)(F)F)cc32)CC1	NJMYODHXAKYRHW-DVZOWYKESA-N	0.00865487	0.399209	1.00198	-1.4567	1.37842	Sample
BRD-K06895174-001-04-9	Cisapride	COc1cc(N)c(Cl)cc1C(=O)N[C@@H]1CCN(CCCOc2ccc(F)cc2)C[C@@H]1OC	DCSUBABJRXZOMT-IRLDBZIGSA-N	-0.0979154	-0.811301	0.906727	0.426375	-0.0732736	Sample
BRD-K17498618-344-04-9	Cisatracurium (besylate)	COc1ccc(C[C@@H]2c3cc(OC)c(OC)cc3CC[N@+]2(C)CCC(=O)OCCCCCOC(=O)CC[N@@+]2(C)CCc3cc(OC)c(OC)cc3[C@H]2Cc2ccc(OC)c(OC)c2)cc1OC	YXSLJKQTIDHPOT-LJCJQEJUSA-N	0.425301	0.0125622	0.87724	-0.169549	0.428282	Sample
BRD-K69172251-001-11-3	Cisplatin	N[Pt](N)(Cl)Cl	DQLATGHUWYMOKM-UHFFFAOYSA-L	0.10101	0.0707151	0.825951	-0.0571486	1.99173	Sample
BRD-K93034159-001-31-9	Cladribine	Nc1nc(Cl)nc2c1ncn2[C@H]1C[C@H](O)[C@@H](CO)O1	PTOAARAWEBMLNO-KVQBGUIXSA-N	0.723289	-0.564916	0.80505	0.42908	1.38458	Sample
BRD-K94250879-235-03-9	CLAVULANATE LITHIUM	O=C(O)[C@H]1/C(=C/CO)O[C@@H]2CC(=O)N21	HZZVJAQRINQKSD-PBFISZAISA-N	-0.0341649	-0.0477299	0.900271	0.175195	0.0521837	Sample
BRD-K17294426-037-13-9	Clebopride (malate)	COc1cc(N)c(Cl)cc1C(=O)NC1CCN(Cc2ccccc2)CC1	BVPWJMCABCPUQY-UHFFFAOYSA-N	-0.0871413	-0.439294	0.906595	-0.00344088	0.00589522	Sample
BRD-K30240666-051-17-9	Clemastine fumarate	CN1CCC[C@@H]1CCO[C@](C)(c1ccccc1)c1ccc(Cl)cc1	YNNUSGIPVFPVBX-NHCUHLMSSA-N	-0.419472	0.351217	1.03088	-1.71049	0.272305	Sample
BRD-K04704168-003-16-9	Clemizole hydrochloride	Clc1ccc(Cn2c(CN3CCCC3)nc3ccccc32)cc1	CJXAEXPPLWQRFR-UHFFFAOYSA-N	0.104473	0.00148543	0.958329	-0.464702	-0.0497721	Sample
BRD-K00003701-003-01-9	Clenbuterol hydrochloride	CC(C)(C)NC[C@@H](O)c1cc(Cl)c(N)c(Cl)c1	STJMRWALKKWQGH-SNVBAGLBSA-N	-0.0866393	-0.27196	0.934258	0.115481	0.320593	Sample
BRD-A01563671-001-03-9	Clevidipine	CCCC(=O)OCOC(=O)C1=C(C)NC(C)=C(C(=O)OC)[C@@H]1c1cccc(Cl)c1Cl	KPBZROQVTHLCDU-SFHVURJKSA-N	0.0187907	0.0688941	1.23108	0.367307	0.281211	Sample
BRD-K00003562-001-01-9	Clevudine	Cc1cn([C@H]2O[C@@H](CO)[C@H](O)[C@H]2F)c(=O)[nH]c1=O	JAQBDYKLEGFUAB-DXJUKFNYSA-N	0.0872499	-0.0951469	0.948314	0.306739	0.0317825	Sample
BRD-K01827265-004-10-9	CLIDINIUM BROMIDE	C[N+]12CCC(CC1)C(OC(=O)C(O)(c1ccccc1)c1ccccc1)C2	HOOSGZJRQIVJSZ-WEQDKIBNSA-N	0.0021254	0.0869216	0.974733	0.0876494	0.347404	Sample
BRD-A61676498-001-06-6	CLIMBAZOLE	CC(C)(C)C(=O)[C@@H](Oc1ccc(Cl)cc1)n1ccnc1	OWEGWHBOCFMBLP-CQSZACIVSA-N	-0.126008	-0.0681586	0.904599	0.556272	0.14839	Sample
BRD-K23586533-003-04-9	Clindamycin hydrochloride	CCC[C@@H]1C[C@@H](C(=O)N[C@H]([C@H](C)Cl)[C@H]2O[C@H](SC)[C@H](O)[C@@H](O)[C@H]2O)N(C)C1	KDLRVYVGXIQJDK-AWPVFWJPSA-N	0.0132552	-0.0985613	1.01867	0.639991	0.24591	Sample
BRD-K10759270-003-01-1	Clindamycin palmitate HCl	CCCCCCCCCCCCCCCC(=O)O[C@@H]1[C@@H](O)[C@@H](O)[C@@H]([C@H](NC(=O)[C@@H]2C[C@@H](CCC)CN2C)[C@H](C)Cl)O[C@@H]1SC	OYSKUZDIHNKWLV-PRUAPSLNSA-N	0.325984	0.367928	0.93459	-0.514218	-0.178778	Sample
BRD-K27771035-001-04-1	Clindamycin phosphate	CCC[C@@H]1C[C@@H](C(=O)N[C@H]([C@H](C)Cl)[C@H]2O[C@H](SC)[C@H](OP(=O)(O)O)[C@@H](O)[C@H]2O)N(C)C1	UFUVLHLTWXBHGZ-MGZQPHGTSA-N	-0.0112958	-0.0515554	0.969044	0.440883	0.290448	Sample
BRD-A90625545-001-03-9	Clinofibrate	CCC(C)(Oc1ccc(C2(c3ccc(OC(C)(CC)C(=O)O)cc3)CCCCC2)cc1)C(=O)O	BMOVQUBVGICXQN-AVJYQCBHSA-N	-0.107882	-0.000399674	1.18223	-0.480391	-0.269503	Sample
BRD-K09255212-001-16-6	CLIOQUINOL	Oc1c(I)cc(Cl)c2cccnc12	QCDFBFJGMNKBDO-UHFFFAOYSA-N	-0.00286675	-0.14466	1.11069	-0.245691	-0.15525	Sample
BRD-K10799896-001-26-2	CLOBETASOL PROPIONATE	CCC(=O)O[C@]1(C(=O)CCl)[C@@H](C)C[C@H]2[C@@H]3CCC4=CC(=O)C=C[C@]4(C)[C@@]3(F)[C@@H](O)C[C@@]21C	CBGUOGMQLZIXBE-XGQKBEPLSA-N	-0.0100628	0.0523767	1.06041	-0.0580211	0.360928	Sample
BRD-A43809092-003-02-1	Clobutinol hydrochloride	CC(CN(C)C)C(C)(O)Cc1ccc(Cl)cc1	KVHHQGIIZCJATJ-ZSOXZCCMSA-N	-0.410929	0.373281	1.05087	-0.5312	0.0369452	Sample
BRD-K73701464-003-02-1	Cloconazole HCl	C=C(c1ccccc1OCc1cccc(Cl)c1)n1ccnc1	WHPAGCJNPTUGGD-UHFFFAOYSA-N	0.389072	-0.227799	1.14563	0.241867	0.444332	Sample
BRD-K72542090-304-04-0	Clodronate Disodium	O=P(O)(O)C(Cl)(Cl)P(=O)(O)O	ACSIXWWBWUQEHA-UHFFFAOYSA-N	0.400609	0.0962506	1.1004	0.250484	0.103148	Sample
BRD-K34022604-001-05-8	Clofarabine	Nc1nc(Cl)nc2c1ncn2[C@@H]1O[C@H](CO)[C@@H](O)[C@@H]1F	WDDPHFBMKLOVOX-AYQXTPAHSA-N	1.54632	-0.873578	0.831354	2.44135	2.83362	Sample
BRD-K19111024-001-22-9	Clofibric acid	CC(C)(Oc1ccc(Cl)cc1)C(=O)O	TXCGAZHTZHNUAI-UHFFFAOYSA-N	0.524353	-0.391794	1.09264	0.16688	0.159761	Sample
BRD-K02900412-001-12-1	CLOFOCTOL	CC(C)(C)CC(C)(C)c1ccc(O)c(Cc2ccc(Cl)cc2Cl)c1	HQVZOORKDNCGCK-UHFFFAOYSA-N	-1.08497	0.709803	0.920831	-0.896358	0.190295	Sample
BRD-K29950728-048-17-4	CLOMIPHENE CITRATE	CCN(CC)CCOc1ccc(/C(=C(\Cl)c2ccccc2)c2ccccc2)cc1	GKIRPKYJQBWNGO-QPLCGJKRSA-N	0.0446904	0.155855	0.699042	-0.689494	0.163969	Sample
BRD-K52989797-003-29-9	Clomipramine hydrochloride	CN(C)CCCN1c2ccccc2CCc2ccc(Cl)cc21	GDLIGKIOYRNHDA-UHFFFAOYSA-N	-0.0250451	-0.000933791	1.13339	-0.6938	0.325064	Sample
BRD-K98530306-003-22-9	Clonidine hydrochloride	Clc1cccc(Cl)c1N=C1NCCN1	GJSURZIOUXUGAL-UHFFFAOYSA-N	-0.821541	0.320981	1.13777	-0.261962	0.452514	Sample
BRD-K15567837-001-19-5	CLOPAMIDE	C[C@H]1CCC[C@@H](C)N1NC(=O)c1ccc(Cl)c(S(N)(=O)=O)c1	LBXHRAWDUMTPSE-AOOOYVTPSA-N	0.0213838	0.0447266	0.988425	-0.157302	0.0997744	Sample
BRD-A80908310-003-14-6	CLOPERASTINE HYDROCHLORIDE	Clc1ccc(C(OCCN2CCCCC2)c2ccccc2)cc1	FLNXBVJLPJNOSI-FQEVSTJZSA-N	-0.872214	0.254041	0.934307	-0.788032	0.669862	Sample
BRD-K27721098-065-10-2	Clopidogrel (Plavix)	COC(=O)[C@H](c1ccccc1Cl)N1CCc2sccc2C1	GKTWGGQPFAXNFI-HNNXBMFYSA-N	0.405082	-0.178696	1.0758	0.406413	-0.351137	Sample
BRD-K80036624-001-06-9	Clopidol	Cc1nc(C)c(Cl)c(O)c1Cl	HAAQSASMLOJAAM-UHFFFAOYSA-N	0.273224	-0.182009	1.16339	0.308595	-0.82107	Sample
BRD-K01825579-003-03-9	Clorprenaline HCl	CC(C)NCC(O)c1ccccc1Cl	SSMSBSWKLKKXGG-LLVKDONJSA-N	-1.01908	0.571669	0.876426	-0.820406	0.0640798	Sample
BRD-K97521363-001-17-9	Clorsulon	Nc1cc(C(Cl)=C(Cl)Cl)c(S(N)(=O)=O)cc1S(N)(=O)=O	QOVTVIYTBRHADL-UHFFFAOYSA-N	0.273577	-0.386189	0.714899	0.690697	0.193355	Sample
BRD-K01825680-001-02-9	Closantel	Cc1cc([C@@H](C#N)c2ccc(Cl)cc2)c(Cl)cc1NC(=O)c1cc(I)cc(I)c1O	JMPFSEBWVLAJKM-KRWDZBQOSA-N	0.46871	0.140609	0.862496	0.0261006	0.432032	Sample
BRD-K10990317-001-04-5	Clothiapine	CN1CCN(C2=Nc3ccccc3Sc3ccc(Cl)cc32)CC1	KAAZGXDPUNNEFN-UHFFFAOYSA-N	-0.437142	0.619289	1.30404	-1.06747	0.511273	Sample
BRD-K15916496-001-30-9	Clotrimazole	Clc1ccccc1C(c1ccccc1)(c1ccccc1)n1ccnc1	VNFPBHJOKIVQEB-UHFFFAOYSA-N	0.125655	-0.522413	1.01976	0.707681	0.0133446	Sample
BRD-K01244426-323-14-9	Cloxacillin (sodium monohydrate)	Cc1onc(-c2ccccc2Cl)c1C(=O)N[C@@H]1C(=O)N2[C@@H](C(=O)O)C(C)(C)S[C@H]12	LQOLIRLGBULYKD-JKIFEVAISA-N	0.0852077	-0.64788	1.03661	0.489433	0.336429	Sample
BRD-K37289225-001-37-2	Clozapine (Clozaril)	CN1CCN(C2=Nc3cc(Cl)ccc3Nc3ccccc32)CC1	QZUDBNBUXVUHMW-UHFFFAOYSA-N	0.17722	-0.242696	0.951817	-0.99188	3.49112	Sample
BRD-K51040301-001-03-9	Cobicistat	CC(C)c1nc(CN(C)C(=O)N[C@@H](CCN2CCOCC2)C(=O)N[C@H](CC[C@H](Cc2ccccc2)NC(=O)OCc2cncs2)Cc2ccccc2)cs1	ZCIGNRJZKPOIKD-CQXVEOKZSA-N	-0.0531788	0.299805	1.08119	-0.749988	0.347269	Sample
BRD-A67956599-002-01-3	Coenzyme A hydrate	CC(C)(COP(=O)(O)OP(=O)(O)OC[C@H]1O[C@@H](n2cnc3c(N)ncnc32)[C@H](O)[C@@H]1OP(=O)(O)O)[C@@H](O)C(=O)NCCC(=O)NCCS	RGJOEKWQDUBAIZ-IBOSZNHHSA-N	-0.310556	-0.0556573	1.32205	0.0104923	-1.1459	Sample
BRD-K00259736-001-18-0	Colchicine	COc1cc2c(c(OC)c1OC)-c1ccc(OC)c(=O)cc1[C@@H](NC(C)=O)CC2	IAKHMKGGTNLKSZ-INIZCTEOSA-N	-1.23634	0.000223109	0.410926	-1.05651	2.80652	Sample
BRD-K01666935-065-02-9	Colistin (sulfate)	CCC(C)CCCC(=O)N[C@@H](CCN)C(=O)N[C@H](C(=O)N[C@@H](CCN)C(=O)N[C@H]1CCNC(=O)[C@H]([C@@H](C)O)NC(=O)[C@H](CCN)NC(=O)[C@H](CCN)NC(=O)[C@H](CC(C)C)NC(=O)[C@@H](CC(C)C)NC(=O)[C@H](CCN)NC1=O)[C@@H](C)O	YKQOSKADJPQZHB-TULBBYNTSA-N	0.359626	0.173297	0.97553	-0.450376	0.0839926	Sample
BRD-K37385792-003-03-9	Conivaptan (hydrochloride)	Cc1nc2c([nH]1)CCN(C(=O)c1ccc(NC(=O)c3ccccc3-c3ccccc3)cc1)c1ccccc1-2	IKENVDNFQMCRTR-UHFFFAOYSA-N	-0.368592	0.518155	1.1589	-0.597137	0.632045	Sample
BRD-K80025777-001-05-9	Conjugated (9Z,11E)-Linoleic acid	CCCCCC/C=C/C=C\CCCCCCCC(=O)O	JBYXPOFIGCOSSB-GOJKSUSPSA-N	0.410481	-0.640711	0.932732	0.192097	0.0438771	Sample
BRD-K24666289-001-05-9	Copanlisib	COc1c(OCCCN2CCOCC2)ccc2c1N=C(NC(=O)c1cnc(N)nc1)N1CCN=C21	PZBCKZWLPGJMAO-UHFFFAOYSA-N	-0.467101	-0.018411	1.0278	0.476482	0.067798	Sample
BRD-K86161929-001-15-9	Cortisone (acetate)	CC(=O)OCC(=O)[C@@]1(O)CC[C@H]2[C@@H]3CCC4=CC(=O)CC[C@]4(C)[C@H]3C(=O)C[C@@]21C	ITRJWOMZKQRYTA-RFZYENFJSA-N	-0.215983	0.38806	1.236	0.0645852	-0.048598	Sample
BRD-K23913458-001-20-7	COUMARIN	O=c1ccc2ccccc2o1	ZYGHJZDHTFUPRJ-UHFFFAOYSA-N	0.576246	-0.25516	1.09976	0.000794891	-0.121391	Sample
BRD-K56940914-001-04-2	CRESOL	Cc1ccc(O)cc1	IWDCLRJOBJJRNH-UHFFFAOYSA-N	0.0829358	0.247385	0.821853	-0.232528	-0.0534815	Sample
BRD-K20920669-304-12-9	Cromolyn (sodium)	O=C(O)c1cc(=O)c2c(OCC(O)COc3cccc4oc(C(=O)O)cc(=O)c34)cccc2o1	IMZMKUWMOSJXDT-UHFFFAOYSA-N	0.919431	-0.230582	1.24466	0.347755	0.153818	Sample
BRD-K57179821-001-17-9	Crotamiton	C/C=C/C(=O)N(CC)c1ccccc1C	DNTGGZPQPQTDQF-XBXARRHUSA-N	-0.671186	0.454435	1.21238	-0.15431	-0.467844	Sample
BRD-K00003324-003-01-9	Crystal Violet	CN(C)c1ccc(C(=C2C=CC(=[N+](C)C)C=C2)c2ccc(N(C)C)cc2)cc1	LGLFFNDHMLKUMI-UHFFFAOYSA-N	0.0366057	-0.418015	0.889367	0.110617	-0.214232	Sample
BRD-K07572174-001-43-6	Curcumin	COc1cc(/C=C/C(=O)C=C(O)/C=C/c2ccc(O)c(OC)c2)ccc1O	ZIUSSTSXXLLKKK-SMSFQYLMSA-N	0.700685	-0.597758	0.845606	0.414342	0.0730856	Sample
BRD-A27370296-001-04-8	Cyclandelate	CC1CC(OC(=O)C(O)c2ccccc2)CC(C)(C)C1	WZHCOOQXZCIUNC-QEJZJMRPSA-N	-0.00683295	-0.175629	0.968198	-0.161934	0.241761	Sample
BRD-K79501723-001-04-6	CYCLIZINE	CN1CCN(C(c2ccccc2)c2ccccc2)CC1	UVKZSORBKUEBAZ-UHFFFAOYSA-N	-1.05228	0.661846	0.919253	-0.743473	0.487818	Sample
BRD-K42348709-003-14-9	Cyclobenzaprine (hydrochloride)	CN(C)CCC=C1c2ccccc2C=Cc2ccccc21	JURKNVYFZMSNLP-UHFFFAOYSA-N	-0.00399307	0.17436	1.16152	-0.554682	0.965527	Sample
BRD-A41250306-001-12-9	cyclopenthiazide	NS(=O)(=O)c1cc2c(cc1Cl)NC(CC1CCCC1)NS2(=O)=O	BKYKPTRYDKTTJY-CYBMUJFWSA-N	-0.358505	0.670844	1.07556	-0.14353	0.216423	Sample
BRD-A77291778-001-23-9	CYCLOPENTOLATE	CN(C)CCOC(=O)C(c1ccccc1)C1(O)CCCC1	SKYSRIRYMSLOIN-OAHLLOKOSA-N	0.00834727	0.0435763	0.720185	-0.20267	-0.160909	Sample
BRD-A09722536-002-19-8	Cyclophosphamide monohydrate	O=P1(N(CCCl)CCCl)NCCCO1	CMSMOCZEIVJLDB-CQSZACIVSA-N	-0.539815	0.573876	0.913255	-0.591118	-0.346415	Sample
BRD-K13533483-001-18-9	Cyclosporin A	C/C=C/C[C@@H](C)[C@@H](O)[C@H]1C(=O)N[C@@H](CC)C(=O)N(C)CC(=O)N(C)[C@@H](CC(C)C)C(=O)N[C@@H](C(C)C)C(=O)N(C)[C@@H](CC(C)C)C(=O)N[C@@H](C)C(=O)N[C@H](C)C(=O)N(C)[C@@H](CC(C)C)C(=O)N(C)[C@@H](CC(C)C)C(=O)N(C)[C@@H](C(C)C)C(=O)N1C	PMATZTZNYRCHOR-CGLBZJNRSA-N	-0.557698	0.842359	1.07363	-0.601633	-0.266454	Sample
BRD-A62798249-001-05-9	Cypermethrin	CC1(C)[C@@H](C(=O)O[C@@H](C#N)c2cccc(Oc3ccccc3)c2)[C@@H]1C=C(Cl)Cl	KAATUXNTWXVJKI-CMKODMSKSA-N	-0.00579854	-0.00173152	0.916339	0.0437027	-0.727332	Sample
BRD-K28143534-003-26-7	CYPROHEPTADINE HYDROCHLORIDE	CN1CCC(=C2c3ccccc3C=Cc3ccccc32)CC1	JJCFRYNCJDLXIK-UHFFFAOYSA-N	0.192586	-0.767468	0.824228	0.654262	-0.70965	Sample
BRD-K41141507-001-18-9	Cyproterone (acetate)	CC(=O)O[C@]1(C(C)=O)CC[C@H]2[C@@H]3C=C(Cl)C4=CC(=O)[C@@H]5C[C@@H]5[C@]4(C)[C@H]3CC[C@@]21C	UWFYSQMTEOIJJG-FDTZYFLXSA-N	-0.245071	-0.224571	0.66517	0.59532	3.40089	Sample
BRD-K36711084-001-02-0	CYROMAZINE	Nc1nc(N)nc(NC2CC2)n1	LVQDKIWDGQRHTE-UHFFFAOYSA-N	0.00122551	0.0079823	0.790567	-0.299778	0.0649698	Sample
BRD-K92611362-003-03-9	Cysteamine hydrochloride	NCCS	UFULAYFCSOUIOV-UHFFFAOYSA-N	0.393636	-0.468283	1.05908	0.105817	-0.0677336	Sample
BRD-K33106058-001-20-0	Cytarabine	Nc1ccn([C@@H]2O[C@H](CO)[C@@H](O)[C@@H]2O)c(=O)n1	UHDGCWIWMRVCDJ-CCXZUQQUSA-N	-0.350187	0.670032	1.02288	-0.0053924	1.6062	Sample
BRD-K71847383-001-13-3	CYTARABINE	Nc1ccn([C@@H]2O[C@H](CO)[C@@H](O)[C@H]2O)c(=O)n1	UHDGCWIWMRVCDJ-XVFCMESISA-N	-0.449912	0.670119	0.690036	0.816173	2.12693	Sample
BRD-K71847383-001-03-4	Cytidine	Nc1ccn([C@@H]2O[C@H](CO)[C@@H](O)[C@H]2O)c(=O)n1	UHDGCWIWMRVCDJ-XVFCMESISA-N	0.0379664	-0.588557	0.923687	-0.161286	0.0368293	Sample
BRD-K74186897-001-13-2	CYTISINE	O=c1cccc2n1C[C@@H]1CNC[C@H]2C1	ANJTVLIZGCUXLD-DTWKUNHWSA-N	0.293724	-0.492733	0.972787	0.0896264	-0.619315	Sample
BRD-K64636206-001-02-7	D-??-Tocopheryl Succinate	Cc1c(C)c2c(c(C)c1OC(=O)CCC(=O)O)CC[C@@](C)(CCC[C@H](C)CCC[C@H](C)CCCC(C)C)O2	IELOKBJPULMYRW-NJQVLOCASA-N	0.359586	-0.305502	0.859152	-0.406746	-0.150136	Sample
BRD-K38168441-001-05-2	Dabigatran	Cn1c(CNc2ccc(C(=N)N)cc2)nc2cc(C(=O)N(CCC(=O)O)c3ccccn3)ccc21	YBSJFWOBGCMAKL-UHFFFAOYSA-N	0.802581	-0.197764	0.743971	1.25935	-0.0115156	Sample
BRD-K57041787-001-03-9	Dabigatran etexilate	CCCCCCOC(=O)/N=C(/N)c1ccc(NCc2nc3cc(C(=O)N(CCC(=O)OCC)c4ccccn4)ccc3n2C)cc1	KSGXQBZTULBEEQ-UHFFFAOYSA-N	0.0275917	-0.698985	0.69786	0.00639356	0.18471	Sample
BRD-K09951645-001-11-8	Dabrafenib	CC(C)(C)c1nc(-c2cccc(NS(=O)(=O)c3c(F)cccc3F)c2F)c(-c2ccnc(N)n2)s1	BFSMGDJOXZAERB-UHFFFAOYSA-N	-1.42828	0.789832	1.07126	-1.01518	-0.708856	Sample
BRD-K35520305-001-17-7	DACARBAZINE	CN(C)/N=N/c1nc[nH]c1C(N)=O	FDKXTQMXEQVLRF-ZHACJKMWSA-N	1.22494	-1.67857	0.861317	1.51484	-0.610462	Sample
BRD-K82861010-001-03-3	Daclatasvir (BMS-790052)	COC(=O)N[C@H](C(=O)N1CCC[C@H]1c1ncc(-c2ccc(-c3ccc(-c4cnc([C@@H]5CCCN5C(=O)[C@@H](NC(=O)OC)C(C)C)[nH]4)cc3)cc2)[nH]1)C(C)C	FKRSSPOQAMALKA-CUPIEXAXSA-N	0.0460176	-0.205014	0.852759	-0.221052	0.000600742	Sample
BRD-K70578146-001-06-7	DACTINOMYCIN	Cc1c2oc3c(C)ccc(C(=O)N[C@@H]4C(=O)N[C@H](C(C)C)C(=O)N5CCC[C@H]5C(=O)N(C)CC(=O)N(C)[C@@H](C(C)C)C(=O)O[C@@H]4C)c3nc-2c(C(=O)N[C@@H]2C(=O)N[C@H](C(C)C)C(=O)N3CCC[C@H]3C(=O)N(C)CC(=O)N(C)[C@@H](C(C)C)C(=O)O[C@@H]2C)c(N)c1=O	RJURFGZVJUQBHK-IIXSONLDSA-N	1.88381	-0.953435	0.941044	3.06281	-0.941082	Sample
BRD-K30177383-001-02-9	Dalbavancin	CN[C@H]1C(=O)N[C@@H]2Cc3ccc(cc3)Oc3cc4cc(c3O[C@@H]3O[C@H](C(=O)O)[C@@H](O)[C@H](O)[C@H]3NC(=O)CCCCCCCCC(C)C)Oc3ccc(cc3Cl)[C@@H](O)[C@@H]3NC(=O)[C@H](NC(=O)[C@@H]4NC(=O)[C@@H](NC2=O)c2cc(cc(O)c2Cl)Oc2cc1ccc2O)c1ccc(O)c(c1)-c1c(O[C@H]2O[C@H](CO)[C@@H](O)[C@H](O)[C@@H]2O)cc(O)cc1[C@@H](C(=O)NCCCN(C)C)NC3=O	KGPGQDLTDHGEGT-SZUNQUCBSA-N	0.231462	-0.268853	0.946151	0.917408	-0.240253	Sample
BRD-K48970916-001-14-9	Danazol	C#C[C@]1(O)CC[C@H]2[C@@H]3CCC4=Cc5oncc5C[C@]4(C)[C@H]3CC[C@@]21C	POZRVZJJTULAOH-LHZXLZLDSA-N	1.63938	-2.76199	1.08375	2.06851	-1.10111	Sample
BRD-K45916615-066-04-9	Danofloxacin (mesylate)	CN1C[C@@H]2C[C@H]1CN2c1cc2c(cc1F)c(=O)c(C(=O)O)cn2C1CC1	QMLVECGLEOSESV-RYUDHWBXSA-N	-0.00341877	-0.137055	1.11805	-0.0406506	0.714935	Sample
BRD-K10065684-001-08-9	Danthron	O=C1c2cccc(O)c2C(=O)c2c(O)cccc21	QBPFLULOKWLNNW-UHFFFAOYSA-N	-0.130251	-0.00159325	1.14964	0.510081	0.105249	Sample
BRD-K81272440-236-14-9	Dantrolene, sodium salt	O=C1CN(/N=C/c2ccc(-c3ccc([N+](=O)[O-])cc3)o2)C(=O)N1	OZOMQRBLCMDCEG-VIZOYTHASA-N	-0.425095	0.0464491	0.94751	0.00655171	0.262497	Sample
BRD-K58160573-001-05-4	Dapagliflozin	CCOc1ccc(Cc2cc([C@@H]3O[C@H](CO)[C@@H](O)[C@H](O)[C@H]3O)ccc2Cl)cc1	JVHXJTBJCFBINQ-ADAARDCZSA-N	-0.0206891	0.136761	1.18136	0.0078586	-0.253653	Sample
BRD-K51579475-003-03-2	Dapoxetine hydrochloride (Priligy)	CN(C)[C@@H](CCOc1cccc2ccccc12)c1ccccc1	USRHYDPUVLEVMC-FQEVSTJZSA-N	-0.673181	0.628488	1.01291	-1.12774	0.439472	Sample
BRD-K62363391-001-26-9	Dapsone	Nc1ccc(S(=O)(=O)c2ccc(N)cc2)cc1	MQJKPEGWNLWLTK-UHFFFAOYSA-N	0.369802	-0.0669288	0.973872	-0.222863	0.0849543	Sample
BRD-K00003611-001-01-9	Daptomycin	CCCCCCCCCC(=O)N[C@@H](Cc1c[nH]c2ccccc12)C(=O)N[C@H](CC(N)=O)C(=O)N[C@@H](CC(=O)O)C(=O)N[C@@H]1C(=O)NCC(=O)N[C@@H](CCCN)C(=O)N[C@@H](CC(=O)O)C(=O)N[C@H](C)C(=O)N[C@@H](CC(=O)O)C(=O)NCC(=O)N[C@H](CO)C(=O)N[C@@H]([C@H](C)CC(=O)O)C(=O)N[C@@H](CC(=O)c2ccccc2N)C(=O)O[C@@H]1C	DOAKLVKFURWEDJ-QCMAZARJSA-N	0.00516217	-0.532765	0.723191	0.296294	-0.803361	Sample
BRD-K95773607-004-05-9	Darifenacin (hydrobromide)	NC(=O)C(c1ccccc1)(c1ccccc1)[C@@H]1CCN(CCc2ccc3c(c2)CCO3)C1	HXGBXQDTNZMWGS-RUZDIDTESA-N	0.0133767	0.76383	0.921615	-0.513566	0.854035	Sample
BRD-K84986517-001-02-9	Darunavir	CC(C)CN(C[C@@H](O)[C@H](Cc1ccccc1)NC(=O)O[C@H]1CO[C@H]2OCC[C@@H]12)S(=O)(=O)c1ccc(N)cc1	CJBJHOAVZSMMDJ-HEXNFIEUSA-N	-0.171463	-0.635583	0.798608	-0.446469	1.71444	Sample
BRD-K02943813-001-02-9	Dasabuvir	COc1c(-c2ccc3cc(NS(C)(=O)=O)ccc3c2)cc(-n2ccc(=O)[nH]c2=O)cc1C(C)(C)C	VTZYWEBKMIPMOK-UHFFFAOYSA-N	-0.220665	0.659776	1.11069	-0.0506001	0.276782	Sample
BRD-K49328571-001-19-2	Dasatinib (BMS-354825)	Cc1nc(Nc2ncc(C(=O)Nc3c(C)cccc3Cl)s2)cc(N2CCN(CCO)CC2)n1	ZBNZXTGUTAYRHI-UHFFFAOYSA-N	0.850595	-1.76602	0.958702	2.8287	-1.18783	Sample
BRD-K43389675-003-20-9	Daunorubicin hydrochloride	COc1cccc2c1C(=O)c1c(O)c3c(c(O)c1C2=O)C[C@@](O)(C(C)=O)C[C@@H]3O[C@H]1C[C@H](N)[C@H](O)[C@H](C)O1	STQGQHZAVUOBTE-VGBVRHCVSA-N	0.0434329	-0.421789	0.774752	0.917727	-0.905572	Sample
BRD-K87226815-001-21-3	D-Cycloserine	N[C@@H]1CONC1=O	DYDCUQKUCUHJBH-UWTATZPHSA-N	0.309009	-0.311217	1.22101	0.452681	-0.211271	Sample
BRD-K04657451-001-01-0	D-delta-Tocopherol, 93%	Cc1cc(O)cc2c1O[C@](C)(CCC[C@H](C)CCC[C@H](C)CCCC(C)C)CC2	GZIFEOYASATJEH-VHFRWLAGSA-N	0.0544994	-0.0280846	1.05825	0.00672584	-0.281215	Sample
BRD-K80419150-065-03-7	DEBRISOQUIN SULFATE	N=C(N)N1CCc2ccccc2C1	JWPGJSVJDAJRLW-UHFFFAOYSA-N	0.539788	0.00458568	0.99726	0.133508	-0.124952	Sample
BRD-K49783248-303-15-9	Decamethonium (Bromide)	C[N+](C)(C)CCCCCCCCCC[N+](C)(C)C	MTCUAOILFDZKCO-UHFFFAOYSA-N	-0.3967	-0.160303	0.983152	0.582131	0.560984	Sample
BRD-K79254416-001-31-9	Decitabine	Nc1ncn([C@H]2C[C@H](O)[C@@H](CO)O2)c(=O)n1	XAUDJQYHKZQPEU-KVQBGUIXSA-N	1.0268	-0.121568	0.943586	0.601328	-0.284995	Sample
BRD-K17641316-001-05-9	Decoquinate	CCCCCCCCCCOc1cc2c(O)c(C(=O)OCC)cnc2cc1OCC	LFPOJVAIMUTLCM-UHFFFAOYSA-N	-0.514555	0.323469	1.05303	-0.51436	-0.191794	Sample
BRD-K97010173-001-06-9	Deferasirox	O=C(O)c1ccc(-n2nc(-c3ccccc3O)nc2-c2ccccc2O)cc1	BOFQWVMAQOTZIW-UHFFFAOYSA-N	-0.678801	1.48149	0.870316	-0.584187	0.34148	Sample
BRD-K00003219-001-01-9	Deferasirox (Fe3+ chelate)	O=C(O)c1ccc(-n2nc3nc2-c2ccccc2O[Fe]Oc2ccccc2-3)cc1	XLHBYAVMDSNIEM-UHFFFAOYSA-L	0.302364	0.0226375	1.03816	-0.000622833	-0.196179	Sample
BRD-K06878038-001-20-9	Deferiprone	Cc1c(O)c(=O)ccn1C	TZXKOCQBRNJULO-UHFFFAOYSA-N	-0.687406	0.900978	1.0173	-1.28141	0.180663	Sample
BRD-K09821361-066-25-8	Deferoxamine (mesylate)	CC(=O)N(O)CCCCCNC(=O)CCC(=O)N(O)CCCCCNC(=O)CCC(=O)N(O)CCCCCN	UBQYURCVBFRUQT-UHFFFAOYSA-N	0.024381	-0.0208939	0.887286	0.0644991	0.993078	Sample
BRD-K30468934-001-02-9	Deflazacort	CC(=O)OCC(=O)[C@@]12N=C(C)O[C@@H]1C[C@H]1[C@@H]3CCC4=CC(=O)C=C[C@]4(C)[C@H]3[C@@H](O)C[C@@]12C	FBHSPRKOSMHSIF-GRMWVWQJSA-N	0.395282	-0.719867	1.0961	0.23113	0.0947977	Sample
BRD-K00003578-001-01-9	Degarelix	CC(=O)N[C@H](Cc1ccc2ccccc2c1)C(=O)N[C@H](Cc1ccc(Cl)cc1)C(=O)N[C@H](Cc1cccnc1)C(=O)N[C@@H](CO)C(=O)N[C@@H](Cc1ccc(NC(=O)[C@@H]2CC(=O)NC(=O)N2)cc1)C(=O)N[C@H](Cc1ccc(NC(N)=O)cc1)C(=O)N[C@@H](CC(C)C)C(=O)N[C@@H](CCCCNC(C)C)C(=O)N1CCC[C@H]1C(=O)N[C@H](C)C(N)=O	MEUCPCLKGZSHTA-XYAYPHGZSA-N	0.34664	0.0750615	0.983152	-0.0897833	-0.168794	Sample
BRD-K34068325-066-03-7	Delavirdine (mesylate)	CC(C)Nc1cccnc1N1CCN(C(=O)c2cc3cc(NS(C)(=O)=O)ccc3[nH]2)CC1	WHBIGIKBNXZKFE-UHFFFAOYSA-N	0.066885	-0.339625	1.04922	-0.0441673	0.109139	Sample
BRD-K51471001-303-07-9	Demecarium Bromide	CN(CCCCCCCCCCN(C)C(=O)Oc1cccc([N+](C)(C)C)c1)C(=O)Oc1cccc([N+](C)(C)C)c1	RWZVPVOZTJJMNU-UHFFFAOYSA-N	0.039575	-0.36694	0.925976	0.447907	0.832158	Sample
BRD-K00003347-003-01-9	Demeclocycline (hydrochloride)	CN(C)[C@@H]1C(=O)[C@@H](C(N)=O)C(=O)[C@@]2(O)C(=O)[C@H]3C(=O)c4c(O)ccc(Cl)c4[C@@H](O)[C@H]3C[C@@H]12	JHOHXJYRVSLQCB-AWLLFJHESA-N	0.934107	-0.499176	1.14592	0.157373	-0.603024	Sample
BRD-K41170226-001-13-8	Deoxycholic acid	C[C@H](CCC(=O)O)[C@H]1CC[C@H]2[C@@H]3CC[C@@H]4C[C@H](O)CC[C@]4(C)[C@H]3C[C@H](O)[C@@]21C	KXGVEGMKQFWNSR-LLQZFEROSA-N	-0.113323	0.072945	1.07374	-0.286503	-0.421863	Sample
BRD-K77685957-300-10-9	Dequalinium (Chloride)	Cc1cc(N)c2ccccc2[n+]1CCCCCCCCCC[n+]1c(C)cc(N)c2ccccc21	PCSWXVJAIHCTMO-UHFFFAOYSA-P	0.398379	-0.529281	1.07136	1.19831	0.0180888	Sample
BRD-K68558722-001-05-9	Deracoxib	COc1ccc(-c2cc(C(F)F)nn2-c2ccc(S(N)(=O)=O)cc2)cc1F	WAZQAZKAZLXFMK-UHFFFAOYSA-N	-0.381964	0.160829	1.11559	-0.573691	0.394771	Sample
BRD-K00003103-001-01-9	Desisobutyryl-ciclesonide	C[C@]12C[C@H](O)[C@H]3[C@@H](CCC4=CC(=O)C=C[C@@]43C)[C@@H]1C[C@@H]1O[C@@H](C3CCCCC3)O[C@]12C(=O)CO	OXPLANUPKBHPMS-FYSAVPLMSA-N	1.9183	-2.60394	0.944915	1.57358	0.482331	Sample
BRD-K82357231-001-21-9	Desloratadine	Clc1ccc2c(c1)CCc1cccnc1C2=C1CCNCC1	JAUOIFJMECXRGI-UHFFFAOYSA-N	0.220319	0.0889171	0.859601	-0.949913	0.810065	Sample
BRD-K00003582-015-01-9	Desmopressin (Acetate)	N=C(N)NCCC[C@@H](NC(=O)[C@@H]1CCCN1C(=O)[C@H]1CSSCCC(=O)N[C@@H](Cc2ccc(O)cc2)C(=O)N[C@@H](Cc2ccccc2)C(=O)N[C@@H](CCC(N)=O)C(=O)N[C@@H](CC(N)=O)C(=O)N1)C(=O)NCC(N)=O	NFLWUMRGJYTJIN-AIOUAYLGSA-N	-0.459759	-0.736259	0.764206	0.337198	0.346678	Sample
BRD-K46061689-001-02-9	Desogestrel	C#C[C@]1(O)CC[C@H]2[C@@H]3CCC4=CCCC[C@@H]4[C@H]3C(=C)C[C@@]21CC	RPLCPCMSCLEKRS-BPIQYHPVSA-N	-0.317384	0.0173576	1.00631	-0.20627	-0.319809	Sample
BRD-K21528677-001-05-9	Desonide	CC1(C)O[C@@H]2C[C@H]3[C@@H]4CCC5=CC(=O)C=C[C@]5(C)[C@H]4[C@@H](O)C[C@]3(C)[C@]2(C(=O)CO)O1	WBGKWQHBNHJJPZ-LECWWXJVSA-N	-0.504057	0.663045	1.16042	-0.368212	0.0636672	Sample
BRD-K30697463-001-19-9	Desoximetasone	C[C@@H]1C[C@H]2[C@@H]3CCC4=CC(=O)C=C[C@]4(C)[C@@]3(F)[C@@H](O)C[C@]2(C)[C@H]1C(=O)CO	VWVSBHGCDBMOOT-IIEHVVJPSA-N	-0.4782	0.607743	1.07382	-0.0594312	0.434552	Sample
BRD-K77597856-003-03-9	Detomidine (hydrochloride)	Cc1cccc(Cc2c[nH]cn2)c1C	RHDJRPPFURBGLQ-UHFFFAOYSA-N	0.224092	-0.238476	1.03942	-0.0427168	-0.27739	Sample
BRD-K38775274-001-29-9	Dexamethasone	C[C@@H]1C[C@H]2[C@@H]3CCC4=CC(=O)C=C[C@]4(C)[C@@]3(F)[C@@H](O)C[C@]2(C)[C@@]1(O)C(=O)CO	UREBDLICKHMUKA-CXSFZGCWSA-N	0.836648	0.0854569	0.923928	-0.000760754	0.200971	Sample
BRD-K47635719-001-22-9	Dexamethasone (acetate)	CC(=O)OCC(=O)[C@@]1(O)[C@H](C)C[C@H]2[C@@H]3CCC4=CC(=O)C=C[C@]4(C)[C@@]3(F)[C@@H](O)C[C@@]21C	AKUJBENLRBOFTD-RPRRAYFGSA-N	-0.271397	0.146746	0.990579	0.416085	0.385693	Sample
BRD-K39462424-050-10-9	Dexchlorpheniramine (maleate)	CN(C)CC[C@@H](c1ccc(Cl)cc1)c1ccccn1	SOYKEARSMXGVTM-HNNXBMFYSA-N	0.443301	-0.293882	0.783284	-0.616075	1.84486	Sample
BRD-K05900209-001-04-2	Dexlansoprazole	Cc1c(OCC(F)(F)F)ccnc1C[S@@](=O)c1nc2ccccc2[nH]1	MJIHNNLFOKEZEW-RUZDIDTESA-N	0.470332	0.00652736	1.03601	-0.135369	-0.0339879	Sample
BRD-K18423410-003-04-9	Dexmedetomidine hydrochloride	Cc1cccc([C@H](C)c2cnc[nH]2)c1C	CUHVIMMYOGQXCV-NSHDSACASA-N	0.115723	0.165128	0.916556	0.000760754	-0.20131	Sample
BRD-K07265709-003-05-6	Dexrazoxane Hydrochloride	C[C@@H](CN1CC(=O)NC(=O)C1)N1CC(=O)NC(=O)C1	BMKDZUISNHGIBY-ZETCQYMHSA-N	0.38495	-0.304881	0.643936	-0.0468857	1.61516	Sample
BRD-K33211335-337-13-9	Dextromethorphan (hydrobromide hydrate)	COc1ccc2c(c1)[C@]13CCCC[C@@H]1[C@H](C2)N(C)CC3	MKXZASYAUGDDCJ-NJAFHUGGSA-N	-0.695151	0.651154	1.21454	-1.0038	0.129944	Sample
BRD-K51431759-001-03-9	Dextrose	O=C[C@H](O)[C@@H](O)[C@H](O)[C@H](O)CO	GZCGUPFRVQAUEE-SLPGGIOYSA-N	-0.0275917	0.126903	1.17702	-0.42437	-0.431575	Sample
BRD-K69122748-001-12-9	Diacerein	CC(=O)Oc1cccc2c1C(=O)c1c(OC(C)=O)cc(C(=O)O)cc1C2=O	TYNLGDBUJLVSMA-UHFFFAOYSA-N	0.563912	-0.411746	1.04645	0.239039	-0.590268	Sample
BRD-K48247567-001-08-9	Diatrizoic acid	CC(=O)Nc1c(I)c(NC(C)=O)c(I)c(C(=O)O)c1I	YVPYQUNUQOZFHG-UHFFFAOYSA-N	0.45228	-1.01672	0.807601	0.638262	0.000807212	Sample
BRD-K97464279-001-04-9	Diaveridine	COc1ccc(Cc2cnc(N)nc2N)cc1OC	LDBTVAXGKYIFHO-UHFFFAOYSA-N	1.24798	-1.29976	0.986835	2.09024	-1.12316	Sample
BRD-K60567437-001-13-9	Diazinon	CCOP(=S)(OCC)Oc1cc(C)nc(C(C)C)n1	FHIVAFMUCKRCQO-UHFFFAOYSA-N	-0.031808	0.306414	1.07989	0.0062467	0.0178385	Sample
BRD-K73109821-001-23-9	Diazoxide	CC1=Nc2ccc(Cl)cc2S(=O)(=O)N1	GDLBFKVLRPITMI-UHFFFAOYSA-N	-0.194154	0.148787	1.04211	-0.142701	-0.0848584	Sample
BRD-K48427910-001-01-1	DIBEKACIN	NC[C@@H]1CC[C@@H](N)[C@@H](O[C@@H]2[C@@H](N)C[C@@H](N)[C@H](O[C@H]3O[C@H](CO)[C@@H](O)[C@H](N)[C@H]3O)[C@H]2O)O1	JJCQSGDBDPYCEO-XVZSLQNASA-N	0.164231	-0.0403133	0.965139	0.492316	0.306382	Sample
BRD-K99121711-001-21-9	Dibucaine	CCCCOc1cc(C(=O)NCCN(CC)CC)c2ccccc2n1	PUFQVTATUTYEAL-UHFFFAOYSA-N	-0.0294212	-0.00508195	1.14698	-0.432409	0.381036	Sample
BRD-A94624445-236-19-9	Dibutyryl-cAMP, sodium salt	CCCC(=O)Nc1ncnc2c1ncn2[C@@H]1O[C@@H]2CO[P@](=O)(O)O[C@H]2[C@H]1OC(=O)CCC	CJGYSWNGNKCJSB-YVLZZHOMSA-N	0.0103472	0.319823	0.997645	0.00639356	0.106197	Sample
BRD-K71499074-001-13-9	Dichlorphenamide	NS(=O)(=O)c1cc(Cl)c(Cl)c(S(N)(=O)=O)c1	GJQPMPFPNINLKP-UHFFFAOYSA-N	-0.00722945	-0.249417	0.913832	-0.268943	-0.566582	Sample
BRD-A06426627-001-06-9	Diclazuril	N#C[C@H](c1ccc(Cl)cc1)c1c(Cl)cc(-n2ncc(=O)[nH]c2=O)cc1Cl	QHVOLRFHKYFVDD-GFCCVEGCSA-N	-0.00286675	-0.242894	0.714902	0.363274	-0.386908	Sample
BRD-K08252256-236-33-8	DICLOFENAC SODIUM	O=C(O)Cc1ccccc1Nc1c(Cl)cccc1Cl	DCOPUUMXTXDBNB-UHFFFAOYSA-N	0.0118601	0.00876219	1.04009	-0.00869497	-0.153714	Sample
BRD-K05673000-323-14-9	Dicloxacillin (Sodium hydrate)	Cc1onc(-c2c(Cl)cccc2Cl)c1C(=O)N[C@@H]1C(=O)N2[C@@H](C(=O)O)C(C)(C)S[C@H]12	YFAGHNZHGGCZAX-JKIFEVAISA-N	0.398998	-0.171397	0.997645	-0.0261006	0.0280148	Sample
BRD-K82236179-001-08-9	Dicoumarol	O=c1oc2ccccc2c(O)c1Cc1c(O)c2ccccc2oc1=O	DOBMPNYZJYQDGZ-UHFFFAOYSA-N	0.0121794	-0.0092365	1.10949	-0.223264	0.0604603	Sample
BRD-K68507560-003-26-1	DICYCLOMINE HYDROCHLORIDE	CCN(CC)CCOC(=O)C1(C2CCCCC2)CCCCC1	CURUTKGFNZGFSE-UHFFFAOYSA-N	-0.148735	0.648194	1.19946	-0.855311	0.999942	Sample
BRD-K99063460-001-16-9	Didanosine	OC[C@@H]1CC[C@H](n2cnc3c(O)ncnc32)O1	ZFCNLCAMDGWSEI-MZUZGICHSA-N	-0.314831	0.0875417	1.04885	-0.413779	-0.765639	Sample
BRD-K94146583-001-01-6	Didox	O=C(NO)c1ccc(O)c(O)c1	QJMCKEPOKRERLN-UHFFFAOYSA-N	-0.668767	0.362407	1.04743	-0.0234644	-0.473247	Sample
BRD-K95309561-001-27-9	Dienestrol	C/C=C(C(=C/C)/c1ccc(O)cc1)\c1ccc(O)cc1	NFDFQCUYFHCNBW-SCGPFSFSSA-N	0.0358224	-0.0418098	0.904988	-0.467991	-0.467564	Sample
BRD-K50853363-001-03-9	Dienogest	C[C@]12CCC3=C4CCC(=O)C=C4CC[C@H]3[C@@H]1CC[C@@]2(O)CC#N	AZFLJNIPTRTECV-FUMNGEBKSA-N	0.215923	-0.224265	0.951373	0.118674	-0.039035	Sample
BRD-K45542189-048-23-9	Diethylcarbamazine (citrate)	CCN(CC)C(=O)N1CCN(C)CC1	RCKMWOKWVGPNJF-UHFFFAOYSA-N	0.068959	-0.132679	0.96575	-0.00464067	0.233646	Sample
BRD-K45330754-001-22-5	DIETHYLSTILBESTROL	CC/C(=C(/CC)c1ccc(O)cc1)c1ccc(O)cc1	RGLYKWWBQGJZGM-ISLYRVAYSA-N	-0.613611	-0.138935	0.640304	0.216088	-0.149354	Sample
BRD-K94080537-001-11-9	Diethyltoluamide	CCN(CC)C(=O)c1cccc(C)c1	MMOXZBCLCQITDF-UHFFFAOYSA-N	0.010391	0.0592612	1.35867	0.0488863	0.00337796	Sample
BRD-K22031190-001-23-6	DIFLUNISAL	O=C(O)c1cc(-c2ccc(F)cc2F)ccc1O	HUPFGZXOMWLGNK-UHFFFAOYSA-N	0.434342	-0.525133	1.17469	0.301346	0.0146109	Sample
BRD-K72992801-001-16-9	Difluprednate	CCCC(=O)O[C@]1(C(=O)COC(C)=O)CC[C@H]2[C@@H]3C[C@H](F)C4=CC(=O)C=C[C@]4(C)[C@@]3(F)[C@@H](O)C[C@@]21C	WYQPLTPSGFELIB-JTQPXKBDSA-N	0.0463164	0.167413	0.92147	0.152121	0.024848	Sample
BRD-K63668566-001-03-9	Digitoxin	C[C@H]1O[C@@H](O[C@H]2[C@@H](O)C[C@H](O[C@H]3[C@@H](O)C[C@H](O[C@H]4CC[C@]5(C)[C@H]6CC[C@]7(C)[C@@H](C8=CC(=O)OC8)CC[C@]7(O)[C@@H]6CC[C@@H]5C4)O[C@@H]3C)O[C@@H]2C)C[C@H](O)[C@@H]1O	WDJUZGPOPHTGOT-XUDUSOBPSA-N	0.603343	-2.18951	0.270784	-0.0366229	0.938919	Sample
BRD-K00004302-001-01-9	Digoxin	C[C@H]1O[C@@H](O[C@H]2[C@@H](O)C[C@H](O[C@H]3[C@@H](O)C[C@H](O[C@H]4CC[C@]5(C)[C@H]6C[C@@H](O)[C@@]7(C)[C@@H](C8=CC(=O)OC8)CC[C@]7(O)[C@@H]6CC[C@@H]5C4)O[C@@H]3C)O[C@@H]2C)C[C@H](O)[C@@H]1O	LTMHDMANZUZIPE-SYUUTQQWSA-N	-0.914493	0.000879321	0.433464	-0.658575	-1.42391	Sample
BRD-K62213621-001-03-9	Dihydroartemisinin	C[C@@H]1CC[C@H]2[C@@H](C)[C@@H](O)O[C@@H]3O[C@@]4(C)CC[C@@H]1[C@@]23OO4	BJDCWCLMFKKGEE-ISOSDAIHSA-N	0.482879	0.0507753	0.79615	0.155655	-0.765038	Sample
BRD-K97440753-066-20-9	Dihydroergocristine mesylate	CC(C)[C@@]1(NC(=O)[C@@H]2C[C@@H]3c4cccc5[nH]cc(c45)C[C@H]3N(C)C2)O[C@@]2(O)[C@@H]3CCCN3C(=O)[C@H](Cc3ccccc3)N2C1=O	DEQITUUQPICUMR-HJPBWRTMSA-N	-0.214152	0.169194	1.0466	-0.76967	1.23387	Sample
BRD-K72166146-066-07-9	Dihydroergotamine mesylate	CN1C[C@H](C(=O)N[C@]2(C)O[C@@]3(O)[C@@H]4CCCN4C(=O)[C@H](Cc4ccccc4)N3C2=O)C[C@@H]2c3cccc4[nH]cc(c34)C[C@H]21	LUZRJRNZXALNLM-JGRZULCMSA-N	0.0112958	-0.173393	0.992732	0.194676	0.879287	Sample
BRD-M15413738-326-05-0	DIHYDROSTREPTOMYCIN [5mM]	CN[C@@H]1[C@H](O[C@H]2[C@H](O[C@@H]3[C@@H](O)[C@H](O)[C@@H](NC(=N)N)[C@H](O)[C@H]3NC(=N)N)O[C@@H](C)[C@]2(O)CO)O[C@@H](CO)[C@H](O)[C@H]1O.CN[C@@H]1[C@H](O[C@H]2[C@H](O[C@@H]3[C@@H](O)[C@H](O)[C@@H](NC(=N)N)[C@H](O)[C@H]3NC(=N)N)O[C@@H](C)[C@]2(O)CO)O[C@@H](CO)[C@H](O)[C@H]1O	DLNWBHHJUACHNB-SNGKZNBCSA-N	0.725859	-0.244769	1.13271	0.606351	-0.462473	Sample
BRD-K75855670-001-15-9	Diiodohydroxyquinoline	Oc1c(I)cc(I)c2cccnc12	UXZFQZANDVDGMM-UHFFFAOYSA-N	-0.0638857	-0.176651	0.794186	0.593596	0.652099	Sample
BRD-K56575995-001-03-0	diisopropyl fluoridophosphate	CC(C)OP(=O)(F)OC(C)C	MUCZHBLJLSDCSD-UHFFFAOYSA-N	0.0841049	0.130479	0.849686	-0.295704	0.0525887	Sample
BRD-K48722258-300-11-0	DILAZEP DIHYDROCHLORIDE	COc1cc(C(=O)OCCCN2CCCN(CCCOC(=O)c3cc(OC)c(OC)c(OC)c3)CC2)cc(OC)c1OC	QVZCXCJXTMIDME-UHFFFAOYSA-N	-0.374813	0.00170188	1.13195	-0.258869	-0.308982	Sample
BRD-K10974103-001-21-1	DILOXANIDE FUROATE	CN(C(=O)C(Cl)Cl)c1ccc(OC(=O)c2ccco2)cc1	BDYYDXJSHYEDGB-UHFFFAOYSA-N	0.642655	-0.04294	1.15174	-0.369594	-0.189718	Sample
BRD-K24023109-003-30-9	Diltiazem hydrochloride	COc1ccc([C@@H]2Sc3ccccc3N(CCN(C)C)C(=O)[C@@H]2OC(C)=O)cc1	HSUGRBWQSSZJOP-RTWAWAEBSA-N	-0.46952	0.366239	0.959012	-0.781307	0.627225	Sample
BRD-K73391359-003-11-9	dimethisoquin hydrochloride	CCCCc1cc2ccccc2c(OCCN(C)C)n1	XNMYNYSCEJBRPZ-UHFFFAOYSA-N	0.0162294	0.0163296	0.827481	-0.222916	-0.0445683	Sample
BRD-K31111078-001-05-9	Dimethyl Fumarate	COC(=O)/C=C/C(=O)OC	LDCRTTXIJACKKU-ONEGZZNKSA-N	0.73598	-0.356825	1.00165	-0.0275284	0.0119263	Sample
BRD-K72728560-001-01-4	DIMETRIDAZOLE	Cc1ncc([N+](=O)[O-])n1C	IBXPYPUJPLLOIN-UHFFFAOYSA-N	-0.624885	0.8289	1.01663	-0.880846	-0.138927	Sample
BRD-K93240442-001-09-9	Dinitolmide	Cc1c(C(N)=O)cc([N+](=O)[O-])cc1[N+](=O)[O-]	ZEFNOZRLAWVAQF-UHFFFAOYSA-N	-0.32045	0.816934	1.34442	-0.857717	0.102805	Sample
BRD-K26862302-001-06-9	Diosmetin	COc1ccc(-c2cc(=O)c3c(O)cc(O)cc3o2)cc1O	MBNGWHIJMBWFHU-UHFFFAOYSA-N	-0.197225	0.239343	1.0285	0.0377906	0.0257903	Sample
BRD-K94436377-001-13-9	Diosmin	COc1ccc(-c2cc(=O)c3c(O)cc(O[C@@H]4O[C@H](CO[C@@H]5O[C@@H](C)[C@H](O)[C@@H](O)[C@H]5O)[C@@H](O)[C@H](O)[C@H]4O)cc3o2)cc1O	GZSOSUNBTXMUFQ-YFAPSIMESA-N	-0.926153	2.12999	1.10033	-1.72084	0.286103	Sample
BRD-K47278471-003-26-3	DIPHENHYDRAMINE HYDROCHLORIDE	CN(C)CCOC(c1ccccc1)c1ccccc1	ZZVUWRFHKOJYTH-UHFFFAOYSA-N	-0.952332	1.09417	1.10689	-0.957756	0.259885	Sample
BRD-K01663662-003-21-0	Diphenidol hydrochloride	OC(CCCN1CCCCC1)(c1ccccc1)c1ccccc1	OGAKLTJNUQRZJU-UHFFFAOYSA-N	-0.203272	0.260079	0.976979	-0.579416	0.00211459	Sample
BRD-K93441486-067-13-9	Diphenmanil (methylsulfate)	C[N+]1(C)CCC(=C(c2ccccc2)c2ccccc2)CC1	LCTZPQRFOZKZNK-UHFFFAOYSA-N	0.00354393	-0.0473946	1.01427	-0.154815	0.0079781	Sample
BRD-K59986511-001-06-4	diphenylperoxyanhydride	O=C(OOC(=O)c1ccccc1)c1ccccc1	OMPJBNCRMGITSC-UHFFFAOYSA-N	-0.225692	-0.010416	0.672613	-0.694137	0.391227	Sample
BRD-K22936972-003-24-4	DIPHENYLPYRALINE HYDROCHLORIDE	CN1CCC(OC(c2ccccc2)c2ccccc2)CC1	OWQUZNMMYNAXSL-UHFFFAOYSA-N	-0.195865	-0.0447266	1.04657	-0.285336	-0.228087	Sample
BRD-A00827783-001-25-9	Diphylline	Cn1c(=O)c2c(ncn2CC(O)CO)n(C)c1=O	KSCFJBIXMNOVSH-ZCFIWIBFSA-N	0.339882	-1.05414	1.20394	0.0841157	-1.53893	Sample
BRD-A47494775-003-11-3	Dipivefrin hydrochloride	CNC[C@@H](O)c1ccc(OC(=O)C(C)(C)C)c(OC(=O)C(C)(C)C)c1	OCUJLLGVOUDECM-CYBMUJFWSA-N	-0.0382218	0.241273	1.21407	-0.78911	0.42435	Sample
BRD-K86301799-001-40-9	Dipyridamole	OCCN(CCO)c1nc(N2CCCCC2)c2nc(N(CCO)CCO)nc(N3CCCCC3)c2n1	IZEKFCXSFNUWAM-UHFFFAOYSA-N	0.4451	-0.430467	1.09394	0.57135	0.402747	Sample
BRD-K47608922-001-05-9	Dipyrocetyl	CC(=O)Oc1cccc(C(=O)O)c1OC(C)=O	NYIZXMGNIUSNKL-UHFFFAOYSA-N	0.342902	-0.0312803	1.14993	0.175539	0.145032	Sample
BRD-K76812510-236-14-8	DIPYRONE	Cc1c(N(C)CS(=O)(=O)O)c(=O)n(-c2ccccc2)n1C	LVWZTYCIRDMTEY-UHFFFAOYSA-N	0.00270594	0.0478826	0.967996	-0.175891	0.0269473	Sample
BRD-K52756523-001-31-9	Dirithromycin	CC[C@H]1OC(=O)[C@H](C)[C@@H](O[C@H]2C[C@@](C)(OC)[C@@H](O)[C@H](C)O2)[C@H](C)[C@@H](O[C@@H]2O[C@H](C)C[C@H](N(C)C)[C@H]2O)[C@](C)(O)C[C@@H](C)[C@@H]2N[C@@H](COCCOC)O[C@H]([C@H]2C)[C@]1(C)O	WLOHNSSYAXHWNR-FDEBZETHSA-N	-0.261431	0.00864225	0.973073	-0.747492	-0.441845	Sample
BRD-K71026158-304-01-0	disodium ({[(Z)-2-[((2S,3S)-2-{[(aminocarbonyl)oxy]methyl}-4-oxo-1-sulfonato-3-azetidinyl)amino]-1-(2-amino-1,3-thiazol-4-yl)-2-oxoethylidene]amino}oxy)acetate	NC(=O)OC[C@@H]1[C@H](NC(=O)/C(=N\OCC(=O)O)c2csc(N)n2)C(=O)N1S(=O)(=O)O	UIMOJFJSJSIGLV-JNHMLNOCSA-N	-0.0946747	-0.139059	1.11198	0.49882	0.139654	Sample
BRD-K36163066-304-02-4	disodium 2,3,4,5-tetrachloro-6-(2,4,5,7-tetraiodo-6-oxido-3-oxo-3H-xanthen-9-yl)benzoate	O=C1OC2(c3cc(I)c(O)c(I)c3Oc3c2cc(I)c(O)c3I)c2c(Cl)c(Cl)c(Cl)c(Cl)c21	IICCLYANAQEHCI-UHFFFAOYSA-N	0.116563	-0.0356289	1.1589	0.206871	-0.810771	Sample
BRD-A29734509-011-14-4	Disopyramide	CC(C)N(CCC(C(N)=O)(c1ccccc1)c1ccccn1)C(C)C	UVTNFZQICZKOEM-UHFFFAOYSA-N	0.235497	-0.156302	1.20162	0.389561	0.188285	Sample
BRD-K32744045-001-34-6	disulfiram	CCN(CC)C(=S)SSC(=S)N(CC)CC	AUZONCFQVSMFAP-UHFFFAOYSA-N	0.0193436	0.0113938	1.04436	-0.0687343	0.641525	Sample
BRD-K04725460-001-12-1	Dithranol	O=C1c2c(O)cccc2Cc2cccc(O)c21	NUZWLKWWNNJHPT-UHFFFAOYSA-N	0.606104	-0.618298	0.930568	0.74139	-0.0783266	Sample
BRD-A40777960-001-05-9	DL-4-AMINO-3-HYDROXYBUTYRIC ACID	NCC(O)CC(=O)O	YQGDEPYYFWUPGO-VKHMYHEASA-N	0.071276	0.296648	0.988209	-0.0371289	-0.228037	Sample
BRD-A12237696-001-05-9	DL-CITRULLINE	NC(=O)NCCCC(N)C(=O)O	RHGKLRLOHDJJDR-BYPYZUCNSA-N	-0.557559	0.383982	1.1028	-0.0808913	0.466304	Sample
BRD-K30374899-001-09-3	D-Mannitol	OC[C@@H](O)[C@@H](O)[C@H](O)[C@H](O)CO	FBPFZTCFMRRESA-KVTDHHQDSA-N	-0.0633922	-0.107049	0.869359	0.221163	-0.171639	Sample
BRD-A78322124-003-18-1	Dobutamine (hydrochloride)	CC(CCc1ccc(O)cc1)NCCc1ccc(O)c(O)c1		-0.00499215	-0.31752	0.683859	0.699131	-0.153782	Sample
BRD-K30577245-001-05-0	Docetaxel	CC(=O)O[C@@]12CO[C@@H]1C[C@H](O)[C@@]1(C)C(=O)[C@H](O)C3=C(C)[C@@H](OC(=O)[C@H](O)[C@@H](NC(=O)OC(C)(C)C)c4ccccc4)C[C@@](O)([C@@H](OC(=O)c4ccccc4)[C@@H]12)C3(C)C	ZDZOTLJHXYCWBA-VCVYQWHSSA-N	0.801756	-0.729621	0.624143	1.57473	-1.09274	Sample
BRD-A00092689-236-04-9	Docusate (Sodium)	CCCCC(CC)COC(=O)CC(C(=O)OCC(CC)CCCC)S(=O)(=O)O	HNSDLXPSAYFUHK-SQNIBIBYSA-N	0.238556	-0.441537	0.743971	0.394444	0.160362	Sample
BRD-K86887724-001-13-9	Dofetilide	CN(CCOc1ccc(NS(C)(=O)=O)cc1)CCc1ccc(NS(C)(=O)=O)cc1	IXTMWRCNAAVVAI-UHFFFAOYSA-N	0.58909	-0.634568	0.985359	0.846768	-0.271024	Sample
BRD-K28029915-066-04-9	Dolasetron mesylate	O=C(O[C@@H]1C[C@@H]2C[C@@H]3C[C@H](C1)N2CC3=O)c1c[nH]c2ccccc12	UKTAZPQNNNJVKR-YXSUXZIUSA-N	0.195059	-0.0614027	0.999192	-0.093139	0.035417	Sample
BRD-K67463151-001-02-9	Dolutegravir	C[C@@H]1CCO[C@H]2Cn3cc(C(=O)NCc4ccc(F)cc4F)c(=O)c(O)c3C(=O)N21	RHWKPHLQXYSBKR-BMIGLBTASA-N	-0.0263819	0.170158	1.04433	-0.268432	-0.284223	Sample
BRD-K38305202-001-18-2	DOMPERIDONE	O=c1[nH]c2ccccc2n1CCCN1CCC(n2c(=O)[nH]c3cc(Cl)ccc32)CC1	FGXWKSZFVQUSTL-UHFFFAOYSA-N	0.037604	-0.119559	0.818511	0.528199	0.640005	Sample
BRD-A49160188-003-12-7	DONEPEZIL HYDROCHLORIDE	COc1cc2c(cc1OC)C(=O)C(CC1CCN(Cc3ccccc3)CC1)C2	ADEBPBSSDYVVLD-HXUWFJFHSA-N	-0.128047	0.141862	0.981965	-0.111888	-0.000600742	Sample
BRD-K43887077-003-27-1	Dopamine hydrochloride (Inotropin)	NCCc1ccc(O)c(O)c1	VYFYYTLLBUKUHU-UHFFFAOYSA-N	0.601444	-0.304514	1.09547	0.433101	-0.0854936	Sample
BRD-K00003581-001-01-9	Doramectin	CO[C@H]1C[C@H](O[C@H]2[C@H](C)O[C@@H](O[C@@H]3/C(C)=C/C[C@@H]4C[C@@H](C[C@]5(C=C[C@H](C)[C@@H](C6CCCCC6)O5)O4)OC(=O)[C@@H]4C=C(C)[C@@H](O)[C@H]5OC/C(=C\C=C\[C@@H]3C)[C@@]45O)C[C@@H]2OC)O[C@@H](C)[C@@H]1O	QLFZZSKTJWDQOS-YDBLARSUSA-N	1.70797	-0.723193	1.14384	0.500321	-0.587584	Sample
BRD-K45319714-002-05-0	Doripenem Hydrate	C[C@@H](O)[C@H]1C(=O)N2C(C(=O)O)=C(S[C@@H]3CN[C@H](CNS(N)(=O)=O)C3)[C@H](C)[C@H]12	AVAACINZEOAHHE-VFZPANTDSA-N	0.412525	-0.0224668	1.18161	-0.100718	-0.00692465	Sample
BRD-K48617017-003-14-9	Dorzolamide (hydrochloride)	CCN[C@H]1C[C@H](C)S(=O)(=O)c2sc(S(N)(=O)=O)cc21	IAVUPMFITXYVAF-XPUUQOCRSA-N	-0.466293	0.409938	1.17702	-0.356859	0.739719	Sample
BRD-K54759182-003-09-8	Dothiepin hydrochloride	CN(C)CC/C=C1\c2ccccc2CSc2ccccc21	PHTUQLWOUWZIMZ-GZTJUZNOSA-N	-0.504463	0.546179	0.718864	-0.560778	0.0321202	Sample
BRD-K01825594-311-04-9	Doxapram (hydrochloride hydrate)	CCN1C[C@@H](CCN2CCOCC2)C(c2ccccc2)(c2ccccc2)C1=O	XFDJYSQDBULQSI-JOCHJYFZSA-N	-0.0465178	-0.0811217	0.950045	0.0755017	0.546171	Sample
BRD-K01825125-066-05-9	Doxazosin mesylate	COc1cc2nc(N3CCN(C(=O)C4COc5ccccc5O4)CC3)nc(N)c2cc1OC	RUZYUOTYCVRMRZ-HXUWFJFHSA-N	-0.0532542	0.127955	0.756834	1.07369	0.165186	Sample
BRD-K37694030-003-12-7	DOXEPIN HYDROCHLORIDE	CN(C)CC/C=C1/c2ccccc2COc2ccccc21	ODQWQRRAPPTVAG-BOPFTXTBSA-N	0.00341877	-0.0436214	1.09594	-0.694466	-0.0180888	Sample
BRD-K82928892-001-04-1	Doxercalciferol (Hectorol)	C=C1/C(=C/C=C2\CCC[C@@]3(C)[C@H]2CC[C@@H]3[C@H](C)/C=C/[C@@H](C)C(C)C)C[C@@H](O)C[C@@H]1O	HKXBNHCUPKIYDM-ZKVKAWQFSA-N	0.557308	-0.131282	1.08375	0.487645	-0.020101	Sample
BRD-K58262659-001-12-9	Doxifluridine	C[C@H]1O[C@@H](n2cc(F)c(=O)[nH]c2=O)[C@H](O)[C@@H]1O	JFQFXUWDYOIAFF-IZOBBMJZSA-N	-0.204429	0.19826	1.00185	-0.148462	0.0432609	Sample
BRD-K70507123-001-11-9	Doxofylline	Cn1c(=O)c2c(ncn2CC2OCCO2)n(C)c1=O	HWXIGFIVGWUZAO-UHFFFAOYSA-N	-0.672424	0.404561	1.05087	-0.649787	-0.105371	Sample
BRD-K92093830-003-35-7	Doxorubicin (Adriamycin)	COc1cccc2c1C(=O)c1c(O)c3c(c(O)c1C2=O)C[C@@](O)(C(=O)CO)C[C@@H]3O[C@H]1C[C@H](N)[C@H](O)[C@H](C)O1	AOJJSUZBOXZQNB-TZSSRYMLSA-N	1.32495	-1.86473	0.353163	2.40611	2.38402	Sample
BRD-A44008656-036-25-8	DOXYLAMINE SUCCINATE	CN(C)CCOC(C)(c1ccccc1)c1ccccn1		0.00399307	-0.0366149	0.947743	-0.103118	0.0338148	Sample
BRD-K71210479-001-06-9	D-Panthenol	CC(C)(CO)[C@@H](O)C(=O)NCCCO	SNPLKNRPJHDVJA-ZETCQYMHSA-N	-0.394298	0.265564	1.06609	-0.157338	0.0146109	Sample
BRD-K29392254-236-05-9	D-Pantothenic acid (sodium)	CC(C)(CO)[C@@H](O)C(=O)NCCC(=O)O	GHOKWGTUZJEAQD-ZETCQYMHSA-N	-0.0148169	-0.367561	1.01239	-0.000760754	-0.243425	Sample
BRD-A22267103-003-14-9	Drofenine (hydrochloride)	CCN(CC)CCOC(=O)[C@H](c1ccccc1)C1CCCCC1	AGJBLWCLQCKRJP-LJQANCHMSA-N	0.853748	-0.144412	0.943726	-1.33388	0.73724	Sample
BRD-K05524748-001-05-9	Dronedarone	CCCCc1oc2ccc(NS(C)(=O)=O)cc2c1C(=O)c1ccc(OCCCN(CCCC)CCCC)cc1	ZQTNQVWKHCQYLQ-UHFFFAOYSA-N	0.00399307	-0.00637203	0.793349	-1.51881	0.664419	Sample
BRD-K97158071-001-19-9	Droperidol	O=C(CCCN1CC=C(n2c(=O)[nH]c3ccccc32)CC1)c1ccc(F)cc1	RMEDXOLNCUSCGS-UHFFFAOYSA-N	0.113625	0.138986	1.07985	0.170604	0.415318	Sample
BRD-A29349577-001-22-2	Dropropizine	OC[C@@H](O)CN1CCN(c2ccccc2)CC1	PTVWPYVOOKLBCG-ZDUSSCGKSA-N	-0.455462	0.0964313	0.914489	-0.0199118	-0.103995	Sample
BRD-K04394237-001-06-0	DROSPIRENONE	C[C@]12CC[C@H]3[C@H]([C@@H]1[C@@H]1C[C@@H]1[C@@]21CCC(=O)O1)[C@H]1C[C@H]1C1=CC(=O)CC[C@@]13C	METQSPRSQINEEU-HXCATZOESA-N	0.125695	0.0208908	1.15216	-0.0314411	-0.214143	Sample
BRD-K20372197-001-04-9	Droxidopa	N[C@H](C(=O)O)[C@H](O)c1ccc(O)c(O)c1	QXWYKJLNLSIPIN-JGVFFNPUSA-N	0.209081	0.00637203	0.824228	0.581114	0.290602	Sample
BRD-K71822263-001-04-9	D-Serine	N[C@H](CO)C(=O)O	MTCFGRXMJLQNBG-UWTATZPHSA-N	0.207268	-0.134907	1.08903	0.311214	0.3409	Sample
BRD-K66035042-001-15-9	D-Sorbitol	OC[C@H](O)[C@@H](O)[C@H](O)[C@H](O)CO	FBPFZTCFMRRESA-JGWLITMVSA-N	-0.429846	0.737657	1.07221	-0.888462	-0.4835	Sample
BRD-K18320600-001-01-9	D-tagatose	O=C(CO)[C@@H](O)[C@@H](O)[C@H](O)CO	BJHIKXHVCXFQLS-PQLUHFTBSA-N	-0.0407665	-0.0223567	1.09812	-0.0823745	-0.391446	Sample
BRD-K71103788-003-11-2	Duloxetine HCl	CNCC[C@H](Oc1cccc2ccccc12)c1cccs1	ZEUITGRIYCTCEM-KRWDZBQOSA-N	0.913531	-0.161972	0.703088	-1.83722	1.73668	Sample
BRD-K30373883-001-03-9	Dutasteride	C[C@]12CC[C@H]3[C@@H](CC[C@H]4NC(=O)C=C[C@]34C)[C@@H]1CC[C@@H]2C(=O)Nc1cc(C(F)(F)F)ccc1C(F)(F)F	JWJOTENAMICLJG-QWBYCMEYSA-N	0.225662	-0.112419	1.1589	0.0122379	-0.208315	Sample
BRD-K93468883-001-05-9	Duvelisib	C[C@H](Nc1ncnc2[nH]cnc12)c1cc2cccc(Cl)c2c(=O)n1-c1ccccc1	SJVQHLPISAIATJ-ZDUSSCGKSA-N	0.104978	0.0949511	0.664685	0.504953	0.43338	Sample
BRD-K72259270-003-27-2	Dyclonine (hydrochloride)	CCCCOc1ccc(C(=O)CCN2CCCCC2)cc1	BZEWSEKUUPWQDQ-UHFFFAOYSA-N	-0.0379664	0.142553	0.911794	-0.0980431	0.146311	Sample
BRD-K68620903-001-12-9	Dydrogesterone	CC(=O)[C@H]1CC[C@H]2[C@@H]3C=CC4=CC(=O)CC[C@@]4(C)[C@@H]3CC[C@]12C	JGMOKGBVKVMRFX-HQZYFCCVSA-N	-0.00497149	0.376785	1.15564	-0.0396806	0.00241865	Sample
BRD-K39974922-001-01-9	E7080	COc1cc2nccc(Oc3ccc(NC(=O)NC4CC4)c(Cl)c3)c2cc1C(N)=O	WOSKHXYHFSIKNG-UHFFFAOYSA-N	-0.299286	0.0526264	1.10051	-0.249259	-0.651073	Sample
BRD-K13314656-001-02-9	Ebastine	CC(C)(C)c1ccc(C(=O)CCCN2CCC(OC(c3ccccc3)c3ccccc3)CC2)cc1	MJJALKDDGIKVBE-UHFFFAOYSA-N	-0.605574	1.4932	1.01497	-1.42544	0.92976	Sample
BRD-K22421059-001-03-1	Ebrotidine	N=C(N)Nc1nc(CSCCN/C=N/S(=O)(=O)c2ccc(Br)cc2)cs1	ZQHFZHPUZXNPMF-UHFFFAOYSA-N	-0.102751	-0.010416	1.09283	-0.00451991	0.825832	Sample
BRD-A51820102-008-29-9	Econazole (nitrate)	Clc1ccc(CO[C@@H](Cn2ccnc2)c2ccc(Cl)cc2Cl)cc1	LEZWWPYKPKIXLL-SFHVURJKSA-N	-0.78633	0.639762	0.888966	-0.445706	-0.576799	Sample
BRD-K97058489-454-01-6	Edoxaban	CN1CCc2nc(C(=O)N[C@@H]3C[C@@H](C(=O)N(C)C)CC[C@@H]3NC(=O)C(=O)Nc3ccc(Cl)cn3)sc2C1	HGVDHZBSSITLCT-JLJPHGGASA-N	0.0465794	-0.335134	0.910902	-0.334516	-0.509714	Sample
BRD-K86892782-001-18-9	Edoxudine	CCc1cn([C@H]2C[C@H](O)[C@@H](CO)O2)c(=O)[nH]c1=O	GOQLLSMGPMFBQC-GSLILNRNSA-N	-0.668668	1.05429	1.05079	-0.554108	0.47541	Sample
BRD-K81128206-003-25-9	Edrophonium (chloride)	CC[N+](C)(C)c1cccc(O)c1	VWLHWLSRQJQWRG-UHFFFAOYSA-O	-0.402222	0.00211996	1.02222	-0.273565	0.358321	Sample
BRD-K40758068-001-10-9	Efavirenz	O=C1Nc2ccc(Cl)cc2[C@@](C#CC2CC2)(C(F)(F)F)O1	XPOQHMRABVBWPR-ZDUSSCGKSA-N	0.0992615	-0.231096	1.11332	0.265879	0.0390859	Sample
BRD-A30774155-001-01-2	Efinaconazole	C=C1CCN([C@H](C)C(O)(Cn2cncn2)c2ccc(F)cc2F)CC1	NFEZZTICAUWDHU-KDOFPFPSSA-N	0.279063	-0.0607108	1.12114	0.235666	0.414977	Sample
BRD-A96292436-003-16-1	EFLORNITHINE HYDROCHLORIDE	NCCCC(N)(C(=O)O)C(F)F	VLCYCQAOQCDTCN-UHFFFAOYSA-N	0.447848	-0.933603	0.625799	0.800809	-0.0062277	Sample
BRD-K00004292-003-02-9	Efonidipine hydrochloride monoethanolate	CC1=C(C(=O)OCCN(Cc2ccccc2)c2ccccc2)[C@H](c2cccc([N+](=O)[O-])c2)C(P2(=O)OCC(C)(C)CO2)=C(C)N1	NSVFSAJIGAJDMR-HKBQPEDESA-N	-0.0254513	0.0291228	1.02987	-0.310007	-0.48278	Sample
BRD-K47192521-001-06-2	Eicosapentaenoic acid (cis-)	CC/C=C\C/C=C\C/C=C\C/C=C\C/C=C\CCCC(=O)O	JAZBEHYOTPTENJ-JLNKQSITSA-N	0.0241013	-0.155601	1.09019	0.00451991	-0.122572	Sample
BRD-K31139048-001-04-0	Eicosapentaenoic acid (ethyl ester)	CC/C=C\C/C=C\C/C=C\C/C=C\C/C=C\CCCC(=O)OCC	SSQPWTVBQMWLSZ-AAQCHOMXSA-N	0.00286675	-0.0802253	1.09618	-0.00867198	-0.518536	Sample
BRD-K09735259-001-01-3	Elbasvir	COC(=O)N[C@H](C(=O)N1CCC[C@H]1c1nc(-c2ccc3c(c2)O[C@@H](c2ccccc2)n2c-3cc3cc(-c4c[nH]c([C@@H]5CCCN5C(=O)[C@@H](NC(=O)OC)C(C)C)n4)ccc32)c[nH]1)C(C)C	BVAZQCUMNICBAQ-PZHYSIFUSA-N	0.048849	0.026895	1.17013	-0.423505	0.5923	Sample
BRD-K30652337-004-04-9	Eletriptan hydrobromide	CN1CCC[C@@H]1Cc1c[nH]c2ccc(CCS(=O)(=O)c3ccccc3)cc12	PWVXXGRKLHYWKM-LJQANCHMSA-N	0.153467	-0.0136806	1.02146	-0.116191	0.365296	Sample
BRD-K86410485-046-01-0	Eliglustat (hemitartrate)	CCCCCCCC(=O)N[C@H](CN1CCCC1)[C@H](O)c1ccc2c(c1)OCCO2	FJZZPCZKBUKGGU-AUSIDOKSSA-N	0.0239609	0.0337196	1.08076	-1.36333	0.43294	Sample
BRD-K00003572-001-01-9	Eltrombopag	CC1=NN(c2ccc(C)c(C)c2)C(=O)/C1=N\Nc1cccc(-c2cccc(C(=O)O)c2)c1O	XDXWLKQMMKQXPV-QYQHSDTDSA-N	0.177015	0.0473946	0.902288	-0.0860486	-0.106309	Sample
BRD-K39560679-001-01-1	Eluxadoline	COc1ccc(CN(C(=O)[C@@H](N)Cc2c(C)cc(C(N)=O)cc2C)[C@@H](C)c2ncc(-c3ccccc3)[nH]2)cc1C(=O)O	QFNHIDANIVGXPE-FNZWTVRRSA-N	0.0505006	-0.0459465	1.0278	-0.104326	-0.920504	Sample
BRD-K54472332-001-03-4	Elvitegravir (GS-9137, JTK-303)	COc1cc2c(cc1Cc1cccc(Cl)c1F)c(=O)c(C(=O)O)cn2[C@H](CO)C(C)C	JUZYLCPPVHEVSV-LJQANCHMSA-N	0.672084	-0.562019	0.92843	0.896057	0.0101274	Sample
BRD-K53765467-001-03-9	Empagliflozin	OC[C@H]1O[C@@H](c2ccc(Cl)c(Cc3ccc(O[C@H]4CCOC4)cc3)c2)[C@H](O)[C@@H](O)[C@@H]1O	OBWASQILIWPZMG-QZMOQZSNSA-N	1.87188	-1.87863	1.23787	1.84794	-0.292403	Sample
BRD-K61452026-001-06-9	Emtricitabine	Nc1nc(=O)n([C@@H]2CS[C@H](CO)O2)cc1F	XQSPYNMVSIKCOC-NTSWFWBYSA-N	-0.402995	0.564911	0.590572	0.558081	0.843283	Sample
BRD-K57545991-050-25-9	Enalapril (maleate)	CCOC(=O)[C@H](CCc1ccccc1)N[C@@H](C)C(=O)N1CCC[C@H]1C(=O)O	GBXSMTUPTTWBMN-XIRDDKMYSA-N	-0.00907787	0.0950383	0.931615	0.13476	-0.173892	Sample
BRD-K99447003-335-06-6	Enalaprilat (dihydrate)	C[C@H](N[C@@H](CCc1ccccc1)C(=O)O)C(=O)N1CCC[C@H]1C(=O)O	LZFZMUMEGBBDTC-QEJZJMRPSA-N	0.425232	-0.000879321	0.732173	0.784581	-0.378283	Sample
BRD-K70601687-001-01-3	Enasidenib	CC(C)(O)CNc1nc(Nc2ccnc(C(F)(F)F)c2)nc(-c2cccc(C(F)(F)F)n2)n1	DYLUUSLLRIQKOE-UHFFFAOYSA-N	-0.00499215	-0.192467	0.789901	0.392269	0.021227	Sample
BRD-K00003576-001-01-9	Encorafenib	COC(=O)N[C@@H](C)CNc1nccc(-c2cn(C(C)C)nc2-c2cc(Cl)cc(NS(C)(=O)=O)c2F)n1	CMJCXYNUCSMDBY-ZDUSSCGKSA-N	0.276351	-0.884014	1.12194	0.487099	-0.0973169	Sample
BRD-K01825690-001-02-9	Enilconazole (imazalil)	C=CCO[C@H](Cn1ccnc1)c1ccc(Cl)cc1Cl	PZBPKYOVPCNPJY-CQSZACIVSA-N	-0.74256	0.947081	0.851953	-0.213117	-0.195109	Sample
BRD-K10029415-005-07-9	Enisamium	C[n+]1ccc(C(=O)NCc2ccccc2)cc1	QOEJDHLJOKRPJG-UHFFFAOYSA-O	0.102291	-0.338415	1.09601	0.353322	0.179246	Sample
BRD-K78113049-002-20-9	Enoxacin (hydrate)	CCn1cc(C(=O)O)c(=O)c2cc(F)c(N3CCNCC3)nc21	IDYZIJYBMGIQMJ-UHFFFAOYSA-N	0.00341877	0.0567402	1.21388	-0.00639356	0.0681398	Sample
BRD-K21152241-001-09-9	enoximone	CSc1ccc(C(=O)c2[nH]c(=O)[nH]c2C)cc1	CMYKVJWDVLRWMY-UHFFFAOYSA-N	-0.0168464	-0.00166903	1.20606	-0.250125	-0.0345313	Sample
BRD-K76534306-001-25-9	Enrofloxacin	CCN1CCN(c2cc3c(cc2F)c(=O)c(C(=O)O)cn3C2CC2)CC1	SPFYMRJSYKOXGV-UHFFFAOYSA-N	1.09145	-0.821085	1.15564	0.395355	0.00241865	Sample
BRD-K83636919-001-07-9	Entacapone	CCN(CC)C(=O)/C(C#N)=C/c1cc(O)c(O)c([N+](=O)[O-])c1	JRURYQJSLYLRLN-BJMVGYQFSA-N	0.360133	-0.362854	1.14563	0.212943	0.000600742	Sample
BRD-K08206212-002-01-0	Entecavir Hydrate	C=C1[C@@H](n2cnc3c(=O)nc(N)[nH]c32)C[C@H](O)[C@H]1CO	CPZWYCNPFOHMQC-FLNFJMJLSA-N	0.236584	0.190378	1.11483	-0.72372	-0.0062277	Sample
BRD-K39009484-001-01-4	Entrectinib (RXDX-101)	CN1CCN(c2ccc(C(=O)Nc3[nH]nc4ccc(Cc5cc(F)cc(F)c5)cc34)c(NC3CCOCC3)c2)CC1	HAYYBYPASCDWEQ-UHFFFAOYSA-N	-0.426603	0.46534	0.707468	-1.8089	-1.17259	Sample
BRD-K56851771-001-06-8	Enzalutamide (MDV3100)	CNC(=O)c1ccc(N2C(=S)N(c3ccc(C#N)c(C(F)(F)F)c3)C(=O)C2(C)C)cc1F	WXCXUHSOUPDCQV-UHFFFAOYSA-N	0.493752	-0.484937	1.15174	0.075926	-0.422141	Sample
BRD-K98054437-001-12-3	Epalrestat	CC(/C=C1\SC(=S)N(CC(=O)O)C1=O)=C\c1ccccc1	CHNUOJQWGUIOLD-NFZZJPOKSA-N	-0.699586	0.539553	0.926366	-0.207718	0.115691	Sample
BRD-K45014108-003-01-8	EPHEDRINE (1R,2S) HYDROCHLORIDE	CN[C@@H](C)[C@H](O)c1ccccc1	KWGRBVOPPLSCSI-WPRPVWTQSA-N	-0.0802041	-0.000885748	1.20528	0.723065	0.197257	Sample
BRD-A98990573-001-02-9	Epinastine	NC1=NC[C@@H]2c3ccccc3Cc3ccccc3N12	WHWZLSFABNNENI-OAHLLOKOSA-N	-0.614816	0.886633	0.968158	-1.18012	0.0202007	Sample
BRD-K04548931-003-08-2	Epirubicin Hydrocholoride (Ellence)	COc1cccc2c1C(=O)c1c(O)c3c(c(O)c1C2=O)C[C@@](O)(C(=O)CO)C[C@@H]3O[C@H]1C[C@H](N)[C@@H](O)[C@H](C)O1	AOJJSUZBOXZQNB-VTZDEGQISA-N	1.65711	-1.57592	0.736474	1.66703	0.430667	Sample
BRD-K02314383-001-01-3	Epitiostanol	C[C@]12CC[C@H]3[C@@H](CC[C@H]4C[C@@H]5S[C@@H]5C[C@@]43C)[C@@H]1CC[C@@H]2O	OBMLHUPNRURLOK-XGRAFVIBSA-N	-0.152856	0.0877999	1.12624	-0.0053924	-0.00138274	Sample
BRD-K19761926-001-07-9	Eplerenone	COC(=O)[C@@H]1CC2=CC(=O)CC[C@]2(C)[C@@]23O[C@@H]2C[C@@]2(C)[C@@H](CC[C@@]24CCC(=O)O4)[C@H]13	JUKPWJGBANNWMW-VWBFHTRKSA-N	-0.0684073	-0.0034656	1.05559	-0.0122379	-0.595723	Sample
BRD-A72212290-300-03-0	Eprazinone 2HCl	CCOC(CN1CCN(CC(C)C(=O)c2ccccc2)CC1)c1ccccc1	BSHWLCACYCVCJE-OFNKIYASSA-N	-0.126185	0.0399789	0.929815	-0.328961	-0.689588	Sample
BRD-K00003555-001-01-9	Eprinomectin	CC[C@H](C)[C@H]1O[C@]2(C=C[C@@H]1C)C[C@@H]1C[C@@H](C/C=C(\C)[C@@H](O[C@H]3C[C@H](OC)[C@@H](O[C@H]4C[C@H](OC)[C@@H](NC(C)=O)[C@H](C)O4)[C@H](C)O3)[C@@H](C)/C=C/C=C3\CO[C@@H]4[C@H](O)C(C)=C[C@@H](C(=O)O1)[C@]34O)O2	ZKWQQXZUCOBISE-NQMKODOQSA-N	-0.00354393	-0.171414	1.05303	0.0220773	0.2215	Sample
BRD-K17979676-001-02-9	Eprobemide	O=C(NCCCN1CCOCC1)c1ccc(Cl)cc1	YYFGRAGNYHYWEZ-UHFFFAOYSA-N	-0.381238	-0.0554556	1.39872	-0.441059	0.29762	Sample
BRD-K67977190-066-03-1	Eprosartan Mesylate	CCCCc1ncc(/C=C(\Cc2cccs2)C(=O)O)n1Cc1ccc(C(=O)O)cc1	OROAFUQRIXKEMV-LDADJPATSA-N	-0.720261	-0.255423	0.393092	-0.516183	0.991788	Sample
BRD-K68830460-015-01-5	Eptifibatide(Integrilin)	N=C(N)NCCCC[C@@H]1NC(=O)CCSSC[C@@H](C(N)=O)NC(=O)[C@@H]2CCCN2C(=O)[C@H](Cc2c[nH]c3ccccc23)NC(=O)[C@H](CC(=O)O)NC(=O)CNC1=O	CZKPOZZJODAYPZ-IQENKEMDSA-N	-0.3405	0.699544	1.21388	-0.114201	-0.644143	Sample
BRD-K54847683-001-04-0	Equol	Oc1ccc([C@H]2COc3cc(O)ccc3C2)cc1	ADFCQWZHKCXPAJ-GFCCVEGCSA-N	1.57435	-1.59073	1.05187	1.41837	-1.86646	Sample
BRD-A05515753-001-05-9	Erdosteine	O=C(O)CSCC(=O)N[C@H]1CCSC1=O	QGFORSXNKQLDNO-YFKPBYRVSA-N	0.927444	-0.620894	1.19946	0.514147	0.000600742	Sample
BRD-K17311468-050-01-7	Ergonovine maleate	C[C@@H](CO)NC(=O)[C@@H]1C=C2c3cccc4[nH]cc(c34)C[C@H]2N(C)C1	WVVSZNPYNCNODU-XTQGRXLLSA-N	1.64289	-1.61068	0.897981	2.01603	-0.689156	Sample
BRD-K15380626-046-02-9	ergotamine D-tartrate	CN1C[C@H](C(=O)N[C@]2(C)O[C@@]3(O)[C@@H]4CCCN4C(=O)[C@H](Cc4ccccc4)N3C2=O)C=C2c3cccc4[nH]cc(c34)C[C@H]21	XCGSFFUVFURLIX-VFGNJEKYSA-N	0.274569	0.0659204	0.92147	0.0157878	-0.0076651	Sample
BRD-K00003156-066-01-9	Eribulin mesylate	C=C1C[C@@H]2CC[C@@]34C[C@H]5O[C@H]6[C@@H](O3)[C@H]3O[C@H](CC[C@@H]3O[C@H]6[C@@H]5O4)CC(=O)C[C@H]3[C@H](C[C@H]4O[C@@H](CC[C@@H]1O2)C[C@@H](C)C4=C)O[C@H](C[C@H](O)CN)[C@@H]3OC	UFNVPOGXISZXJD-JBQZKEIOSA-N	-1.09392	0.138518	0.63616	-0.874385	2.23101	Sample
BRD-K70401845-001-09-0	Erlotinib HCl	C#Cc1cccc(Nc2ncnc3cc(OCCOC)c(OCCOC)cc23)c1	AAKJLRGGTJKAMG-UHFFFAOYSA-N	0.248461	-0.691179	0.931615	1.59941	-0.843492	Sample
BRD-K00003574-001-01-9	Ertugliflozin	CCOc1ccc(Cc2cc([C@]34OC[C@](CO)(O3)[C@@H](O)[C@H](O)[C@H]4O)ccc2Cl)cc1	MCIACXAZCBVDEE-CUUWFGFTSA-N	0.652234	-0.534424	1.13302	0.384342	0.0163814	Sample
BRD-K63550407-001-16-9	Erythromycin	CC[C@H]1OC(=O)[C@H](C)[C@@H](O[C@H]2C[C@@](C)(OC)[C@@H](O)[C@H](C)O2)[C@H](C)[C@@H](O[C@@H]2O[C@H](C)C[C@H](N(C)C)[C@H]2O)[C@](C)(O)C[C@@H](C)C(=O)[C@H](C)[C@@H](O)[C@]1(C)O	ULGZDMOVFRHVEP-BCQGSPHWSA-N	-0.170851	0.204886	0.845295	-0.335652	0.483013	Sample
BRD-K39746403-084-05-6	Erythromycin estolate	CCC(=O)O[C@H]1[C@H](O[C@@H]2[C@@H](C)[C@H](O[C@H]3C[C@@](C)(OC)[C@@H](O)[C@H](C)O3)[C@@H](C)C(=O)O[C@H](CC)[C@@](C)(O)[C@H](O)[C@@H](C)C(=O)[C@H](C)C[C@@]2(C)O)O[C@H](C)C[C@@H]1N(C)C	TYQXKHPOXXXCTP-JKQIPHDKSA-N	-0.289585	0.0030855	1.08638	0.46834	-0.216678	Sample
BRD-K51677086-001-15-9	Erythromycin Ethylsuccinate	CCOC(=O)CCC(=O)O[C@H]1[C@H](O[C@@H]2[C@@H](C)[C@H](O[C@H]3C[C@@](C)(OC)[C@@H](O)[C@H](C)O3)[C@@H](C)C(=O)O[C@H](CC)[C@@](C)(O)[C@H](O)[C@@H](C)C(=O)[C@H](C)C[C@@]2(C)O)O[C@H](C)C[C@@H]1N(C)C	NSYZCCDSJNWWJL-ZBFNRKITSA-N	-0.355896	0.208018	1.0035	-0.628195	0.0915339	Sample
BRD-K00010936-001-01-9	escin	CC=C(C)C(=O)O[C@H]1[C@H](OC(C)=O)[C@@]2(CO)[C@@H](CC1(C)C)C1=CC[C@@H]3[C@@]4(C)CC[C@H](O[C@@H]5O[C@H](C(=O)O)[C@@H](O[C@@H]6O[C@H](CO)[C@@H](O)[C@H](O)[C@H]6O)[C@H](O)[C@H]5O[C@@H]5O[C@H](CO)[C@@H](O)[C@H](O)[C@H]5O)[C@](C)(CO)[C@@H]4CC[C@@]3(C)[C@]1(C)C[C@H]2O	AXNVHPCVMSNXNP-FDGZCRRKSA-N	-0.0974296	0.0855719	1.02934	-0.364579	0.144024	Sample
BRD-K70301876-034-15-9	Escitalopram oxalate	CN(C)CCC[C@@]1(c2ccc(F)cc2)OCc2cc(C#N)ccc21	WSEQXVZVJXJVFP-FQEVSTJZSA-N	-0.186186	0.176713	1.04211	-0.352129	0.240283	Sample
BRD-K61237927-001-02-9	Eslicarbazepine (acetate)	CC(=O)O[C@H]1Cc2ccccc2N(C(N)=O)c2ccccc21	QIALRBLEEWJACW-INIZCTEOSA-N	0.809412	-0.752721	1.12534	1.00467	0.0718658	Sample
BRD-K01825842-003-02-9	Esmolol (hydrochloride)	COC(=O)CCc1ccc(OC[C@@H](O)CNC(C)C)cc1	AQNDDEOPVVGCPG-AWEZNQCLSA-N	-1.14921	-0.018411	0.855811	-0.124522	-0.304277	Sample
BRD-K18910433-001-43-2	ESTRADIOL	C[C@]12CC[C@@H]3c4ccc(O)cc4CC[C@H]3[C@@H]1CC[C@@H]2O	VOXZDWNPVJITMN-ZBRFXRBCSA-N	-0.569946	0.594535	1.00238	-0.363107	0.00337793	Sample
BRD-K64984393-001-07-9	Estradiol cypionate	C[C@]12CC[C@@H]3c4ccc(O)cc4CC[C@H]3[C@@H]1CC[C@@H]2OC(=O)CCC1CCCC1	UOACKFBJUYNSLK-XRKIENNPSA-N	0.124145	0.0214931	0.942842	-0.0104923	-0.987958	Sample
BRD-K66766661-001-21-9	Estradiol valerianate	CCCCC(=O)O[C@H]1CC[C@H]2[C@@H]3CCc4cc(O)ccc4[C@H]3CC[C@]12C	RSEPBGGWRJCQGY-RBRWEJTLSA-N	-0.305818	0.00944418	1.1338	-0.202994	-0.0637587	Sample
BRD-K00077635-304-02-9	Estramustine (phosphate sodium)	C[C@]12CC[C@@H]3c4ccc(OC(=O)N(CCCl)CCCl)cc4CC[C@H]3[C@@H]1CC[C@@H]2OP(=O)(O)O	ADFOJJHRTBFFOF-RBRWEJTLSA-N	-0.0139668	0.391664	0.794616	-0.0128669	0.295767	Sample
BRD-K17016787-001-17-9	Estriol	C[C@]12CC[C@@H]3c4ccc(O)cc4CC[C@H]3[C@@H]1C[C@@H](O)[C@@H]2O	PROQIPRRNZUXQM-ZXXIGWHRSA-N	0.0526644	-0.177219	1.01619	0.660227	0.16787	Sample
BRD-K81839095-001-31-9	Estrone	C[C@]12CC[C@@H]3c4ccc(O)cc4CC[C@H]3[C@@H]1CCC2=O	DNXHEGUUPJUMQT-CBZIJGRNSA-N	-0.0133767	0.0225395	1.14727	-0.142346	0.119603	Sample
BRD-K51095933-231-16-9	Estropipate	C[C@]12CC[C@@H]3c4ccc(OS(=O)(=O)O)cc4CC[C@H]3[C@@H]1CCC2=O	JKKFKPJIXZFSSB-CBZIJGRNSA-N	-0.59463	0.379724	1.02713	-0.000760754	-0.024848	Sample
BRD-K63177377-001-01-8	ETC-1002	CC(C)(CCCCCC(O)CCCCCC(C)(C)C(=O)O)C(=O)O	HYHMLYSLQUKXKP-UHFFFAOYSA-N	0.370873	0.00215686	0.872151	-0.113056	-0.502194	Sample
BRD-K63630713-001-27-9	Ethacrynic acid	C=C(CC)C(=O)c1ccc(OCC(=O)O)c(Cl)c1Cl	AVOLMBLBETYQHX-UHFFFAOYSA-N	-0.906555	1.29757	0.862233	-1.18076	-0.22061	Sample
BRD-K93231391-300-08-9	Ethambutol (dihydrochloride)	CC[C@@H](CO)NCCN[C@@H](CC)CO	AEUTYOVWOVBAKS-UWVGGRQHSA-N	-0.0289072	-0.0114678	0.828543	-0.512532	-0.0383403	Sample
BRD-K71055333-224-07-9	Ethamsylate	O=S(=O)(O)c1cc(O)ccc1O	IKQCSJBQLWJEPU-UHFFFAOYSA-N	-0.0162294	-0.111925	1.07985	-0.349597	0.0213656	Sample
BRD-M75061779-001-01-2	ETHANOLAMINE OLEATE	CCCCCCCC/C=C\CCCCCCCC(=O)O.NCCO	KGWDUNBJIMUFAP-KVVVOXFISA-N	0.977532	-0.630154	0.974316	0.122134	-0.4357	Sample
BRD-K36756879-001-09-9	ethaverine	CCOc1ccc(Cc2nccc3cc(OCC)c(OCC)cc23)cc1OCC	ZOWYFYXTIWQBEP-UHFFFAOYSA-N	-0.449993	0.596722	0.851953	0.0157461	0.632078	Sample
BRD-K48195008-001-18-1	Ethinyl Estradiol	C#C[C@]1(O)CC[C@H]2[C@@H]3CCc4cc(O)ccc4[C@H]3CC[C@@]21C	BFPYWIDHMRZLRN-SLHNCBLASA-N	-0.00156682	0.451704	1.05187	-0.29137	-0.147968	Sample
BRD-K33710385-001-28-9	Ethionamide	CCc1cc(C(N)=S)ccn1	AEOCXXJPGCBFJA-UHFFFAOYSA-N	0.536086	-0.277514	0.943203	0.637573	0.160054	Sample
BRD-K03981224-001-22-9	Ethisterone	C#C[C@]1(O)CC[C@H]2[C@@H]3CCC4=CC(=O)CC[C@]4(C)[C@H]3CC[C@@]21C	CHNXZKVNWQUJIB-CEGNMAFCSA-N	-0.133057	0.526554	1.03012	-0.982494	-0.0117927	Sample
BRD-K02475039-001-02-9	Ethopabate	CCOc1cc(NC(C)=O)ccc1C(=O)OC	GOVWOKSKFSBNGD-UHFFFAOYSA-N	-0.228744	0.309629	0.999192	-0.00899075	-0.393518	Sample
BRD-K18131774-001-18-4	ETHOXZOLAMIDE	CCOc1ccc2nc(S(N)(=O)=O)sc2c1	OUZWUKMCLIBBOG-UHFFFAOYSA-N	0.149168	0.0616974	0.915904	-0.676018	0.15267	Sample
BRD-K93442924-001-03-4	ethyl (1R,3aR,4aR,6R,8aR,9S,9aS)-9-((E)-2-(5-(3-fluorophenyl)pyridin-2-yl)vinyl)-1-methyl-3-oxododecahydronaphtho[2,3-c]furan-6-ylcarbamate	CCOC(=O)N[C@@H]1CC[C@@H]2[C@@H](C1)C[C@H]1C(=O)O[C@H](C)[C@H]1[C@H]2/C=C/c1ccc(-c2cccc(F)c2)cn1	ZBGXUVOIWDMMJE-QHNZEKIYSA-N	-0.0419808	-0.0363044	1.09739	-0.473123	-0.402203	Sample
BRD-K26404903-001-01-5	ethyl [1,1'-biphenyl]-4-ylacetate	CCOC(=O)Cc1ccc(-c2ccccc2)cc1	NPPJLSILDPVHCM-UHFFFAOYSA-N	0.248833	-0.252729	0.852732	0.0859962	0.1436	Sample
BRD-K00531707-001-01-3	ethyl {4-[(2E)-3-(3,4,5-trimethoxyphenyl)-2-propenoyl]-1-piperazinyl}acetate	CCOC(=O)CN1CCN(C(=O)/C=C/c2cc(OC)c(OC)c(OC)c2)CC1	XDUOTWNXVDBCDY-VOTSOKGWSA-N	0.325091	-1.16272	0.729408	0.483299	1.2551	Sample
BRD-K21548250-003-20-9	ethyl 10-[3-(4-morpholinyl)propanoyl]-10H-phenothiazin-2-ylcarbamate	CCOC(=O)Nc1ccc2c(c1)N(C(=O)CCN1CCOCC1)c1ccccc1S2	FUBVWMNBEHXPSU-UHFFFAOYSA-N	0.277499	-0.1791	0.923687	-0.37229	0.677499	Sample
BRD-K10667240-001-01-7	ethyl 10-[3-(diethylamino)propanoyl]-10H-phenothiazin-2-ylcarbamate	CCOC(=O)Nc1ccc2c(c1)N(C(=O)CCN(CC)CC)c1ccccc1S2	PQXGNJKJMFUPPM-UHFFFAOYSA-N	-0.464315	0.751954	1.12727	-0.774008	-0.0234576	Sample
BRD-A78134170-001-01-3	ethyl 2-{6-[ethyl(2-hydroxypropyl)amino]-3-pyridazinyl}hydrazinecarboxylate	CCOC(=O)NNc1ccc(N(CC)CC(C)O)nn1	QLTVVOATEHFXLT-SECBINFHSA-N	0.675273	-0.656372	1.25114	0.294561	-0.234898	Sample
BRD-K82603084-001-04-9	Ethylenediaminetetraacetic acid	O=C(O)CN(CCN(CC(=O)O)CC(=O)O)CC(=O)O	KCXVZYZYPLLWCC-UHFFFAOYSA-N	-0.206383	0.00458641	0.643541	0.316873	-0.255867	Sample
BRD-K46331928-001-09-9	Ethynodiol (diacetate)	C#C[C@]1(OC(C)=O)CC[C@H]2[C@@H]3CCC4=C[C@@H](OC(C)=O)CC[C@@H]4[C@H]3CC[C@@]21C	ONKUMRGIYFNPJW-KIEAKMPYSA-N	-0.614891	0.820408	1.24538	-0.446255	-0.351134	Sample
BRD-K37949327-001-09-9	Etidronic acid	CC(O)(P(=O)(O)O)P(=O)(O)O	DBVJJBKOTRCVKF-UHFFFAOYSA-N	-0.0138533	-0.120848	1.12534	0.315434	0.0345749	Sample
BRD-K01826330-001-01-9	Etifoxine	CCNC1=Nc2ccc(Cl)cc2C(C)(c2ccccc2)O1	IBYCYJFUEJQSMK-KRWDZBQOSA-N	0.0557085	0.228478	1.11668	-0.182146	-0.3689	Sample
BRD-A09925278-003-05-6	Etilefrine hydrochloride	CCNCC(O)c1cccc(O)c1		-0.650629	0.662801	1.16704	0.00349235	0.0697159	Sample
BRD-K68232413-001-02-9	Etizolam	CCc1cc2c(s1)-n1c(C)nnc1CN=C2c1ccccc1Cl	VMZUTJCNQWMAGF-UHFFFAOYSA-N	0.601476	-0.548892	1.11235	0.42817	-0.299284	Sample
BRD-A74667430-001-26-9	Etodolac	CCc1cccc2c3c([nH]c12)[C@](CC)(CC(=O)O)OCC3	NNYBQONXHNTVIJ-KRWDZBQOSA-N	0.00270444	-0.0501904	1.02864	0.0302025	-0.300108	Sample
BRD-K73541271-001-04-9	Etofenamate	O=C(OCCOCCO)c1ccccc1Nc1cccc(C(F)(F)F)c1	XILVEPYQJIOVNB-UHFFFAOYSA-N	0.896756	-1.13775	1.06891	0.610027	-0.159997	Sample
BRD-K49338325-001-03-4	Etofibrate	CC(C)(Oc1ccc(Cl)cc1)C(=O)OCCOC(=O)c1cccnc1	XXRVYAFBUDSLJX-UHFFFAOYSA-N	0.284205	-0.423159	1.05385	-0.0235363	-0.34733	Sample
BRD-K83064458-001-24-9	Etofylline	Cn1c(=O)c2c(ncn2CCO)n(C)c1=O	NWPRCRWQMGIBOT-UHFFFAOYSA-N	-0.330414	0.516282	1.3658	-0.233495	0.0980515	Sample
BRD-K49840922-001-06-9	Etofylline clofibrate	Cn1c(=O)c2c(ncn2CCOC(=O)C(C)(C)Oc2ccc(Cl)cc2)n(C)c1=O	KYAKGJDISSNVPZ-UHFFFAOYSA-N	-0.423126	0.344481	0.831186	-0.115175	0.771861	Sample
BRD-K55055802-001-10-2	Etomidate	CCOC(=O)c1cncn1[C@H](C)c1ccccc1	NPUKDXXFDDZOKR-LLVKDONJSA-N	0.512151	-0.363584	1.08855	0.65186	-0.0178385	Sample
BRD-K00003655-001-01-9	Etonogestrel	C#C[C@]1(O)CC[C@H]2[C@@H]3CCC4=CC(=O)CC[C@@H]4[C@H]3C(=C)C[C@@]21CC	GCKFUYQCUCGESZ-BPIQYHPVSA-N	0.986696	-0.550316	1.0972	-0.208382	-0.955095	Sample
BRD-K37798499-001-27-2	ETOPOSIDE	COc1cc([C@@H]2c3cc4c(cc3[C@@H](O[C@@H]3O[C@@H]5CO[C@@H](C)O[C@H]5[C@H](O)[C@H]3O)[C@H]3COC(=O)[C@H]23)OCO4)cc(OC)c1O	VJJPUSNTGOMMGY-MRVIYFEKSA-N	1.15434	0.0363044	0.7981	0.89877	1.884	Sample
BRD-K54770957-001-04-3	Etoricoxib	Cc1ccc(-c2ncc(Cl)cc2-c2ccc(S(C)(=O)=O)cc2)cn1	MNJVRJDLRVPLFE-UHFFFAOYSA-N	-0.0157284	-0.137866	1.2209	0.448281	0.0793554	Sample
BRD-K74717603-001-03-9	Etravirine	Cc1cc(C#N)cc(C)c1Oc1nc(Nc2ccc(C#N)cc2)nc(N)c1Br	PYGWGZALEOIKDF-UHFFFAOYSA-N	-0.806845	0.710356	1.14592	-0.870747	-0.138029	Sample
BRD-K49076555-001-05-6	Etretinate	CCOC(=O)/C=C(C)/C=C/C=C(C)/C=C/c1c(C)cc(OC)c(C)c1C	HQMNCQVAMBCHCO-DJRRULDNSA-N	0.382364	0.0684232	0.862233	-0.00489352	0.280014	Sample
BRD-K29996876-001-10-1	EUCALYPTOL	CC12CCC(CC1)C(C)(C)O2	WEEGYLXZBRQIMU-UHFFFAOYSA-N	0.0350075	-0.509663	0.772924	0.589358	0.685914	Sample
BRD-K32977963-001-10-9	Eugenol	C=CCc1ccc(O)c(OC)c1	RRAFCDWBNXTKKO-UHFFFAOYSA-N	0.342029	-0.363992	1.13832	0.438652	-0.0122322	Sample
BRD-K47031502-001-02-4	Eupatilin	COc1ccc(-c2cc(=O)c3c(O)c(OC)c(O)cc3o2)cc1OC	DRRWBCNQOKKKOL-UHFFFAOYSA-N	-0.515438	0.809274	0.723472	-0.371584	-0.224557	Sample
BRD-K24548560-342-03-9	Evans Blue tetrasodium salt	Cc1cc(-c2ccc(NN=C3C=Cc4c(S(=O)(=O)O)cc(S(=O)(=O)O)c(N)c4C3=O)c(C)c2)ccc1NN=C1C=Cc2c(S(=O)(=O)O)cc(S(=O)(=O)O)c(N)c2C1=O	LIRUWPZKVZZTHC-UHFFFAOYSA-N	0.0934088	-0.204497	1.15245	0.505052	-0.387373	Sample
BRD-K13514097-001-09-9	Everolimus	CO[C@H]1C[C@@H]2CC[C@@H](C)[C@@](O)(O2)C(=O)C(=O)N2CCCC[C@H]2C(=O)O[C@H]([C@H](C)C[C@@H]2CC[C@@H](OCCO)[C@H](OC)C2)CC(=O)[C@H](C)/C=C(\C)[C@@H](O)[C@@H](OC)C(=O)[C@H](C)C[C@H](C)/C=C/C=C/C=C/1C	HKVAMNSJSFKALM-FLOWVUKKSA-N	0.0269165	-0.299312	1.11763	0.20976	-0.125604	Sample
BRD-K12609457-001-04-9	Exalamide	CCCCCCOc1ccccc1C(N)=O	CKSJXOVLXUMMFF-UHFFFAOYSA-N	0.955826	4.87381e-05	1.05232	0.153783	-0.303795	Sample
BRD-K33425534-001-12-5	EXEMESTANE	C=C1C[C@@H]2[C@H](CC[C@]3(C)C(=O)CC[C@@H]23)[C@@]2(C)C=CC(=O)C=C12	BFYIZQONLCFLEV-DAELLWKTSA-N	0.197297	-0.30823	0.844004	-0.0741038	-0.845659	Sample
BRD-K00003559-001-01-9	Exendin-4	CC[C@H](C)[C@H](NC(=O)[C@H](Cc1ccccc1)NC(=O)[C@H](CC(C)C)NC(=O)[C@H](CCCNC(=N)N)NC(=O)[C@@H](NC(=O)[C@H](C)NC(=O)[C@H](CCC(=O)O)NC(=O)[C@H](CCC(=O)O)NC(=O)[C@H](CCC(=O)O)NC(=O)[C@H](CCSC)NC(=O)[C@H](CCC(N)=O)NC(=O)[C@H](CCCCN)NC(=O)[C@H](CO)NC(=O)[C@H](CC(C)C)NC(=O)[C@H](CC(=O)O)NC(=O)[C@H](CO)NC(=O)[C@@H](NC(=O)[C@H](Cc1ccccc1)NC(=O)[C@@H](NC(=O)CNC(=O)[C@H](CCC(=O)O)NC(=O)CNC(=O)[C@@H](N)Cc1c[n…	HTQBXNHDCUEHJF-XWLPCZSASA-N	0.215227	0.00215686	0.894615	-0.219047	-0.0468267	Sample
BRD-K42260897-001-10-9	Ezetimibe	O=C1[C@H](CC[C@H](O)c2ccc(F)cc2)[C@@H](c2ccc(O)cc2)N1c1ccc(F)cc1	OLNTVTPDXPETLC-XPWALMASSA-N	-0.459836	1.11456	0.946043	-1.23738	-0.27278	Sample
BRD-K37793595-003-02-9	Fabomotizole (hydrochloride)	CCOc1ccc2[nH]c(SCCN3CCOCC3)nc2c1	WWNUCVSRRUDYPP-UHFFFAOYSA-N	-0.44805	0.47121	0.856293	-0.890074	0.687698	Sample
BRD-K08251020-001-02-8	Falecalcitriol	C=C1/C(=C\C=C2/CCC[C@@]3(C)[C@H]2CC[C@@H]3[C@H](C)CCCC(O)(C(F)(F)F)C(F)(F)F)C[C@@H](O)C[C@@H]1O	XPYGGHVSFMUHLH-UUSULHAXSA-N	0.17475	-0.175375	0.950028	0.570401	0.0610441	Sample
BRD-K45033733-001-14-9	Famciclovir	CC(=O)OCC(CCn1cnc2cnc(N)nc21)COC(C)=O	GGXKWVWZWMLJEH-UHFFFAOYSA-N	0.322007	-0.597438	1.00491	0.805311	0.0866262	Sample
BRD-K00673382-001-18-9	FAMOTIDINE	NC(N)=Nc1nc(CSCC/C(N)=N\S(N)(=O)=O)cs1	XUFQPHANEAPEMJ-UHFFFAOYSA-N	0.866999	-0.304357	0.588499	0.535601	-0.604463	Sample
BRD-K22482860-001-21-4	FAMPRIDINE	Nc1ccncc1	NUKYPUAOHBNCPY-UHFFFAOYSA-N	-0.0966421	-0.0030855	0.991163	-0.49371	0.287438	Sample
BRD-K59045783-001-03-7	Faropenem daloxate	Cc1oc(=O)oc1COC(=O)C1=C([C@H]2CCCO2)S[C@@H]2[C@@H]([C@@H](C)O)C(=O)N12	JQBKWZPHJOEQAO-DVPVEWDBSA-N	0.354093	-0.439195	0.959366	1.20167	-0.164749	Sample
BRD-K76617868-003-15-9	Fasudil hydrochloride	O=S(=O)(c1cccc2cnccc12)N1CCCNCC1	NGOGFTYYXHNFQH-UHFFFAOYSA-N	0.862719	-0.815915	0.954373	0.630043	-0.2052	Sample
BRD-K48367671-001-08-9	Febuxostat	Cc1nc(-c2ccc(OCC(C)C)c(C#N)c2)sc1C(=O)O	BQSJTQLCZDPROO-UHFFFAOYSA-N	0.0112948	0.0390542	1.25976	0.138395	-0.597092	Sample
BRD-K99107520-001-29-9	Felbamate	NC(=O)OCC(COC(N)=O)c1ccccc1	WKGXYQFOCVYPAC-UHFFFAOYSA-N	0.263923	-0.00350286	1.01965	0.25546	0.428947	Sample
BRD-K91740057-001-21-9	Felbinac	O=C(O)Cc1ccc(-c2ccccc2)cc1	QRZAKQDHEVVFRX-UHFFFAOYSA-N	-0.261042	0.692848	1.12051	-0.478962	0.317311	Sample
BRD-A30815329-001-08-9	Felodipine	CCOC(=O)C1=C(C)NC(C)=C(C(=O)OC)C1c1cccc(Cl)c1Cl	RZTAMFZIAATZDJ-HNNXBMFYSA-N	0.0607023	-0.175868	1.10724	0.113473	-0.396767	Sample
BRD-K51318897-001-15-3	FENBENDAZOLE	COC(=O)Nc1nc2ccc(Sc3ccccc3)cc2[nH]1	HDDSHPAODJUKPD-UHFFFAOYSA-N	0.279169	-0.608626	1.00475	0.137453	-0.491084	Sample
BRD-K12513978-001-26-9	Fenbufen	O=C(O)CCC(=O)c1ccc(-c2ccccc2)cc1	ZPAKPRAICRBAOD-UHFFFAOYSA-N	-0.1377	0.348911	1.01408	0.071535	0.0257263	Sample
BRD-K50388907-001-29-6	Fenofibrate	CC(C)OC(=O)C(C)(C)Oc1ccc(C(=O)c2ccc(Cl)cc2)cc1	YMTINGFKWWXKFG-UHFFFAOYSA-N	-0.0352549	-0.297489	0.993327	0.248267	-0.00241865	Sample
BRD-K30213273-001-02-9	Fenofibric acid	CC(C)(Oc1ccc(C(=O)c2ccc(Cl)cc2)cc1)C(=O)O	MQOBSOSZFYZQOK-UHFFFAOYSA-N	-0.463801	0.37784	0.980343	-0.888593	-0.0296083	Sample
BRD-K01827286-340-05-9	Fenoprofen (Calcium hydrate)	C[C@@H](C(=O)O)c1cccc(Oc2ccccc2)c1	RDJGLLICXDHJDY-LLVKDONJSA-N	-0.341235	0.576497	1.04188	-0.260461	0.42556	Sample
BRD-K00003668-004-01-9	Fenoterol (hydrobromide)	C[C@@H](Cc1ccc(O)cc1)NC[C@@H](O)c1cc(O)cc(O)c1	LSLYOANBFKQKPT-APPDUMDISA-N	-0.0944011	0.000903566	1.08903	0.184559	0.527302	Sample
BRD-K26739552-003-16-9	Fenspiride (Hydrochloride)	O=C1NCC2(CCN(CCc3ccccc3)CC2)O1	FVNFBBAOMBJTST-UHFFFAOYSA-N	-0.475358	0.356368	0.978905	-0.270851	0.360022	Sample
BRD-K67217586-001-08-0	FENTHION	COP(=S)(OC)Oc1ccc(SC)c(C)c1	PNVJTZOFSHSLTO-UHFFFAOYSA-N	0.593812	0.238379	1.10451	0.582802	-0.058302	Sample
BRD-A33697453-008-03-9	Fenticonazole (Nitrate)	Clc1ccc([C@@H](Cn2ccnc2)OCc2ccc(Sc3ccccc3)cc2)c(Cl)c1	ZCJYUTQZBAIHBS-XMMPIXPASA-N	0.396237	-0.000399674	1.06164	-0.0395297	-0.244486	Sample
BRD-K46731503-001-05-9	Fesoterodine	CC(C)C(=O)Oc1ccc(CO)cc1[C@H](CCN(C(C)C)C(C)C)c1ccccc1	DCCSDBARQIPTGU-HSZRJFAPSA-N	-0.119188	0.327629	1.16664	-0.237151	0.543681	Sample
BRD-A73368467-003-16-8	Fexofenadine HCl	CC(C)(C(=O)O)c1ccc([C@@H](O)CCCN2CCC(C(O)(c3ccccc3)c3ccccc3)CC2)cc1	RWTNPBWLLIMQHL-LJAQVGFWSA-N	0.0216654	-0.203134	0.826603	-0.177457	-0.59649	Sample
BRD-K00003591-001-01-9	Fidaxomicin	CCc1c(Cl)c(O)c(Cl)c(O)c1C(=O)O[C@H]1[C@H](O)[C@H](OC)[C@H](OC/C2=C\C=C\C[C@H](O)/C(C)=C/[C@H](CC)[C@@H](O[C@@H]3OC(C)(C)[C@@H](OC(=O)C(C)C)[C@H](O)[C@@H]3O)/C(C)=C/C(C)=C/C[C@@H]([C@@H](C)O)OC2=O)O[C@@H]1C	ZVGNESXIJDCBKN-UUEYKCAUSA-N	-0.753705	-0.460122	0.857582	-0.515245	0.0675265	Sample
BRD-K98384930-001-02-9	Finafloxacin	N#Cc1c(N2C[C@@H]3NCCO[C@H]3C2)c(F)cc2c(=O)c(C(=O)O)cn(C3CC3)c12	FYMHQCNFKNMJAV-HOTGVXAUSA-N	0.220081	0.0153953	0.941128	-0.0268063	0.022446	Sample
BRD-K01095011-001-16-9	Finasteride	CC(C)(C)NC(=O)[C@H]1CC[C@H]2[C@@H]3CC[C@H]4NC(=O)C=C[C@]4(C)[C@H]3CC[C@]12C	DBEPLOCGEIEOCV-WSBQPABSSA-N	-0.303025	0.221406	1.04679	-0.0391872	-0.0312864	Sample
BRD-K88025533-001-07-9	Fingolimod	CCCCCCCCc1ccc(CCC(N)(CO)CO)cc1	KKGQTZUTZRNORY-UHFFFAOYSA-N	0.194356	-0.041092	0.795724	0.000794891	2.48428	Sample
BRD-K37688416-003-13-1	FIPEXIDE HYDROCHLORIDE	O=C(COc1ccc(Cl)cc1)N1CCN(Cc2ccc3c(c2)OCO3)CC1	BFUJHVVEMMWLHC-UHFFFAOYSA-N	-0.243988	0.304583	0.905487	-0.132346	0.35474	Sample
BRD-A50675702-001-08-9	Fipronil	N#Cc1nn(-c2c(Cl)cc(C(F)(F)F)cc2Cl)c(N)c1S(=O)C(F)(F)F	ZOCSXAVNDGMNBV-AREMUKBSSA-N	0.0696274	0.296727	0.734419	-0.0895227	0.0658623	Sample
BRD-K09090523-001-02-1	FIROCOXIB	CC1(C)OC(=O)C(OCC2CC2)=C1c1ccc(S(C)(=O)=O)cc1	FULAPETWGIGNMT-UHFFFAOYSA-N	0.605328	-0.604887	1.07989	0.00858056	0.598846	Sample
BRD-K47639036-003-06-6	Flavoxate HCl	Cc1c(-c2ccccc2)oc2c(C(=O)OCCN3CCCCC3)cccc2c1=O	SPIUTQOUKAMGCX-UHFFFAOYSA-N	-0.028371	0.0750055	0.969522	-0.409339	0.0713269	Sample
BRD-A09472452-015-22-6	Flecainide acetate	O=C(NCC1CCCCN1)c1cc(OCC(F)(F)F)ccc1OCC(F)(F)F		-0.426677	0.370556	0.972487	-0.836421	0.0407662	Sample
BRD-K61717546-001-07-9	Fleroxacin	CN1CCN(c2c(F)cc3c(=O)c(C(=O)O)cn(CCF)c3c2F)CC1	XBJBPGROQZJDOJ-UHFFFAOYSA-N	0.07446	0.353784	1.10331	0.232403	-0.546622	Sample
BRD-K33637378-001-01-7	Flibanserin	O=c1[nH]c2ccccc2n1CCN1CCN(c2cccc(C(F)(F)F)c2)CC1	PPRRDFIXUUSXRA-UHFFFAOYSA-N	1.59898	-0.542702	0.747241	0.414603	-0.144299	Sample
BRD-K43383936-001-05-2	FLOPROPIONE	CCC(=O)c1c(O)cc(O)cc1O	PTHLEKANMPKYDB-UHFFFAOYSA-N	0.362898	-0.607427	0.940618	0.994589	-0.160178	Sample
BRD-K11298197-001-16-9	Florfenicol	CS(=O)(=O)c1ccc([C@@H](O)[C@@H](CF)NC(=O)C(Cl)Cl)cc1	AYIRNRDRBQJXIF-NXEZZACHSA-N	-0.645372	0.489611	1.13141	-0.0744702	0.0654436	Sample
BRD-K47832606-001-26-9	Floxuridine	O=c1[nH]c(=O)n([C@H]2C[C@H](O)[C@@H](CO)O2)cc1F	BNMDIVHTOIOYFX-XCXKOOTESA-N	0.242191	-0.212598	0.736042	-0.00451929	0.183356	Sample
BRD-K82143716-001-30-9	Flucytosine	Nc1nc(=O)[nH]cc1F	XRITUBRVWHTBIO-UHFFFAOYSA-N	0.105371	-0.334896	0.943586	0.575976	0.391144	Sample
BRD-K66788707-001-17-6	Fludarabine (Fludara)	Nc1nc(F)nc2c1ncn2[C@@H]1O[C@H](CO)[C@@H](O)[C@@H]1O	HBUBKKRHXORPQB-FJFJXFQQSA-N	2.09175	-1.15556	0.840381	2.13524	0.177694	Sample
BRD-K71106091-001-09-5	Fludarabine Phosphate (Fludara)	Nc1nc(F)nc2c1ncn2[C@@H]1O[C@H](COP(=O)(O)O)[C@@H](O)[C@@H]1O	GIUYCYHIANZCFB-FJFJXFQQSA-N	0.00992874	-0.363973	0.857066	0.66796	0.808127	Sample
BRD-K06408664-001-04-9	Fludrocortisone (acetate)	CC(=O)OCC(=O)[C@@]1(O)CC[C@H]2[C@@H]3CCC4=CC(=O)CC[C@]4(C)[C@@]3(F)[C@@H](O)C[C@@]21C	SYWHXTATXSMDSB-GSLJADNHSA-N	0.2245	0.290457	0.812295	0.0415049	-0.00721881	Sample
BRD-K98769987-001-26-9	Flumazenil	CCOC(=O)c1ncn2c1CN(C)C(=O)c1cc(F)ccc1-2	OFBIFZUFASYYRE-UHFFFAOYSA-N	0.0312829	0.0980802	0.846299	0.193545	0.622879	Sample
BRD-A69777949-001-27-9	Flumequine	C[C@H]1CCc2cc(F)cc3c(=O)c(C(=O)O)cn1c23	DPSPPJIUMHPXMA-ZETCQYMHSA-N	-0.288687	0.02287	1.04743	0.361487	-0.484592	Sample
BRD-K61496577-001-21-9	Flumethasone	C[C@@H]1C[C@H]2[C@@H]3C[C@H](F)C4=CC(=O)C=C[C@]4(C)[C@@]3(F)[C@@H](O)C[C@]2(C)[C@@]1(O)C(=O)CO	WXURHACBFYSXBI-GQKYHHCASA-N	0.83259	-0.916489	1.06925	1.52357	0.764001	Sample
BRD-K29582677-300-08-0	Flunarizine 2HCl	Fc1ccc(C(c2ccc(F)cc2)N2CCN(C/C=C/c3ccccc3)CC2)cc1	SMANXXCATUTDDT-QPJJXVBHSA-N	-0.912717	1.03873	0.952903	-0.462307	0.364342	Sample
BRD-K49577446-001-12-9	Flunisolide	CC1(C)O[C@@H]2C[C@H]3[C@@H]4C[C@H](F)C5=CC(=O)C=C[C@]5(C)[C@H]4[C@@H](O)C[C@]3(C)[C@]2(C(=O)CO)O1	XSFJVAJPIHIPKU-XWCQMRHXSA-N	-0.72152	0.725901	1.16249	0.00407606	0.291553	Sample
BRD-K99984802-100-14-9	Flunixin (meglumine)	Cc1c(Nc2ncccc2C(=O)O)cccc1C(F)(F)F	NOOCSNJCXJYGPE-UHFFFAOYSA-N	0.446373	-0.128331	1.23354	-0.0323385	-0.509187	Sample
BRD-K94353609-001-22-9	Fluocinolone (Acetonide)	CC1(C)O[C@@H]2C[C@H]3[C@@H]4C[C@H](F)C5=CC(=O)C=C[C@]5(C)[C@@]4(F)[C@@H](O)C[C@]3(C)[C@]2(C(=O)CO)O1	FEBLZLNTKCEFIT-VSXGLTOVSA-N	0.960469	-0.707547	1.01064	0.967846	-0.919841	Sample
BRD-K57886322-001-18-9	Fluocinonide	CC(=O)OCC(=O)[C@@]12OC(C)(C)O[C@@H]1C[C@H]1[C@@H]3C[C@H](F)C4=CC(=O)C=C[C@]4(C)[C@@]3(F)[C@@H](O)C[C@@]12C	WJOHZNCJWYWUJD-IUGZLZTKSA-N	0.299769	0.368306	0.919013	0.181121	0.499183	Sample
BRD-K02528732-001-03-2	Fluorometholone Acetate	CC(=O)O[C@]1(C(C)=O)CC[C@H]2[C@@H]3C[C@H](C)C4=CC(=O)C=C[C@]4(C)[C@@]3(F)[C@@H](O)C[C@@]21C	YRFXGQHBPBMFHW-SBTZIJSASA-N	0.0156005	0.0277921	0.972487	-0.112584	-0.189574	Sample
BRD-K64862097-001-20-9	FLUOROMETHOLONE(BRD-A13133631)	CC(=O)[C@@]1(O)CC[C@H]2[C@@H]3C[C@H](C)C4=CC(=O)C=C[C@]4(C)[C@@]3(F)[C@@H](O)C[C@@]21C	FAOZLTXFLGPHNG-KNAQIMQKSA-N	0.342407	-0.0113938	0.855699	0.117652	-0.374515	Sample
BRD-K24844714-001-25-2	FLUOROURACIL	O=c1[nH]cc(F)c(=O)[nH]1	RAIRJKWTBBDDAR-UHFFFAOYSA-N	0.433175	-0.539366	0.975505	0.371788	0.134208	Sample
BRD-A31159102-003-28-8	Fluoxetine HCl	CNCCC(Oc1ccc(C(F)(F)F)cc1)c1ccccc1		-0.301983	0.204684	0.915419	-0.751086	0.685353	Sample
BRD-K55127134-300-11-2	FLUPHENAZINE HYDROCHLORIDE	OCCN1CCN(CCCN2c3ccccc3Sc3ccc(C(F)(F)F)cc32)CC1	PLDUPXSUYLZYBN-UHFFFAOYSA-N	-0.500488	0.214649	1.3034	-1.51883	1.36002	Sample
BRD-K50720187-050-09-0	Flupirtine (Maleate)	CCOC(=O)Nc1ccc(NCc2ccc(F)cc2)nc1N	JUUFBMODXQKSTD-UHFFFAOYSA-N	0.30475	-0.229993	1.05715	0.740074	-0.382332	Sample
BRD-K00824317-001-18-9	Flurandrenolide	CC1(C)O[C@@H]2C[C@H]3[C@@H]4C[C@H](F)C5=CC(=O)CC[C@]5(C)[C@H]4[C@@H](O)C[C@]3(C)[C@]2(C(=O)CO)O1	POPFMWWJOGLOIF-XWCQMRHXSA-N	0.0175797	-0.0942932	0.928337	0.00407606	0.285962	Sample
BRD-A86044036-001-30-9	Flurbiprofen	CC(C(=O)O)c1ccc(-c2ccccc2)c(F)c1	SYTBZMRGLBWNTM-SNVBAGLBSA-N	0.201028	-0.42977	0.955962	0.143741	-0.392705	Sample
BRD-K00004724-001-01-9	Flurbiprofen axetil	CC(=O)O[C@@H](C)OC(=O)[C@H](C)c1ccc(-c2ccccc2)c(F)c1	ALIVXCSEERJYHU-TZMCWYRMSA-N	0.00286675	-0.426112	0.95942	0.593055	-0.326133	Sample
BRD-K77947974-001-18-9	Fluspirilene	O=C1NCN(c2ccccc2)C12CCN(CCCC(c1ccc(F)cc1)c1ccc(F)cc1)CC2	QOYHHIBFXOOADH-UHFFFAOYSA-N	-0.787141	0.869706	0.869508	-0.759219	0.235721	Sample
BRD-K28307902-001-20-9	Flutamide	CC(C)C(=O)Nc1ccc([N+](=O)[O-])c(C(F)(F)F)c1	MKXKFYHWDHIYRV-UHFFFAOYSA-N	0.151554	-0.458887	0.819293	1.20095	0.0134298	Sample
BRD-K62310379-001-14-9	Fluticasone propionate	CCC(=O)O[C@]1(C(=O)SCF)[C@H](C)C[C@H]2[C@@H]3C[C@H](F)C4=CC(=O)C=C[C@]4(C)[C@@]3(F)[C@@H](O)C[C@@]21C	WMWTYOKRWGGJOA-CENSZEJFSA-N	-0.195645	0.279341	0.783864	-0.285637	0.542822	Sample
BRD-K66296774-001-07-9	FLUVASTATIN	CC(C)n1c(/C=C/[C@@H](O)C[C@@H](O)CC(=O)O)c(-c2ccc(F)cc2)c2ccccc21	FJLGEFLZQAZZCD-MCBHFWOFSA-N	1.70691	-1.39732	0.914489	1.60797	-1.08224	Sample
BRD-K53517854-050-22-9	Fluvoxamine maleate	COCCCC/C(=N\OCCN)c1ccc(C(F)(F)F)cc1	CJOFXWAVKWHTFT-XSFVSMFZSA-N	-0.406867	0.813494	1.1135	-0.850737	0.674201	Sample
BRD-K18673820-001-15-5	FOLIC ACID	Nc1nc(=O)c2nc(CNc3ccc(C(=O)N[C@@H](CCC(=O)O)C(=O)O)cc3)cnc2[nH]1	HUKMMLFXQPOBCR-AMEPKZMBSA-N	0.290672	-0.00695591	1.26622	0.00655171	-0.399671	Sample
BRD-K01825581-238-05-9	Folinic acid (Calcium)	Nc1nc(=O)c2c([nH]1)NCC(CNc1ccc(C(=O)N[C@@H](CCC(=O)O)C(=O)O)cc1)N2C=O	QOMMXEJYGGOXHJ-DCHUSEMDSA-N	-0.479146	0.474014	1.19085	-0.211265	-0.204148	Sample
BRD-K56810756-001-08-9	Fomepizole	Cc1cn[nH]c1	RIKMMFOAQPJVMX-UHFFFAOYSA-N	-0.0623722	0.294747	0.931299	-0.693138	0.0909981	Sample
BRD-K44942188-001-10-9	Fomocaine	c1ccc(OCc2ccc(CCCN3CCOCC3)cc2)cc1	CVHGCWVMTZWGAY-UHFFFAOYSA-N	-0.839118	1.04763	0.988999	-1.66003	-0.229144	Sample
BRD-K00003513-363-01-9	Fondaparinux (sodium)	CO[C@H]1O[C@H](COS(=O)(=O)O)[C@@H](O[C@@H]2O[C@@H](C(=O)O)[C@@H](O[C@H]3O[C@H](COS(=O)(=O)O)[C@@H](O[C@@H]4O[C@H](C(=O)O)[C@@H](O[C@H]5O[C@H](COS(=O)(=O)O)[C@@H](O)[C@H](O)[C@H]5NS(=O)(=O)O)[C@H](O)[C@H]4O)[C@H](OS(=O)(=O)O)[C@H]3NS(=O)(=O)O)[C@H](O)[C@H]2OS(=O)(=O)O)[C@H](O)[C@H]1NS(=O)(=O)O	KANJSNBRCNMZMV-ABRZTLGGSA-N	-0.185746	-1.0639	1.14172	0.153729	0.00704638	Sample
BRD-A26503646-001-20-9	Formestane	C[C@]12CC[C@H]3[C@@H](CCC4C(=O)C(=O)CC[C@@]43C)[C@@H]1CCC2=O	ZMEULISFKSVRLQ-LZBOESDWSA-N	-0.674122	1.02372	0.833183	-0.223926	0.0323435	Sample
BRD-K54006094-051-10-9	Formoterol hemifumarate	COc1ccc(C[C@H](C)NC[C@@H](O)c2ccc(O)c(NC=O)c2)cc1	BPZSYCZIITTYBL-ORAYPTAESA-N	0.187492	-0.129712	1.07805	0.55732	-0.736724	Sample
BRD-K16505263-003-02-9	Forodesine (hydrochloride)	O=c1nc[nH]c2c([C@@H]3N[C@H](CO)[C@@H](O)[C@H]3O)c[nH]c12	FXMKTXXLFPCTGU-KUBHLMPHSA-N	-1.3503	0.231169	0.974733	-1.69379	1.67657	Sample
BRD-K09602097-001-23-5	Forskolin	C=C[C@@]1(C)CC(=O)[C@@]2(O)[C@](C)(O1)[C@@H](OC(C)=O)[C@@H](O)[C@H]1C(C)(C)CC[C@H](O)[C@@]12C	OHCQJHSOBUTRHG-KGGHGJDLSA-N	-0.0216777	0.137123	1.23515	-0.000794891	0.105982	Sample
BRD-K19388745-003-01-7	Forskolin, NKH477	C=C[C@@]1(C)CC(=O)[C@@]2(O)[C@](C)(O1)[C@@H](OC(C)=O)[C@@H](OC(=O)CCN(C)C)[C@H]1C(C)(C)CC[C@H](O)[C@@]12C	RSOZZQTUMVBTMR-XGUNBQNXSA-N	0.688507	-0.655193	0.891983	0.309242	1.73636	Sample
BRD-K59110290-238-02-9	Fosamprenavir (Calcium Salt)	CC(C)CN(C[C@@H](OP(=O)(O)O)[C@H](Cc1ccccc1)NC(=O)O[C@H]1CCOC1)S(=O)(=O)c1ccc(N)cc1	MLBVMOWEQCZNCC-OEMFJLHTSA-N	-0.912891	0.339645	0.887286	-0.0673553	-0.00241865	Sample
BRD-K23848629-401-05-2	Fosaprepitant (dimeglumine)	C[C@@H](O[C@H]1OCCN(Cc2nn(P(=O)(O)O)c(=O)[nH]2)[C@H]1c1ccc(F)cc1)c1cc(C(F)(F)F)cc(C(F)(F)F)c1	BARDROPHSZEBKC-OITMNORJSA-N	0.339363	-0.0636101	1.04231	0.274177	-0.0294343	Sample
BRD-K85146014-314-08-8	Foscarnet Sodium	O=C(O)P(=O)(O)O	ZJAOAACCNHFJAH-UHFFFAOYSA-N	0.0192923	-0.00407671	0.952274	0.0516995	0.203322	Sample
BRD-K81101512-238-06-9	Fosfomycin (calcium)	C[C@@H]1O[C@@H]1P(=O)(O)O	YMDXZJFXQJVXBF-STHAYSLISA-N	-0.0573576	0.0280859	1.08291	-0.0940928	-0.425576	Sample
BRD-A51382177-236-04-8	Fosinopril sodium (Monopril)	CCC(=O)O[C@@H](OP(=O)(CCCCc1ccccc1)CC(=O)N1C[C@H](C2CCCCC2)C[C@H]1C(=O)O)C(C)C	BIDNLKIUORFRQP-AJTMIRJTSA-N	0.00884543	-0.0030855	1.23354	0.194255	-0.0349589	Sample
BRD-A62893078-001-02-3	Fotemustine	CCOP(=O)(OCC)C(C)NC(=O)N(CCCl)[N+][O-]	UETIXAMLWBFWOE-QMMMGPOBSA-N	0.396986	-0.548615	1.22272	0.302087	-1.12481	Sample
BRD-K70504253-001-01-3	Fruquintinib	CNC(=O)c1c(C)oc2cc(Oc3ncnc4cc(OC)c(OC)cc34)ccc12	BALLNEJQLSTPIO-UHFFFAOYSA-N	-0.104976	0.781599	1.01425	-0.944902	-0.727934	Sample
BRD-K54838207-001-04-9	Fudosteine	N[C@@H](CSCCCO)C(=O)O	KINWYTAUPKOPCQ-YFKPBYRVSA-N	0.0173208	-0.39467	1.1542	-0.0415049	-0.656046	Sample
BRD-A85667082-001-13-5	Fulvestrant	C[C@]12CC[C@@H]3c4ccc(O)cc4C[C@@H](CCCCCCCCCS(=O)CCCC(F)(F)C(F)(F)F)[C@H]3[C@@H]1CC[C@@H]2O	VWUXBMIQPBEWFH-CIAKRVSBSA-N	0.659158	-0.295131	0.955401	0.611911	0.00548591	Sample
BRD-A99367815-001-04-9	Fumagillin	CO[C@H]1C([C@@]2(C)O[C@@H]2CC=C(C)C)[C@]2(CC[C@H]1OC(=O)/C=C/C=C/C=C/C=C/C(=O)O)CO2	NGGMYCMLYOUNGM-FKSJYSFPSA-N	0.359481	0.0196365	0.726841	-0.638712	-0.342966	Sample
BRD-K01824979-003-03-9	Furaltadone (hydrochloride)	O=C1O[C@H](CN2CCOCC2)CN1/N=C/c1ccc([N+](=O)[O-])o1	YVQVOQKFMFRVGR-LLUUXILJSA-N	0.445967	-0.187958	1.09362	0.0468857	-0.25214	Sample
BRD-K11756522-001-10-9	Furazolidone	O=C1OCCN1/N=C/c1ccc([N+](=O)[O-])o1	PLHJDBGFXBMTGZ-WEVVVXLNSA-N	-0.489587	0.115893	1.12967	0.294534	0.565412	Sample
BRD-K78010432-001-27-9	Furosemide	NS(=O)(=O)c1cc(C(=O)O)c(NCc2ccco2)cc1Cl	ZZUFCTLCJUWOSV-UHFFFAOYSA-N	0.494944	-0.411982	0.673459	0.339565	-0.655123	Sample
BRD-A71157293-001-11-9	Fursultiamine	C/C(=C(/CCO)SSC[C@H]1CCCO1)N(C=O)Cc1cnc(C)nc1N	JTLXCMOFVBXEKD-XYGUXCPDSA-N	-0.353757	0.197544	0.99108	-0.601844	-0.339967	Sample
BRD-K78355918-236-09-9	Fusidic acid (sodium salt)	CC(=O)O[C@H]1C[C@@]2(C)[C@@H](C[C@@H](O)[C@H]3[C@@]4(C)CC[C@@H](O)[C@@H](C)[C@@H]4CC[C@@]32C)/C1=C(\CCC=C(C)C)C(=O)O	IECPWNUMDGFDKC-MZJAQBGESA-N	0.497014	-0.330264	1.07805	0.189317	-0.433449	Sample
BRD-K62737565-001-10-3	GABAPENTIN	NCC1(CC(=O)O)CCCCC1	UGJMXCAKCUNAIE-UHFFFAOYSA-N	0.196129	0.0117126	0.733399	0.0778724	0.0321123	Sample
BRD-K59256312-066-17-3	Gabexate (mesylate)	CCOC(=O)c1ccc(OC(=O)CCCCCNC(=N)N)cc1	YKGYIDJEEQRWQH-UHFFFAOYSA-N	0.378577	-0.126382	0.817972	0.786716	-0.473901	Sample
BRD-K38140108-001-02-9	Gadodiamide	CNC(=O)CN1CCN2CCN(CC(=O)NC)CC(=O)O[Gd](OC(=O)C2)OC(=O)C1	HZHFFEYYPYZMNU-UHFFFAOYSA-K	0.298419	-0.258809	1.11398	0.401699	-0.104219	Sample
BRD-K25106841-001-01-2	gadolinium (bis{2-[(carboxymethyl)(2-oxido-2-oxoethyl)amino]ethyl}amino)acetate hydrate	O=C(O)CN1CCN2CCN(CC(=O)O)CC(=O)O[Gd](OC(=O)C2)OC(=O)C1	IZOOGPBRAOKZFK-UHFFFAOYSA-K	-0.222951	0.0220757	1.22051	0.0675685	-0.598798	Sample
BRD-A72401848-001-02-2	gadolinium(III) 2,2',2''-(10-(2-hydroxypropyl)-1,4,7,10-tetraazacyclododecane-1,4,7-triyl)triacetate	CC(O)CN1CCN2CCN3CCN(CC1)CC(=O)O[Gd](OC(=O)C3)OC(=O)C2	DPNNNPAKRZOSMO-PFEQFJNWSA-K	-0.243747	-0.344314	0.762315	0.0053924	-0.00589509	Sample
BRD-K49481516-004-18-3	Galanthamine hydrobromide	COc1ccc2c3c1O[C@H]1C[C@@H](O)C=C[C@@]31CCN(C)C2	ASUTZQLVASHGKV-JDFRZJQESA-N	0.0186496	0.119809	1.06907	-0.451153	-0.159501	Sample
BRD-K43106192-320-12-9	Gallamine Triethiodide	CC[N+](CC)(CC)CCOc1cccc(OCC[N+](CC)(CC)CC)c1OCC[N+](CC)(CC)CC	OZLPUNFFCJDMJD-UHFFFAOYSA-N	-0.684386	-0.00148543	0.923928	0.217189	-0.118791	Sample
BRD-K22662435-001-19-1	Ganciclovir	Nc1nc(=O)c2ncn(COC(CO)CO)c2[nH]1	HVSAZZAKNOFVIB-UHFFFAOYSA-N	-0.316047	0.137455	0.931116	0.0199118	0.326723	Sample
BRD-K77038618-356-01-3	Garenoxacin (Mesylate hydrate)	C[C@H]1NCc2cc(-c3ccc4c(=O)c(C(=O)O)cn(C5CC5)c4c3OC(F)F)ccc21	NJDRXTDGYFKORP-LLVKDONJSA-N	-0.130638	0.00410108	0.988209	0.0595295	-0.922717	Sample
BRD-K01825698-001-02-9	Gatifloxacin	COc1c(N2CCNC(C)C2)c(F)cc2c(=O)c(C(=O)O)cn(C3CC3)c12	XUBOMFCQGDBHNK-JTQLQIEISA-N	0.0725728	0.188703	0.874301	-0.0945388	2.25972	Sample
BRD-K64052750-001-16-7	Gefitinib (ZD1839)	COc1cc2ncnc(Nc3ccc(F)c(Cl)c3)c2cc1OCCCN1CCOCC1	XGALLCVXEZPNRQ-UHFFFAOYSA-N	0.169162	-0.30715	0.98183	-0.0210497	-0.19361	Sample
BRD-K15108141-001-08-2	gemcitabine	Nc1ccn([C@@H]2O[C@H](CO)[C@@H](O)C2(F)F)c(=O)n1	SDUQYLNIPVEERB-QPPQHZFASA-N	0.201545	0.0123622	0.788321	0.0349154	1.04344	Sample
BRD-K11129031-001-27-5	GEMFIBROZIL	Cc1ccc(C)c(OCCCC(C)(C)C(=O)O)c1	HEMJJKBWTPKOJG-UHFFFAOYSA-N	0.00499215	-0.731899	0.718485	0.346659	1.13583	Sample
BRD-A40787240-066-04-6	GEMIFLOXACIN MESYLATE	CO/N=C1\CN(c2nc3c(cc2F)c(=O)c(C(=O)O)cn3C2CC2)C[C@@H]1CN	ZRCVYEYHRGVLOC-NOTZLVJDSA-N	-0.195589	0.395686	1.21853	-0.314495	0.553344	Sample
BRD-K00003182-001-01-9	Gemigliptin	N[C@@H](CC(=O)N1CCc2c(nc(C(F)(F)F)nc2C(F)(F)F)C1)CN1CC(F)(F)CCC1=O	ZWPRRQZNBDYKLH-VIFPVBQESA-N	-0.0132552	-0.18148	1.06915	0.0813892	-0.116418	Sample
BRD-K97891829-065-02-9	Gentamicin (sulfate)	CN[C@H](C)[C@@H]1CC[C@@H](N)[C@@H](O[C@@H]2[C@@H](N)C[C@@H](N)[C@H](O[C@H]3OC[C@](C)(O)[C@H](NC)[C@H]3O)[C@H]2O)O1	CEAZRRDELHUEMR-CAMVTXANSA-N	-0.432358	0.389363	1.08533	-0.256302	-0.325477	Sample
BRD-K97197005-001-04-9	Gestodene	C#C[C@]1(O)C=C[C@H]2[C@@H]3CCC4=CC(=O)CC[C@@H]4[C@H]3CC[C@@]21CC	SIGSPDASOTUPFS-XUDSTZEESA-N	0.0883575	0.0502529	1.05949	-0.00926259	0.205538	Sample
BRD-K97472745-001-03-9	Gestrinone	C#C[C@]1(O)CC[C@H]2[C@@H]3CCC4=CC(=O)CCC4=C3C=C[C@@]21CC	BJJXHLWLUDYTGC-ANULTFPQSA-N	0.671219	-0.768646	0.921044	1.70078	-1.36074	Sample
BRD-K35687421-001-03-3	Gimeracil	O=c1cc(O)c(Cl)c[nH]1	PXSFBTKEDQOFPR-UHFFFAOYSA-N	-0.837745	1.35723	0.625041	-0.809101	1.03089	Sample
BRD-A44511856-001-01-4	Ginsenoside Rg3	CC(C)=CCCC(C)(O)[C@H]1CC[C@]2(C)[C@@H]1[C@H](O)C[C@@H]1[C@@]3(C)CC[C@H](O[C@@H]4O[C@H](CO)[C@@H](O)[C@H](O)[C@H]4O[C@@H]4O[C@H](CO)[C@@H](O)[C@H](O)[C@H]4O)C(C)(C)[C@@H]3CC[C@]12C	RWXIFXNRCLMQCD-CZIWJLDFSA-N	-0.348662	-0.00186747	1.05783	0.239917	-0.101322	Sample
BRD-K01826515-003-11-9	Glafenine (hydrochloride)	O=C(OC[C@H](O)CO)c1ccccc1Nc1ccnc2cc(Cl)ccc12	GWOFUCIGLDBNKM-CYBMUJFWSA-N	-0.396853	0.387154	1.15491	-0.509056	0.293845	Sample
BRD-K34341643-001-02-9	Glasdegib	CN1CC[C@@H](NC(=O)Nc2ccc(C#N)cc2)C[C@@H]1c1nc2ccccc2[nH]1	SFNSLLSYNZWZQG-VQIMIIECSA-N	-0.270017	-0.366854	1.01976	0.130336	-0.144148	Sample
BRD-K00003260-001-01-9	Glecaprevir	CC(C)(C)[C@@H]1NC(=O)O[C@@H]2CCC[C@H]2OC/C=C/C(F)(F)c2nc3ccccc3nc2O[C@@H]2C[C@@H](C(=O)N[C@]3(C(=O)NS(=O)(=O)C4(C)CC4)C[C@H]3C(F)F)N(C2)C1=O	MLSQGNCUYAMAHD-ITNVBOSISA-N	-0.0137003	-0.0554556	0.992575	0.000622833	-0.260079	Sample
BRD-A61154809-001-18-9	Gliclazide	Cc1ccc(S(=O)(=O)NC(=O)NN2C[C@H]3CCC[C@@H]3C2)cc1	BOVGTQGAOIONJV-CHWSQXEVSA-N	0.831865	-0.00860653	0.914098	0.278855	0.0519023	Sample
BRD-K34776109-001-19-9	Glimepiride	CCC1=C(C)CN(C(=O)NCCc2ccc(S(=O)(=O)NC(=O)N[C@H]3CC[C@H](C)CC3)cc2)C1=O	WIGIZIANZCJQQY-RUCARUNLSA-N	-0.269785	0.127382	0.96575	0.203635	-0.309054	Sample
BRD-K12219985-001-28-9	Glipizide	Cc1cnc(C(=O)NCCc2ccc(S(=O)(=O)NC(=O)NC3CCCCC3)cc2)cn1	ZJJXGWJIGJFDTL-UHFFFAOYSA-N	0.230576	-0.0876142	0.950028	0.481659	0.246929	Sample
BRD-K80396088-001-13-9	Gliquidone	COc1ccc2c(c1)C(=O)N(CCc1ccc(S(=O)(=O)NC(=O)NC3CCCCC3)cc1)C(=O)C2(C)C	LLJFMFZYVVLQKT-UHFFFAOYSA-N	-0.0322655	-0.0778154	1.17013	0.129211	-0.403201	Sample
BRD-K93201765-236-02-9	Gluconate (sodium)	O=C(O)[C@H](O)[C@@H](O)[C@H](O)[C@H](O)CO	RGHNJXZEOKUKBD-SQOUGZDYSA-N	0.225337	-0.610931	1.06891	-0.0979201	0.0885867	Sample
BRD-K04288422-001-04-4	GLUCONOLACTONE	O=C1O[C@@H](CO)[C@H](O)[C@@H](O)[C@@H]1O	PHOQVHQSTUBQQK-KLVWXMOXSA-N	-0.0634155	-0.000974514	0.790772	0.944074	0.379459	Sample
BRD-K29918010-003-05-9	Glucosamine (hydrochloride)	N[C@H]1[C@H](O)O[C@H](CO)[C@@H](O)[C@@H]1O	MSWZFWKMSRAUBD-QZABAPFNSA-N	-0.747868	-0.816668	0.862496	0.445526	-0.520146	Sample
BRD-K36927236-001-30-0	Glyburide	COc1ccc(Cl)cc1C(=O)NCCc1ccc(S(=O)(=O)NC(=O)NC2CCCCC2)cc1	ZNNLBTZKUZBEKO-UHFFFAOYSA-N	-0.0578968	0.271337	1.0345	-0.0328364	-0.152337	Sample
BRD-K24790130-001-09-9	Glyceryl trioctanoate	CCCCCCCC(=O)OCC(COC(=O)CCCCCCC)OC(=O)CCCCCCC	VLPFTAMPNXLGLX-UHFFFAOYSA-N	-0.876499	0.509882	0.85365	-0.0887946	-0.159627	Sample
BRD-A81233518-004-17-9	Glycopyrrolate	C[N+]1(C)CC[C@H](OC(=O)[C@](O)(c2ccccc2)C2CCCC2)C1	ANGKOCUUWGHLCE-HKUYNNGSSA-N	-0.507765	0.11248	1.10822	-0.232997	0.54059	Sample
BRD-K83486494-001-02-9	Glycyrrhizic acid	CC1(C)[C@@H](O[C@H]2O[C@H](C(=O)O)[C@@H](O)[C@H](O)[C@H]2O[C@@H]2O[C@H](C(=O)O)[C@@H](O)[C@H](O)[C@H]2O)CC[C@@]2(C)[C@H]1CC[C@]1(C)[C@@H]2C(=O)C=C2[C@@H]3C[C@@](C)(C(=O)O)CC[C@]3(C)CC[C@]21C	LPLVUJXQOOQHMX-QWBHMCJMSA-N	-0.486756	0.589111	0.906595	-0.542924	-0.00589544	Sample
BRD-K96874295-015-01-0	Gonadorelin (acetate)	CC(C)C[C@H](NC(=O)CNC(=O)[C@H](Cc1ccc(O)cc1)NC(=O)[C@H](CO)NC(=O)[C@H](Cc1c[nH]c2ccccc12)NC(=O)[C@H](Cc1cnc[nH]1)NC(=O)[C@@H]1CCC(=O)N1)C(=O)N[C@@H](CCCNC(=N)N)C(=O)N1CCC[C@H]1C(=O)NCC(N)=O	XLXSAKCOAKORKW-AQJXLSMYSA-N	0.2602	0.00102082	1.1808	0.0671725	-0.304878	Sample
BRD-K99504665-015-02-9	Goserelin (acetate)	CC(C)C[C@H](NC(=O)[C@@H](COC(C)(C)C)NC(=O)[C@H](Cc1ccc(O)cc1)NC(=O)[C@H](CO)NC(=O)[C@H](Cc1c[nH]c2ccccc12)NC(=O)[C@H](Cc1c[nH]cn1)NC(=O)[C@@H]1CCC(=O)N1)C(=O)N[C@@H](CCCNC(=N)N)C(=O)N1CCC[C@H]1C(=O)NNC(N)=O	BLCLNMBMMGCOAS-URPVMXJPSA-N	-0.645565	0.200014	1.09026	-0.0406847	-0.0490828	Sample
BRD-K45170529-001-01-3	Gramicidin A	CC(C)C[C@@H](NC(=O)[C@H](C)NC(=O)CNC(=O)[C@@H](NC=O)C(C)C)C(=O)N[C@@H](C)C(=O)N[C@@H](C(=O)N[C@H](C(=O)N[C@@H](C(=O)N[C@@H](Cc1c[nH]c2ccccc12)C(=O)N[C@H](CC(C)C)C(=O)N[C@@H](Cc1c[nH]c2ccccc12)C(=O)N[C@H](CC(C)C)C(=O)N[C@@H](Cc1c[nH]c2ccccc12)C(=O)N[C@H](CC(C)C)C(=O)N[C@@H](Cc1c[nH]c2ccccc12)C(=O)NCCO)C(C)C)C(C)C)C(C)C	ZWCXYZRRTRDGQE-LUPIJMBPSA-N	-0.211273	0.353891	0.832507	0.315257	0.0680517	Sample
BRD-A10967948-003-06-3	GRANISETRON HYDROCHLORIDE	CN1C2CCCC1CC(NC(=O)c1nn(C)c3ccccc13)C2	MFWNKCLOYSRHCJ-BTTYYORXSA-N	-0.0695163	-0.0453769	0.947782	-0.335968	-0.518725	Sample
BRD-K62050508-001-01-0	Grapiprant	CCc1nc2c(C)nc(C)cc2n1-c1ccc(CCNC(=O)NS(=O)(=O)c2ccc(C)cc2)cc1	HZVLFTCYCLXTGV-UHFFFAOYSA-N	-0.634718	0.4842	0.904269	-0.668842	0.225191	Sample
BRD-K24943235-001-02-9	Grazoprevir	C=C[C@@H]1C[C@]1(NC(=O)[C@@H]1C[C@@H]2CN1C(=O)[C@H](C(C)(C)C)NC(=O)O[C@@H]1C[C@H]1CCCCCc1nc3ccc(OC)cc3nc1O2)C(=O)NS(=O)(=O)C1CC1	OBMNJSNZOWALQB-NCQNOWPTSA-N	0.0270468	0.0558405	1.06008	-0.139801	-0.214116	Sample
BRD-K08273968-001-19-0	Griseofulvin	COC1=CC(=O)C[C@@H](C)[C@]12Oc1c(Cl)c(OC)cc(OC)c1C2=O	DDUHZTYCFQRHIY-RBHXEPJQSA-N	0.187124	-0.616	0.87446	0.624578	0.562503	Sample
BRD-K96282009-001-12-9	Guaiacol	COc1ccccc1O	LHGVFZTZFXWLCP-UHFFFAOYSA-N	0.901776	-0.448139	1.03942	0.353013	-0.041234	Sample
BRD-A90515964-001-18-9	Guaifenesin	COc1ccccc1OC[C@@H](O)CO	HSRJKNPTNIJEKV-QMMMGPOBSA-N	-0.00399307	-0.433186	1.24466	0.820393	-0.00337792	Sample
BRD-K62736196-015-13-6	GUANABENZ ACETATE	N=C(N)N/N=C/c1c(Cl)cccc1Cl	WDZVGELJXXEGPV-YIXHJXPBSA-N	-0.535378	0.417642	1.08789	-0.659509	-0.132495	Sample
BRD-A14262390-065-01-8	GUANADREL SULFATE	N=C(N)NC[C@H]1COC2(CCCCC2)O1	HPBNRIOWIXYZFK-QMMMGPOBSA-N	0.148004	0.0598081	1.02719	0.0327914	0.00138274	Sample
BRD-K32830106-003-21-2	GUANFACINE HYDROCHLORIDE	N=C(N)NC(=O)Cc1c(Cl)cccc1Cl	INJOMKTZOLKMBF-UHFFFAOYSA-N	-0.00399307	-0.880178	0.764846	0.180678	0.388541	Sample
BRD-K76037122-003-03-9	Guanidine (hydrochloride)	N=C(N)N	ZRALSGWEFCBTJO-UHFFFAOYSA-N	0.198737	-0.0431418	0.900238	0.387336	-0.150194	Sample
BRD-K00004242-001-01-9	Guggulsterone	CC=C1C(=O)C[C@H]2[C@@H]3CCC4=CC(=O)CC[C@]4(C)[C@H]3CC[C@]12C	WDXRGPWQVHZTQJ-NRJJLHBYSA-N	-1.12498	0.462599	1.09826	-0.317582	-0.00322742	Sample
BRD-K81709173-001-11-9	Halcinonide	CC1(C)O[C@@H]2C[C@H]3[C@@H]4CCC5=CC(=O)CC[C@]5(C)[C@@]4(F)[C@@H](O)C[C@]3(C)[C@]2(C(=O)CCl)O1	MUQNGPZZQDCDFT-JNQJZLCISA-N	-0.405827	0.562491	0.878629	-0.786122	0.392326	Sample
BRD-K71487404-001-01-8	Halobetasol Propionate	CCC(=O)O[C@]1(C(=O)CCl)[C@@H](C)C[C@H]2[C@@H]3C[C@H](F)C4=CC(=O)C=C[C@]4(C)[C@@]3(F)[C@@H](O)C[C@@]21C	BDSYKGHYMJNPAB-LICBFIPMSA-N	0.303532	-0.428655	1.01857	0.222501	-0.00138274	Sample
BRD-A51964809-003-13-9	Halofantrine hydrochloride	CCCCN(CCCC)CC[C@@H](O)c1cc2c(Cl)cc(Cl)cc2c2cc(C(F)(F)F)ccc12	FOHHNHSLJDZUGQ-RUZDIDTESA-N	-0.471035	1.46813	1.33254	-0.981904	0.234313	Sample
BRD-K67783091-001-26-1	HALOPERIDOL	O=C(CCCN1CCC(O)(c2ccc(Cl)cc2)CC1)c1ccc(F)cc1	LNEPOXFFQSENCJ-UHFFFAOYSA-N	0.352293	-0.220504	0.848894	-0.102404	0.502521	Sample
BRD-K13238168-001-03-9	Haloprogin(BRD-K13238168)	Clc1cc(Cl)c(OCC#CI)cc1Cl	CTETYYAZBPJBHE-UHFFFAOYSA-N	0.410196	-0.179526	0.905109	0.64544	0.501548	Sample
BRD-A20550616-001-03-7	Halothane	FC(F)(F)C(Cl)Br	BCQZXOMGPXTTIC-PVQJCKRUSA-N	-0.47602	0.212085	1.01976	-0.0497711	0.283105	Sample
BRD-K74057164-001-01-6	Hematin porcine	C=CC1=C(C)C2=N/C1=C\c1c(C)c(CCC(=O)O)c3n1[Fe](O)n1/c(c(C)c(C=C)/c1=C/2)=C\C1=N/C(=C\3)C(CCC(=O)O)=C1C	BMUDPLZKKRQECS-HXFTUNQESA-K	0.499685	-0.557259	0.92147	0.993053	-0.0325536	Sample
BRD-K43639297-001-01-9	Hemoglobin Modulators-1	CC(C)n1nccc1-c1ncccc1COc1cccc(O)c1C=O	FWCVZAQENIZVMY-UHFFFAOYSA-N	-0.461283	0.0921632	0.901222	-0.375468	0.0547552	Sample
BRD-K00003590-314-01-9	Heparin (sodium salt)	CO[C@H]1[C@H](O)[C@@H](OS(=O)(=O)O)[C@H](O[C@@H]2[C@@H](COS(=O)(=O)O)O[C@H](OC)[C@H](NS(=O)(=O)O)[C@H]2O)O[C@H]1C(=O)O	HXSDFQWQRCUQHF-IDOMHHBZSA-N	-0.225031	0.225702	1.03762	-0.356337	0.0186577	Sample
BRD-A32988684-003-09-9	Heptaminol (hydrochloride)	C[C@@H](N)CCCC(C)(C)O	LREQLEBVOXIEOM-SSDOTTSWSA-N	0.634142	-0.165489	1.08928	0.556733	-0.27318	Sample
BRD-K30553453-001-14-9	Hesperetin	COc1ccc([C@@H]2CC(=O)c3c(O)cc(O)cc3O2)cc1O	AIONOLUJZLIMTK-AWEZNQCLSA-N	1.04359	-0.710239	0.811364	0.921325	-1.24658	Sample
BRD-K38903228-001-14-9	Hesperidin	COc1ccc([C@@H]2CC(=O)c3c(O)cc(O[C@@H]4O[C@H](CO[C@@H]5O[C@@H](C)[C@H](O)[C@@H](O)[C@H]5O)[C@@H](O)[C@H](O)[C@H]4O)cc3O2)cc1O	QUQPHWDTPGMPEX-QJBIFVCTSA-N	-0.649325	0.287196	0.97553	-0.0353005	0.261136	Sample
BRD-K00005353-001-01-9	hetacillin	CC1(C)S[C@@H]2[C@H](N3C(=O)[C@@H](c4ccccc4)NC3(C)C)C(=O)N2[C@H]1C(=O)O	DXVUYOAEDJXBPY-NFFDBFGFSA-N	0.756409	-0.129862	0.770929	0.349653	0.204843	Sample
BRD-K99792991-001-36-9	Hexachlorophene	Oc1c(Cl)cc(Cl)c(Cl)c1Cc1c(O)c(Cl)cc(Cl)c1Cl	ACGUYXCXAPNIKK-UHFFFAOYSA-N	-0.0462878	-0.0366409	0.725707	0.37013	1.00297	Sample
BRD-K73753850-003-01-6	Hexaminolevulinate (hydrochloride)	CCCCCCOC(=O)CCC(=O)CN	RYQOILLJDKPETL-UHFFFAOYSA-N	0.0803223	0.606821	0.868244	0.000622833	1.28201	Sample
BRD-K69253806-001-05-3	HEXESTROL	CC[C@H](c1ccc(O)cc1)[C@@H](CC)c1ccc(O)cc1	PBBGSZCBWVPOOL-HDICACEKSA-N	-0.538644	0.954336	1.08638	-0.763396	-0.322015	Sample
BRD-A97730597-003-12-9	hexylcaine hydrochloride	CC(CNC1CCCCC1)OC(=O)c1ccccc1	DKLKMKYDWHYZTD-ZDUSSCGKSA-N	-0.0865385	-0.00670814	1.07026	-0.0102146	0.217336	Sample
BRD-K99946902-001-09-9	Hexylresorcinol	CCCCCCc1ccc(O)cc1O	WFJIVOKAWHGMBH-UHFFFAOYSA-N	-0.591268	0.340165	1.00256	0.000760754	-0.148407	Sample
BRD-K01674964-001-19-0	Histamine Phosphate	NCCc1cnc[nH]1	NTYJJOPFIAHURM-UHFFFAOYSA-N	0.0633922	-0.392972	0.952494	1.06319	0.063838	Sample
BRD-K01826529-004-11-9	Homatropine (Bromide)	CN1[C@H]2CC[C@@H]1C[C@H](OC(=O)C(O)c1ccccc1)C2	ZTVIKZXZYLEVOL-YJNKXOJESA-N	-0.0387925	0.246388	0.995188	0.00195748	0.295706	Sample
BRD-A54234250-004-02-9	Homatropine methylbromide	C[N+]1(C)[C@H]2CC[C@@H]1C[C@H](OC(=O)C(O)c1ccccc1)C2	WKWOJBUWWZTUQV-JJXSEGSLSA-N	-0.554496	0.115696	1.18386	-0.629294	-1.10459	Sample
BRD-K01826562-001-15-9	Homochlorcyclizine(BRD-A22769835)	CN1CCCN([C@@H](c2ccccc2)c2ccc(Cl)cc2)CC1	WEUCDJCFJHYFRL-IBGZPJMESA-N	-0.0759324	0.278753	1.09152	-0.852893	0.170794	Sample
BRD-K76674262-001-05-9	Homoharringtonine	COC(=O)C[C@](O)(CCCC(C)(C)O)C(=O)O[C@@H]1C(OC)=C[C@]23CCCN2CCc2cc4c(cc2[C@H]13)OCO4	HYFHYPWGAURHIV-JFIAXGOJSA-N	4.01734	-2.5769	0.852759	5.58968	0.600666	Sample
BRD-K50406511-001-26-0	HYCANTHONE	CCN(CC)CCNc1ccc(CO)c2sc3ccccc3c(=O)c12	MFZWMTSUNYWVBU-UHFFFAOYSA-N	-0.838131	0.973941	0.900135	-0.540765	0.710427	Sample
BRD-K82103381-003-09-4	Hydralazine (hydrochloride)	NNc1nncc2ccccc12		-0.285665	0.0613422	1.02288	-0.154557	-0.0789945	Sample
BRD-K13078532-001-28-4	HYDROCHLOROTHIAZIDE	NS(=O)(=O)c1cc2c(cc1Cl)NCNS2(=O)=O	JZUFKLXOESDKRF-UHFFFAOYSA-N	-0.00597309	0.112069	1.09618	-0.184148	0.203783	Sample
BRD-K93568044-001-33-9	Hydrocortisone	C[C@]12C[C@H](O)[C@H]3[C@@H](CCC4=CC(=O)CC[C@@]43C)[C@@H]1CC[C@]2(O)C(=O)CO	JYGXADMDTFJGBT-VWUMJDOOSA-N	0.909596	-1.1812	1.11198	1.95138	0.358818	Sample
BRD-K11612998-001-26-9	Hydrocortisone acetate	CC(=O)OCC(=O)[C@@]1(O)CC[C@H]2[C@@H]3CCC4=CC(=O)CC[C@]4(C)[C@H]3[C@@H](O)C[C@@]21C	ALEXXDVDDISNDU-JZYPGELDSA-N	-0.352379	0.827434	0.922121	0.180051	1.27818	Sample
BRD-K99199077-001-17-9	HYDROCORTISONE BUTYRATE	CCCC(=O)O[C@]1(C(=O)CO)CC[C@H]2[C@@H]3CCC4=CC(=O)CC[C@]4(C)[C@H]3[C@@H](O)C[C@@]21C	BMCQMVFGOVHVNG-TUFAYURCSA-N	0.07415	0.168947	0.794229	-0.0490364	0.235805	Sample
BRD-K01824977-369-02-9	HYDROCORTISONE PHOSPHATE TRIETHYLAMINE	CC12CCC(=O)C=C1CCC1C2[C@@H](O)CC2(C)C1CC[C@]2(O)C(=O)COP(=O)(O)O	BGSOJVFOEQLVMH-SBXZOHCASA-N	0.176779	0.596507	1.15835	-0.243464	0.408142	Sample
BRD-K09968782-001-17-2	Hydrocortisone valerate	CCCCC(=O)O[C@]1(C(=O)CO)CC[C@H]2[C@@H]3CCC4=CC(=O)CC[C@]4(C)[C@H]3[C@@H](O)C[C@@]21C	FZCHYNWYXKICIO-FZNHGJLXSA-N	-0.6735	0.140623	1.16501	-0.42924	-0.916318	Sample
BRD-K36862742-001-27-9	Hydroflumethiazide	NS(=O)(=O)c1cc2c(cc1C(F)(F)F)NCNS2(=O)=O	DMDGGSIALPNSEE-UHFFFAOYSA-N	0.310257	-0.0337699	1.0462	-0.247838	0.416409	Sample
BRD-K65866076-001-03-9	Hydroquinidine	CC[C@H]1CN2CC[C@H]1C[C@@H]2[C@@H](O)c1ccnc2ccc(OC)cc12	LJOQGZACKSYWCH-LHHVKLHASA-N	-1.00133	1.30635	0.824228	-1.38515	-0.279625	Sample
BRD-K11227669-001-08-6	Hydroquinone	Oc1ccc(O)cc1	QIGBRXMKCJKVMJ-UHFFFAOYSA-N	-0.024381	0.0604366	0.878629	-0.262144	0.153696	Sample
BRD-K00003525-003-01-9	Hydroxocobalamin hydrochloride	C/C1=C2/N=C(/C=C3/N=C(/C(C)=C4\N([Co+]O)[C@H]([C@H](CC(N)=O)[C@@]4(C)CCC(=O)NC[C@@H](C)OP(=O)(O)O[C@@H]4[C@@H](CO)O[C@H](n5cnc6cc(C)c(C)cc65)[C@@H]4O)[C@]4(C)N=C1[C@@H](CCC(N)=O)[C@]4(C)CC(N)=O)[C@@H](CCC(N)=O)C3(C)C)[C@@H](CCC(N)=O)[C@]2(C)CC(N)=O	YOZNUFWCRFCGIH-WZHZPDAFSA-L	-0.190652	0.0143811	0.880079	0.00408311	-0.0537297	Sample
BRD-K70264088-001-17-9	Hydroxyprogesterone caproate	CCCCCC(=O)O[C@]1(C(C)=O)CC[C@H]2[C@@H]3CCC4=CC(=O)CC[C@]4(C)[C@H]3CC[C@@]21C	DOMWKUIIPQCAJU-LJHIYBGHSA-N	-0.124741	0.0406587	1.0431	-0.464715	-0.414331	Sample
BRD-K62186992-334-02-8	Hydroxystilbamidine (ultra pure)	N=C(N)c1ccc(/C=C/c2ccc(C(=N)N)cc2O)cc1	TUESWZZJYCLFNL-DAFODLJHSA-N	-0.320345	0.0173576	0.928404	0.35278	-0.31255	Sample
BRD-K51747290-001-15-6	Hydroxyurea (Cytodrox)	NC(=O)NO	VSNHCAURESNICA-UHFFFAOYSA-N	-0.185693	0.286361	0.967358	-0.0173692	0.258959	Sample
BRD-K01826510-300-06-9	Hydroxyzine 2HCl	OCCOCCN1CCN(C(c2ccccc2)c2ccc(Cl)cc2)CC1	ZQDWXGKKHFNSQK-NRFANRHFSA-N	-0.966709	1.04654	1.04441	-1.25221	-0.305087	Sample
BRD-K70301465-001-08-3	Ibrutinib (PCI-32765)	C=CC(=O)N1CCC[C@@H](n2nc(-c3ccc(Oc4ccccc4)cc3)c3c(N)ncnc32)C1	XYFPWWZEPKGCCK-GOSISDBHSA-N	0.79714	-0.989526	0.762471	0.552546	-0.176647	Sample
BRD-K16444452-001-12-9	Ibudilast	CC(C)C(=O)c1c(C(C)C)nn2ccccc12	ZJVFLBOZORBYFE-UHFFFAOYSA-N	0.511874	0.0415346	0.958329	0.248937	-0.352758	Sample
BRD-A17655518-001-24-4	IBUPROFEN	CC(C)Cc1ccc(C(C)C(=O)O)cc1	HEFNNWSXXWATRW-SNVBAGLBSA-N	0.387382	-0.287253	0.952274	0.319513	0.202897	Sample
BRD-M64062803-001-04-7	Ibuprofen Lysine (NeoProfen)	CC(C)Cc1ccc(C(C)C(=O)O)cc1.NCCCC[C@H](N)C(=O)O	IHHXIUAEPKVVII-APFIOPMWSA-N	0.0267337	-0.128921	0.990455	0.244548	-0.273288	Sample
BRD-A40940854-001-01-1	Ibuproxam	CC(C)Cc1ccc(C(C)C(=O)NO)cc1	BYPIURIATSUHDW-SNVBAGLBSA-N	-0.010391	-0.824698	1.1829	0.315575	0.13392	Sample
BRD-A74391928-051-04-9	Ibutilide hemifumarate	CCCCCCCN(CC)CCCC(O)c1ccc(NS(C)(=O)=O)cc1	ALOBUEHUHMBRLE-HXUWFJFHSA-N	0.215142	-0.278213	1.11045	-0.302807	-0.414664	Sample
BRD-K63772874-001-03-0	Icatibant	N=C(N)NCCC[C@H](NC(=O)[C@@H]1C[C@@H]2CCCC[C@@H]2N1C(=O)[C@H]1Cc2ccccc2CN1C(=O)[C@H](CO)NC(=O)[C@H](Cc1cccs1)NC(=O)CNC(=O)[C@@H]1C[C@@H](O)CN1C(=O)[C@@H]1CCCN1C(=O)[C@H](CCCNC(=N)N)NC(=O)[C@H](N)CCCNC(=N)N)C(=O)O	QURWXBZNHXJZBE-SKXRKSCCSA-N	1.54522	-1.91853	0.845606	1.13798	0.131509	Sample
BRD-K31698212-001-03-9	Icotinib	C#Cc1cccc(Nc2ncnc3cc4c(cc23)OCCOCCOCCO4)c1	QQLKULDARVNMAL-UHFFFAOYSA-N	0.377908	-0.279702	1.21223	0.174912	-0.618467	Sample
BRD-K69650333-003-14-0	Idarubicin HCl	CC(=O)[C@]1(O)Cc2c(O)c3c(c(O)c2[C@@H](O[C@H]2C[C@H](N)[C@H](O)[C@H](C)O2)C1)C(=O)c1ccccc1C3=O	XDXDZDZNSLXDNA-TZNDIEGXSA-N	-0.18468	-0.0079823	0.754632	1.84774	-0.961698	Sample
BRD-K37516142-001-13-9	Idebenone	COC1=C(OC)C(=O)C(CCCCCCCCCCO)=C(C)C1=O	JGPMMRGNQUBGND-UHFFFAOYSA-N	-0.0245598	-0.17402	0.891038	-0.176089	-1.31651	Sample
BRD-K76634210-001-15-9	Idoxuridine	O=c1[nH]c(=O)n([C@H]2C[C@H](O)[C@@H](CO)O2)cc1I	XNERHBMVFQOZMS-XCXKOOTESA-N	0.649595	-0.368302	1.09179	-0.0593714	-0.184004	Sample
BRD-K00004210-045-01-9	Ifenprodil hemitartrate	C[C@@H]([C@H](O)c1ccc(O)cc1)N1CCC(Cc2ccccc2)CC1	UYNVMODNBIQBMV-KKSFZXQISA-N	-0.275491	0.0434094	0.822611	-0.230836	0.00306238	Sample
BRD-A67097164-001-18-7	IFOSFAMIDE	O=P1(NCCCl)OCCCN1CCCl	HOMGKSMUEGBAAB-CQSZACIVSA-N	0.505674	-0.712206	0.891521	0.440603	-0.0521132	Sample
BRD-K15426076-001-02-9	Iguratimod	CS(=O)(=O)Nc1cc2occ(NC=O)c(=O)c2cc1Oc1ccccc1	ANMATWQYLIFGOK-UHFFFAOYSA-N	0.255851	-0.364405	0.992731	0.828824	-0.000981199	Sample
BRD-K52618540-001-10-9	i-Inositol	O[C@H]1[C@H](O)[C@@H](O)[C@H](O)[C@@H](O)[C@H]1O	CDAISMWEOUEBRE-GPIVLXJGSA-N	-0.477847	0.337479	1.28175	-0.200394	0.135374	Sample
BRD-K00003427-001-01-9	Ilaprazole	COc1ccnc(C[S@@](=O)c2nc3ccc(-n4cccc4)cc3[nH]2)c1C	HRRXCXABAPSOCP-AREMUKBSSA-N	0.212782	-0.273133	1.00086	0.808248	0.595318	Sample
BRD-K48722833-001-07-6	Iloperidone	COc1cc(C(C)=O)ccc1OCCCN1CCC(c2noc3cc(F)ccc23)CC1	XMXHEBAFVSFQEX-UHFFFAOYSA-N	-0.356009	0.355287	1.10862	-0.753609	-0.726896	Sample
BRD-A45664787-001-04-8	Iloprost	CC#CC[C@@H](C)[C@H](O)/C=C/[C@@H]1[C@H]2C/C(=C/CCCC(=O)O)C[C@H]2C[C@H]1O	HIFJCPQKFCZDDL-GBSCXWAGSA-N	0.499132	-0.273547	1.03228	1.53267	-0.00496357	Sample
BRD-K92723993-001-28-9	Imatinib	Cc1ccc(NC(=O)c2ccc(CN3CCN(C)CC3)cc2)cc1Nc1nccc(-c2cccnc2)n1	KTUFNOKKBVMGRW-UHFFFAOYSA-N	-0.685797	0.680684	1.07456	-0.605591	1.01299	Sample
BRD-K76609936-001-08-4	Imidacloprid	O=[N+]([O-])N=C1NCCN1Cc1ccc(Cl)nc1	YWTYJOPNNQFBPC-UHFFFAOYSA-N	-0.312012	0.706296	0.922312	-0.368272	-0.0101274	Sample
BRD-K29626940-001-02-3	Imidafenacin	Cc1nccn1CCC(C(N)=O)(c1ccccc1)c1ccccc1	SQKXYSGRELMAAU-UHFFFAOYSA-N	-0.455372	0.911519	0.826603	-0.206189	0.529028	Sample
BRD-K11466259-003-04-1	Imidapril HCl	CCOC(=O)[C@H](CCc1ccccc1)N[C@@H](C)C(=O)N1C(=O)N(C)C[C@H]1C(=O)O	KLZWOWYOHUKJIG-BPUTZDHNSA-N	0.238337	-0.355063	0.824256	0.576721	-0.0950003	Sample
BRD-K38436528-003-27-9	IMipraMine hydrochloride	CN(C)CCCN1c2ccccc2CCc2ccccc21	BCGWQEUPMDMJNV-UHFFFAOYSA-N	-0.153316	0.785233	0.884074	-1.40113	0.511105	Sample
BRD-K26657438-001-17-8	Imiquimod	CC(C)Cn1cnc2c(N)nc3ccccc3c21	DOUYETYNHWVLEO-UHFFFAOYSA-N	0.238479	-0.482891	0.684506	0.217734	0.00548591	Sample
BRD-K53972329-001-01-3	INCB018424	N#CC[C@H](C1CCCC1)n1cc(-c2ncnc3[nH]ccc23)cn1	HFNKQEVNSGCOJV-OAHLLOKOSA-N	0.461383	-1.4278	0.969121	1.08392	-0.512476	Sample
BRD-K89208535-050-02-9	Indacaterol (maleate)	CCc1cc2c(cc1CC)CC(NC[C@H](O)c1ccc(O)c3[nH]c(=O)ccc13)C2	FELCHGKPWKKVSS-NRXKURHUSA-N	-0.665176	1.13089	0.75192	-0.992522	0.915817	Sample
BRD-A95869247-001-29-9	Indapamide	C[C@H]1Cc2ccccc2N1NC(=O)c1ccc(Cl)c(S(N)(=O)=O)c1	NDDAHWYSQHTHNT-JTQLQIEISA-N	-0.311211	0.0545945	1.12934	-0.00407606	0.421124	Sample
BRD-K33226500-065-09-8	Indinavir (sulfate)	CC(C)(C)NC(=O)[C@@H]1CN(Cc2cccnc2)CCN1C[C@@H](O)C[C@@H](Cc1ccccc1)C(=O)N[C@H]1c2ccccc2C[C@H]1O	CBVCZFGXHXORBI-PXQQMZJSSA-N	-0.426602	0.229548	1.22894	0.763424	-0.215996	Sample
BRD-K57222227-001-30-1	INDOMETHACIN	COc1ccc2c(c1)c(CC(=O)O)c(C)n2C(=O)c1ccc(Cl)cc1	CGIGDMFJXJATDK-UHFFFAOYSA-N	0.349326	-0.316996	0.941389	0.662785	-0.0850257	Sample
BRD-A44090213-001-27-9	Indoprofen	C[C@@H](C(=O)O)c1ccc(N2Cc3ccccc3C2=O)cc1	RJMIEHBSYVWVIN-LLVKDONJSA-N	-0.324427	0.0135671	1.09825	-0.0812454	-0.499071	Sample
BRD-K00003329-001-01-9	Ingenol	CC1=C[C@]23C(=O)[C@@H](C=C(CO)[C@@H](O)[C@]2(O)[C@H]1O)[C@H]1[C@@H](C[C@H]3C)C1(C)C	VEBVPUXQAPLADL-POYOOMFHSA-N	-0.082174	0.0226375	0.872388	-0.0215129	-0.0267644	Sample
BRD-K93779381-001-02-9	Ingenol Mebutate	C/C=C(/C)C(=O)O[C@H]1C(C)=C[C@]23C(=O)[C@@H](C=C(CO)[C@@H](O)[C@]12O)[C@H]1[C@@H](C[C@H]3C)C1(C)C	VDJHFHXMUKFKET-WDUFCVPESA-N	2.43224	-0.127943	0.862496	0.156258	0.195524	Sample
BRD-K79612754-001-22-9	Inosine	OC[C@H]1O[C@@H](n2cnc3c(O)ncnc32)[C@H](O)[C@@H]1O	MYDIKDKXRSBPPC-LDGWMWDYSA-N	-0.00722945	-0.348618	1.01122	0.315313	-0.284082	Sample
BRD-A37492983-001-10-3	Iocetamic acid	CC(=O)N(CC(C)C(=O)O)c1c(I)cc(I)c(N)c1I	GSVQIUGOUKJHRC-YFKPBYRVSA-N	0.0321942	-0.211172	1.06303	0.354215	-0.00633288	Sample
BRD-K67261995-001-12-9	Iodipamide	O=C(CCCCC(=O)Nc1c(I)cc(I)c(C(=O)O)c1I)Nc1c(I)cc(I)c(C(=O)O)c1I	FFINMCNLQNTKLU-UHFFFAOYSA-N	-0.737244	0.862597	0.806079	-0.838528	0.236537	Sample
BRD-A08660406-001-05-9	IODIXANOL	CC(=O)N(CC(O)CN(C(C)=O)c1c(I)c(C(=O)NCC(O)CO)c(I)c(C(=O)NCC(O)CO)c1I)c1c(I)c(C(=O)NCC(O)CO)c(I)c(C(=O)NCC(O)CO)c1I	NBQNWMBBSKPBAY-BRSBDYLESA-N	0.124953	-0.222978	1.16683	0.417132	-0.0920334	Sample
BRD-A60217728-001-12-9	Iohexol	CC(=O)N(CC(O)CO)c1c(I)c(C(=O)NCC(O)CO)c(I)c(C(=O)NCC(O)CO)c1I	NTHXOOBQLCIOLC-GMTAPVOTSA-N	-0.260361	0.0274218	0.938896	-0.344017	0.0174068	Sample
BRD-K75868704-001-06-9	Iopamidol	C[C@H](O)C(=O)Nc1c(I)c(C(=O)NC(CO)CO)c(I)c(C(=O)NC(CO)CO)c1I	XQZXYNRDCRIARQ-LURJTMIESA-N	0.316386	-0.169247	1.08478	0.285626	-0.337814	Sample
BRD-A42628519-001-13-9	Iopanoic acid	CC[C@@H](Cc1c(I)cc(I)c(N)c1I)C(=O)O	OIRFJRBSRORBCM-YFKPBYRVSA-N	-0.0505006	0.0459465	0.866172	-0.0517087	0.344674	Sample
BRD-A72075775-001-12-9	Iopromide	COCC(=O)Nc1c(I)c(C(=O)NCC(O)CO)c(I)c(C(=O)N(C)CC(O)CO)c1I	DGAIEPBNLOQYER-RKDXNWHRSA-N	0.00399307	0.378588	0.945368	-0.20791	0.00337792	Sample
BRD-A65818372-001-06-9	Ioversol	O=C(NCC(O)CO)c1c(I)c(C(=O)NCC(O)CO)c(I)c(N(CCO)C(=O)CO)c1I	AMDBBAQNWSUWGN-RKDXNWHRSA-N	0.131784	-0.0427011	1.0358	0.387845	-0.0756263	Sample
BRD-K79124250-001-09-9	ioxaglic acid	CNC(=O)c1c(I)c(C(=O)NCC(=O)Nc2c(I)c(C(=O)O)c(I)c(C(=O)NCCO)c2I)c(I)c(N(C)C(C)=O)c1I	TYYBFXNZMFNZJT-UHFFFAOYSA-N	1.04782	-0.686226	0.985023	0.246256	-0.694082	Sample
BRD-A09370961-001-02-9	Ioxilan	CC(=O)N(C[C@@H](O)CO)c1c(I)c(C(=O)NCCO)c(I)c(C(=O)NC[C@@H](O)CO)c1I	UUMLTINZBQPNGF-NXEZZACHSA-N	0.514762	-0.145976	0.938671	-0.285139	-0.827772	Sample
BRD-K51247865-001-02-9	Ipragliflozin	OC[C@H]1O[C@@H](c2ccc(F)c(Cc3cc4ccccc4s3)c2)[C@H](O)[C@@H](O)[C@@H]1O	AHFWIQIYAXSLBA-RQXATKFSSA-N	0.277562	-0.405686	1.23176	0.66041	0.245637	Sample
BRD-K01826778-004-06-9	Ipratropium bromide	CC(C)[N+]1(C)[C@H]2CC[C@@H]1C[C@H](OC(=O)C(CO)c1ccccc1)C2	OEXHQOGQTVQTAT-KKKDIUQISA-N	0.240661	-0.562145	0.958277	-0.0723093	-0.225444	Sample
BRD-K93618743-001-22-9	Ipriflavone	CC(C)Oc1ccc2c(=O)c(-c3ccccc3)coc2c1	SFBODOKJTYAUCM-UHFFFAOYSA-N	-0.176876	0.179395	1.03816	-0.198219	0.0698863	Sample
BRD-K88568253-011-20-9	Iproniazid (phosphate)	CC(C)NNC(=O)c1ccncc1	NYMGNSNKLVNMIA-UHFFFAOYSA-N	-0.114904	0.639809	1.0651	-0.884147	-0.810208	Sample
BRD-K60038276-001-12-9	Irbesartan	CCCCC1=NC2(CCCC2)C(=O)N1Cc1ccc(-c2ccccc2-c2nn[nH]n2)cc1	YOSHYTLCDANDAN-UHFFFAOYSA-N	0.145657	-0.214483	1.05997	-0.000249685	-0.0213656	Sample
BRD-K08547377-003-07-3	irinotecan	CCc1c2c(nc3ccc(OC(=O)N4CCC(N5CCCCC5)CC4)cc13)-c1cc3c(c(=O)n1C2)COC(=O)[C@]3(O)CC	UWKQSNNFCGGAFS-XIFFEERXSA-N	-0.611173	0.417614	0.945536	-1.05501	0.66025	Sample
BRD-K74195153-050-14-9	Irsogladine maleate	Nc1nc(N)nc(-c2cc(Cl)ccc2Cl)n1	ATCGGEJZONJOCL-UHFFFAOYSA-N	-0.189172	0.00878048	1.13951	-0.245081	-0.21041	Sample
BRD-K01825590-008-03-9	Isoconazole (nitrate)	Clc1ccc([C@@H](Cn2ccnc2)OCc2c(Cl)cccc2Cl)c(Cl)c1	MPIPASJGOJYODL-GOSISDBHSA-N	-0.0750991	0.181671	1.18654	-0.489419	-0.150533	Sample
BRD-A24587114-066-24-1	Isoetharine mesylate salt	CCC(NC(C)C)C(O)c1ccc(O)c(O)c1	HUYWAWARQUIQLE-MFKMUULPSA-N	-0.39922	0.682101	0.910902	-0.183477	0.61745	Sample
BRD-A02232681-001-01-8	isoleucine	CCC(C)C(N)C(=O)O	AGPKZVBTJJNPAG-RFZPGFLSSA-N	0.434041	-1.22544	1.08168	0.0168587	-0.559361	Sample
BRD-A64743628-001-01-5	Isometheptene mucate	CNC(C)CCC=C(C)C	XVQUOJBERHHONY-VIFPVBQESA-N	-0.249693	0.609037	0.960866	-0.58761	0.0185529	Sample
BRD-K87202646-001-39-9	Isoniazid	NNC(=O)c1ccncc1	QRXWMOHMRWLFEY-UHFFFAOYSA-N	0.00399307	-0.170041	0.869359	0.197753	-0.260036	Sample
BRD-K00004530-001-01-9	isonicotinaldehyde thiosemicarbazone	NC(=S)N/N=C/c1ccncc1	QTSJJDIDTYFLFC-BJMVGYQFSA-N	-0.359513	0.57851	1.03856	-0.48553	-0.259777	Sample
BRD-K37851352-001-02-9	ISOPENTYL-4-METHOXYCINNAMATE	COc1ccc(/C=C/C(=O)OCCC(C)C)cc1	UBNYRXMKIIGMKK-RMKNXTFCSA-N	-0.0596611	-1.26194	0.91176	0.310462	0.131979	Sample
BRD-A04322457-003-18-7	Isoprenaline hydrochloride	CC(C)NCC(O)c1ccc(O)c(O)c1	JWZZKOKVBUJMES-LLVKDONJSA-N	-0.0479143	-0.052546	0.848365	0.234317	-0.00548591	Sample
BRD-K14127446-005-23-9	isopropamide iodine	CC(C)[N+](C)(CCC(C(N)=O)(c1ccccc1)c1ccccc1)C(C)C	JTPUMZTWMWIVPA-UHFFFAOYSA-O	-0.0639119	0.0896625	0.919013	0.075805	-0.247175	Sample
BRD-K30758549-001-02-6	isopropyl palmitate	CCCCCCCCCCCCCCCC(=O)OC(C)C	XUGNVMKQXJXZCD-UHFFFAOYSA-N	0.617887	-1.14327	0.881235	0.14993	-0.319831	Sample
BRD-K47178855-001-04-2	Isosorbide	O[C@H]1CO[C@@H]2[C@H](O)CO[C@H]12	KLDXJTOLSGUMSJ-JGWLITMVSA-N	0.579419	-1.34004	0.843378	0.119621	-0.487036	Sample
BRD-K82225283-001-04-9	Isosorbide mononitrate	O=[N+]([O-])O[C@@H]1CO[C@@H]2[C@@H](O)CO[C@H]12	YWXYYJSYQOXTPL-SLPGGIOYSA-N	0.155483	0.0188258	0.890736	0.0398409	-0.297106	Sample
BRD-K76723084-001-25-7	Isotretinoin	CC1=C(/C=C/C(C)=C/C=C/C(C)=C\C(=O)O)C(C)(C)CCC1	SHGAZHPCJJPHSC-XFYACQKRSA-N	-0.316247	0.178453	1.10051	-0.0281797	-0.311959	Sample
BRD-A75552914-001-17-6	ISOXICAM	Cc1cc(NC(=O)C2C(=O)c3ccccc3S(=O)(=O)N2C)no1	YYUAYBYLJSNDCX-UHFFFAOYSA-N	-0.369244	0.243065	0.971198	-0.330381	-0.662796	Sample
BRD-K00003690-003-01-9	Isoxsuprine hydrochloride	C[C@@H](COc1ccccc1)N[C@H](C)[C@@H](O)c1ccc(O)cc1	BMUKKTUHUDJSNZ-PMUMKWKESA-N	0.142952	-0.546628	0.833017	0.345136	-1.04748	Sample
BRD-A90799790-001-16-5	Isradipine	COC(=O)C1=C(C)NC(C)=C(C(=O)OC(C)C)C1c1cccc2nonc12	HMJIYCCIJYRONP-MRXNPFEDSA-N	1.42492	-1.10863	0.990273	1.17252	-0.000981199	Sample
BRD-K87774949-001-07-0	Istradefylline	CCn1c(=O)c2c(nc(/C=C/c3ccc(OC)c(OC)c3)n2C)n(CC)c1=O	IQVRBWUUXZMOPW-PKNBQFBNSA-N	0.00269473	-0.00170188	1.07131	0.586061	0.4808	Sample
BRD-K96740444-003-09-9	Itopride (hydrochloride)	COc1ccc(C(=O)NCc2ccc(OCCN(C)C)cc2)cc1OC	QQQIECGTIMUVDS-UHFFFAOYSA-N	-0.81495	0.776854	1.04959	-0.861095	-0.244139	Sample
BRD-K33972682-003-02-9	Ivabradine (hydrochloride)	COc1cc2c(cc1OC)CC(=O)N(CCCN(C)C[C@H]1Cc3cc(OC)c(OC)cc31)CC2	ACRHBAYQBXXRTO-OAQYLSRUSA-N	-0.104179	-0.275184	1.13539	0.00254433	-0.406181	Sample
BRD-K52818472-001-03-9	Ivacaftor	CC(C)(C)c1cc(C(C)(C)C)c(NC(=O)c2c[nH]c3ccccc3c2=O)cc1O	JCCGBCJGTQQUSZ-UHFFFAOYSA-N	1.05775	-0.55246	0.951817	-0.164986	-0.00589567	Sample
BRD-K85554912-001-09-9	Ivermectin	CC[C@H](C)[C@H]1O[C@]2(CC[C@@H]1C)C[C@@H]1C[C@@H](C/C=C(\C)[C@@H](O[C@H]3C[C@H](OC)[C@@H](O[C@H]4C[C@H](OC)[C@@H](O)[C@H](C)O4)[C@H](C)O3)[C@@H](C)/C=C/C=C3\CO[C@@H]4[C@H](O)C(C)=C[C@@H](C(=O)O1)[C@]34O)O2	AZSNMRSAGSSBNP-XPNPUAGNSA-N	-0.43924	0.073837	1.28741	0.0241867	0.1164	Sample
BRD-K93073858-001-01-1	Ivosidenib	N#Cc1ccnc(N2C(=O)CC[C@H]2C(=O)N(c2cncc(F)c2)[C@H](C(=O)NC2CC(F)(F)C2)c2ccccc2Cl)c1	WIJZXSAJMHAVGX-DHLKQENFSA-N	0.115131	-0.0872932	0.873666	0.132607	-0.0330302	Sample
BRD-K03601870-001-02-9	Ixabepilone	C/C(=C\c1csc(C)n1)[C@@H]1C[C@@H]2O[C@]2(C)CCC[C@H](C)[C@H](O)[C@@H](C)C(=O)C(C)(C)[C@@H](O)CC(=O)N1	FABUFPQFXZVHFB-QBNZTRRJSA-N	-0.184944	0.257297	0.6266	0.21185	-0.140969	Sample
BRD-K78659596-001-11-9	Ixazomib	CC(C)C[C@H](NC(=O)CNC(=O)c1cc(Cl)ccc1Cl)B(O)O	MXAYKZJJDUDWDS-LBPRGKRZSA-N	0.0241459	-1.04048	0.562945	-0.305219	1.87792	Sample
BRD-K00003705-001-01-9	Josamycin	CO[C@@H]1[C@@H](O[C@@H]2O[C@H](C)[C@@H](O[C@H]3C[C@@](C)(O)[C@@H](OC(=O)CC(C)C)[C@H](C)O3)[C@H](N(C)C)[C@H]2O)[C@@H](CC=O)C[C@@H](C)[C@@H](O)/C=C/C=C/C[C@@H](C)OC(=O)C[C@H]1OC(C)=O	XJSFLOJWULLJQS-MJKZEBMBSA-N	0.110101	-0.705188	0.749462	-0.339615	1.62076	Sample
BRD-K08327065-065-06-8	KANAMYCIN A SULFATE	NC[C@H]1O[C@H](O[C@@H]2[C@@H](N)C[C@@H](N)[C@H](O[C@H]3O[C@H](CO)[C@@H](O)[C@H](N)[C@H]3O)[C@H]2O)[C@H](O)[C@@H](O)[C@@H]1O	SBUJHOSQTJFQJX-NOAMYHISSA-N	-0.0842908	-0.0135671	1.12624	0.00926259	-0.303166	Sample
BRD-K49671696-045-09-9	Ketanserin tartrate	O=C(c1ccc(F)cc1)C1CCN(CCn2c(=O)[nH]c3ccccc3c2=O)CC1	CUPGQJUAAHWIIG-UHFFFAOYSA-N	-0.408346	0.499877	1.13486	-0.510283	0.0129421	Sample
BRD-K29113274-001-30-9	Ketoconazole	CC(=O)N1CCN(c2ccc(OC[C@@H]3CO[C@@](Cn4ccnc4)(c4ccc(Cl)cc4Cl)O3)cc2)CC1	XMAYWYJOQHXEEK-ZEQKJWHPSA-N	0.0883643	-0.0647555	1.11978	0.111888	-0.178676	Sample
BRD-A97739905-001-29-9	Ketoprofen	C[C@@H](C(=O)O)c1cccc(C(=O)c2ccccc2)c1	DKYWVDODHFEZIM-LLVKDONJSA-N	-0.234606	0.607387	1.01976	-0.377347	0.16567	Sample
BRD-K01825750-234-03-9	Ketorolac (tromethamine salt)	O=C(c1ccccc1)c1ccc2n1CC[C@@H]2C(=O)O	OZWKMVRBQXNZKK-NSHDSACASA-N	-0.736007	0.698021	1.37767	-0.910371	-0.0853404	Sample
BRD-K28936863-051-33-0	KETOTIFEN FUMARATE	CN1CCC(=C2c3ccccc3CC(=O)c3sccc32)CC1	OVJRNFMIYGGLDL-UHFFFAOYSA-N	-0.212645	0.767038	1.20394	-0.533033	-0.020172	Sample
BRD-K65667145-001-14-0	Kinetin	c1coc(CNc2ncnc3[nH]cnc23)c1	QANMHLXAZMSUEX-UHFFFAOYSA-N	1.02165	-0.717379	0.93459	0.0053924	0.472632	Sample
BRD-K48578705-001-19-9	L-(-)-alpha-Methyldopa	C[C@](N)(Cc1ccc(O)c(O)c1)C(=O)O	CJCSPKMFHVPWAR-JTQLQIEISA-N	0.450953	-0.18542	1.14563	0.570128	0.119877	Sample
BRD-K01825098-001-02-9	Labetalol	CC(CCc1ccccc1)NCC(O)c1ccc(O)c(C(N)=O)c1	SGUAFYQXFOLMHL-SCLBCKFNSA-N	-0.00499215	0.0228701	0.92624	0.0336724	1.06741	Sample
BRD-K43586850-001-04-9	Lacidipine	CCOC(=O)C1=C(C)NC(C)=C(C(=O)OCC)C1c1ccccc1/C=C/C(=O)OC(C)(C)C	GKQPCPXONLDCMU-CCEZHUSRSA-N	0.0841835	-0.232068	1.16931	-0.0655374	-0.266264	Sample
BRD-K40787673-001-07-9	Lactitol	OC[C@H](O)[C@@H](O)[C@H](O[C@@H]1O[C@H](CO)[C@H](O)[C@H](O)[C@H]1O)[C@H](O)CO	VQHSOMBJVWLPSR-JVCRWLNRSA-N	0.790339	-0.236738	0.982507	0.0251048	0.612804	Sample
BRD-K77258318-001-05-9	Lactulose	OC[C@H]1O[C@](O)(CO)[C@@H](O)[C@@H]1O[C@@H]1O[C@H](CO)[C@H](O)[C@H](O)[C@H]1O	JCQLYHFGKNRPGE-FCVZTGTOSA-N	0.247014	-0.544789	0.671292	0.513061	0.303936	Sample
BRD-K63126190-001-05-1	L-Adrenaline (Epinephrine)	CNC[C@H](O)c1ccc(O)c(O)c1	UCTWMZQNUQWSLP-VIFPVBQESA-N	-0.308529	0.236537	0.903865	-0.0210497	-0.696626	Sample
BRD-K00003615-001-01-9	Lafutidine	O=C(C[S@@](=O)Cc1ccco1)NC/C=C\COc1cc(CN2CCCCC2)ccn1	KMZQAVXSMUKBPD-FCRIZLRQSA-N	0.211353	-0.432196	1.23916	0.611986	0.667469	Sample
BRD-K25125382-001-02-5	L-alanine	C[C@H](N)C(=O)O	QNAYBMKLOCPYGJ-REOHCLBHSA-N	-0.379606	0.066562	1.11926	0.323535	-0.0141888	Sample
BRD-K02992638-001-13-9	Lamivudine	Nc1ccn([C@@H]2CS[C@H](CO)O2)c(=O)n1	JTEGQNOMFQHVDC-NKWVEPMBSA-N	0.411697	-0.0100255	1.18008	0.690626	0.000600742	Sample
BRD-K93460210-001-27-9	Lamotrigine	Nc1nnc(-c2cccc(Cl)c2Cl)c(N)n1	PYZRQGJRPPTADH-UHFFFAOYSA-N	1.03743	-0.918815	1.0035	0.434736	-0.412677	Sample
BRD-K00004280-001-01-9	Lansoprazole	Cc1c(OCC(F)(F)F)ccnc1C[S@@](=O)c1nc2ccccc2[nH]1	MJIHNNLFOKEZEW-RUZDIDTESA-N	0.0402321	-0.190551	0.952274	0.458487	0.128873	Sample
BRD-K19687926-001-10-8	Lapatinib	CS(=O)(=O)CCNCc1ccc(-c2ccc3ncnc(Nc4ccc(OCc5cccc(F)c5)c(Cl)c4)c3c2)o1	BCFGMOOMADDAQU-UHFFFAOYSA-N	-0.00399307	-0.0321395	0.966746	-0.388893	-0.341522	Sample
BRD-K06033833-003-03-3	L-Arginine HCl	NC(N)=NCCC[C@H](N)C(=O)O	ODKSFYDXXFIFQN-BYPYZUCNSA-N	-0.0846609	0.087018	1.26168	-0.146725	-0.824685	Sample
BRD-K48894757-001-02-9	Laropiprant	CS(=O)(=O)c1cc(F)cc2c3c(n(Cc4ccc(Cl)cc4)c12)[C@@H](CC(=O)O)CC3	NXFFJDQHYLNEJK-CYBMUJFWSA-N	-0.278547	-0.0540278	1.00501	-0.0279147	-1.90323	Sample
BRD-K10207760-236-13-9	Lasalocid (sodium)	CC[C@@H](C(=O)[C@@H](C)[C@@H](O)[C@H](C)CCc1ccc(C)c(O)c1C(=O)O)[C@H]1O[C@](CC)([C@H]2CC[C@](O)(CC)[C@H](C)O2)C[C@@H]1C	BBMULGJBVDDDNI-OWKLGTHSSA-N	-0.19273	-0.184869	0.857582	0.441179	0.552374	Sample
BRD-M93148412-001-02-6	Lasofoxifene (Tartrate)	O=C(O)[C@@H](O)[C@H](O)C(=O)O.Oc1ccc2c(c1)CC[C@H](c1ccccc1)[C@@H]2c1ccc(OCCN2CCCC2)cc1	INEHJXCWEVNEDZ-LUDNRVPPSA-N	-0.0142935	0.0676926	1.0758	-1.46162	0.778467	Sample
BRD-K10961822-001-05-1	Latanoprost	CC(C)OC(=O)CCC/C=C\C[C@H]1[C@@H](O)C[C@@H](O)[C@@H]1CC[C@@H](O)CCc1ccccc1	GGXICVAJURFBLW-CEYXHVGTSA-N	0.668921	-0.94827	0.917583	0.811201	-0.745482	Sample
BRD-K00795468-001-02-1	L-cysteine	N[C@@H](CS)C(=O)O	XUJNEKJLAYXESH-REOHCLBHSA-N	0.0176259	0.676449	1.07753	-0.50322	-0.353975	Sample
BRD-K81993098-003-15-0	L-Cysteine methyl ester hydrochloride	COC(=O)[C@@H](N)CS	MCYHPZGUONZRGO-VKHMYHEASA-N	-0.0360911	0.0513536	1.0193	0.0978991	0.0130957	Sample
BRD-K19796430-001-09-8	LDE225 (NVP-LDE225, Erismodegib)	Cc1c(C(=O)Nc2ccc(N3C[C@H](C)O[C@H](C)C3)nc2)cccc1-c1ccc(OC(F)(F)F)cc1	VZZJRYRQSPEMTK-CALCHBBNSA-N	0.402716	-0.145913	1.01965	0.164865	0.146196	Sample
BRD-K22149900-001-06-2	LDK378	Cc1cc(Nc2ncc(Cl)c(Nc3ccccc3S(=O)(=O)C(C)C)n2)c(OC(C)C)cc1C1CCNCC1	VERWOWGGCGHDQE-UHFFFAOYSA-N	0.171978	-0.023641	0.94105	-1.02216	0.670615	Sample
BRD-K05446112-001-02-9	Ledipasvir	COC(=O)N[C@H](C(=O)N1CC2(CC2)C[C@H]1c1nc(-c2ccc3c(c2)C(F)(F)c2cc(-c4ccc5nc([C@@H]6[C@H]7CC[C@H](C7)N6C(=O)[C@@H](NC(=O)OC)C(C)C)[nH]c5c4)ccc2-3)c[nH]1)C(C)C	VRTWBAAJJOHBQU-KMWAZVGDSA-N	-0.161935	0.0904041	0.929815	-0.238955	-0.569372	Sample
BRD-K36788280-001-04-6	LEE011	CN(C)C(=O)c1cc2cnc(Nc3ccc(N4CCNCC4)cn3)nc2n1C1CCCC1	RHXHGRAEPCAFML-UHFFFAOYSA-N	-0.1083	0.0488222	1.05783	-0.473007	0.90958	Sample
BRD-K78692225-001-29-9	Leflunomide	Cc1oncc1C(=O)Nc1ccc(C(F)(F)F)cc1	VHOGYURTWQBHIL-UHFFFAOYSA-N	-0.301946	0.00173152	1.00618	0.00378078	-0.469048	Sample
BRD-A17883755-001-06-1	Lenalidomide (CC-5013)	Nc1cccc2c1CN(C1CCC(=O)NC1=O)C2=O	GOTYRUGSSMKFNF-JTQLQIEISA-N	-0.242206	-0.0214931	1.1915	-0.31407	0.830966	Sample
BRD-K75024268-001-02-9	Lesinurad	O=C(O)CSc1nnc(Br)n1-c1ccc(C2CC2)c2ccccc12	FGQFOYHRJSUHMR-UHFFFAOYSA-N	-0.432722	0.501235	1.23709	-0.961448	-0.512597	Sample
BRD-K94288301-001-02-9	Letermovir	COc1cccc(N2CCN(C3=Nc4c(F)cccc4[C@H](CC(=O)O)N3c3cc(C(F)(F)F)ccc3OC)CC2)c1	FWYSMLBETOMXAG-QHCPKHFHSA-N	-0.381857	0.0214931	1.10447	-0.00726822	-0.736962	Sample
BRD-K88789588-001-17-9	Letrozole	N#Cc1ccc(C(c2ccc(C#N)cc2)n2cncn2)cc1	HPJKCIUCZWXJDR-UHFFFAOYSA-N	0.00354393	0.000485877	1.21238	-0.0220773	-0.0225439	Sample
BRD-K45300898-015-05-9	Leuprolide acetate salt	CCNC(=O)[C@@H]1CCCN1C(=O)[C@H](CCCNC(=N)N)NC(=O)[C@H](CC(C)C)NC(=O)[C@@H](CC(C)C)NC(=O)[C@H](Cc1ccc(O)cc1)NC(=O)[C@H](CO)NC(=O)[C@H](Cc1c[nH]c2ccccc12)NC(=O)[C@H](Cc1cnc[nH]1)NC(=O)[C@@H]1CCC(=O)N1	GFIJNRVAKGFPGQ-LIJARHBVSA-N	0.614055	-0.251585	1.16965	-0.472884	0.182806	Sample
BRD-K30634073-046-02-8	Levallorphan tartrate salt	C=CCN1CC[C@]23CCCC[C@H]2[C@H]1Cc1ccc(O)cc13	OZYUPQUCAUTOBP-QXAKKESOSA-N	0.710933	-0.483212	0.923822	0.43725	-0.351657	Sample
BRD-K49404994-001-10-9	LEVETIRACETAM	CC[C@@H](C(N)=O)N1CCCC1=O	HPHUVLMMVZITSG-LURJTMIESA-N	0.147871	-0.00380345	1.1523	0.341174	0.0851317	Sample
BRD-K43883465-003-02-9	Levobetaxolol (hydrochloride)	CC(C)NC[C@H](O)COc1ccc(CCOCC2CC2)cc1	NWIUTZDMDHAVTP-KRWDZBQOSA-N	-0.81063	0.49049	1.28991	-0.739366	-0.530286	Sample
BRD-K31812033-003-12-9	Levobunolol (hydrochloride)	CC(C)(C)NC[C@H](O)COc1cccc2c1CCCC2=O	IXHBTMCLRNMKHZ-LBPRGKRZSA-N	-0.46924	0.0104966	0.841247	-0.133714	0.018222	Sample
BRD-K33453211-003-11-5	Levocabastine hydrochloride	C[C@@H]1CN([C@H]2CC[C@](C#N)(c3ccc(F)cc3)CC2)CC[C@]1(C(=O)O)c1ccccc1	ZCGOMHNNNFPNMX-KYTRFIICSA-N	-0.333266	0.319673	1.1961	0.0565889	-0.0371323	Sample
BRD-K59647213-001-10-5	LEVOCARNITINE	C[N+](C)(C)C[C@H](O)CC(=O)O	PHIQHXFUZVPYII-ZCFIWIBFSA-O	-0.182628	0.789778	1.03877	-0.595124	0.00270431	Sample
BRD-K84366268-003-01-0	Levocarnitine propionate (hydrochloride)	CCC(=O)O[C@H](CC(=O)O)C[N+](C)(C)C	UFAHZIUFPNSHSL-MRVPVSSYSA-O	0.163658	-0.0552711	0.966669	-0.277271	-0.00713427	Sample
BRD-K27184429-300-02-1	Levocetirizine dihydrochloride	O=C(O)COCCN1CCN([C@H](c2ccccc2)c2ccc(Cl)cc2)CC1	ZKLPARSLTMPFCP-OAQYLSRUSA-N	0.142344	-0.707043	1.05176	-0.0336724	0.0159238	Sample
BRD-K34730807-001-17-6	Levodopa (Sinemet)	N[C@@H](Cc1ccc(O)c(O)c1)C(=O)O	WTDRDQBEARUVNC-LURJTMIESA-N	-0.287133	0.238093	0.819293	-0.445315	1.05696	Sample
BRD-K18749874-003-09-9	Levodopa methyl ester hydrochloride	COC(=O)[C@@H](N)Cc1ccc(O)c(O)c1	XBBDACCLCFWBSI-ZETCQYMHSA-N	0.16907	0.285182	1.03012	-0.0570292	-0.136459	Sample
BRD-K83551379-001-03-9	Levodropropizine	OC[C@@H](O)CN1CCN(c2ccccc2)CC1	PTVWPYVOOKLBCG-ZDUSSCGKSA-N	0.423777	-0.951008	1.10085	0.520679	-0.516184	Sample
BRD-K09471561-001-20-8	Levofloxacin	C[C@H]1COc2c(N3CCN(C)CC3)c(F)cc3c(=O)c(C(=O)O)cn1c23	GSDSWSVVBLHKDQ-JTQLQIEISA-N	-0.202707	0.267271	0.786223	-0.811	-0.00457187	Sample
BRD-K97009491-238-05-9	Levoleucovorin calcium	Nc1nc(=O)c2c([nH]1)NC[C@H](CNc1ccc(C(=O)N[C@@H](CCC(=O)O)C(=O)O)cc1)N2C=O	QOMMXEJYGGOXHJ-DCHUSEMDSA-N	0.616675	-0.160448	0.932481	0.104128	0.527731	Sample
BRD-K28580965-238-03-9	Levomefolate (calcium)	CN1c2c([nH]c(N)nc2=O)NC[C@@H]1CNc1ccc(C(=O)N[C@@H](CCC(=O)O)C(=O)O)cc1	XSWMZTMFKXLZBT-DCHUSEMDSA-N	0.264692	-0.587191	0.787578	0.620528	0.17766	Sample
BRD-A54635441-078-09-1	Levopropoxyphene napsylate	CCC(=O)OC(Cc1ccccc1)(c1ccccc1)C(C)CN(C)C	XLMALTXPSGQGBX-HXBUSHRASA-N	-0.156795	0.0559883	1.0202	-0.270717	-0.345889	Sample
BRD-K03095347-001-07-9	Levosimendan	C[C@@H]1CC(=O)NN=C1c1ccc(NN=C(C#N)C#N)cc1	WHXMKTBCFHIYNQ-SECBINFHSA-N	-0.345347	0.483728	0.903958	-0.254735	0.236946	Sample
BRD-K83896451-001-07-5	L-Glutamine	NC(=O)CC[C@H](N)C(=O)O	ZDXPYRJPNDTMRX-VKHMYHEASA-N	0.619496	0.00496381	1.10605	-0.0466483	-0.372705	Sample
BRD-K40530731-001-12-9	L-Hyoscyamine	CN1[C@H]2CC[C@@H]1C[C@H](OC(=O)[C@H](CO)c1ccccc1)C2	RKUNBYITZUJHSG-FXUDXRNXSA-N	-0.930323	0.430594	1.19358	-1.37255	0.186906	Sample
BRD-K52662033-003-21-2	LIDOCAINE HYDROCHLORIDE	CCN(CC)CC(=O)Nc1c(C)cccc1C	NNJVILVZKWQKPM-UHFFFAOYSA-N	0.405325	-0.341993	1.10926	-0.349225	-0.181205	Sample
BRD-K62996583-001-11-9	Lidoflazine	Cc1cccc(C)c1NC(=O)CN1CCN(CCCC(c2ccc(F)cc2)c2ccc(F)cc2)CC1	ZBIAKUMOEKILTF-UHFFFAOYSA-N	-0.447312	0.867987	0.874794	-0.987698	0.433865	Sample
BRD-K60265345-001-02-9	Lifitegrast	CS(=O)(=O)c1cccc(C[C@H](NC(=O)c2c(Cl)cc3c(c2Cl)CCN(C(=O)c2ccc4ccoc4c2)C3)C(=O)O)c1	JFOZKMSJYSPYLN-QHCPKHFHSA-N	0.444233	-0.0214931	1.06303	-0.000622833	-0.417003	Sample
BRD-K25015158-001-02-0	Limaprost	CCCC[C@H](C)C[C@H](O)/C=C/[C@H]1[C@H](O)CC(=O)[C@@H]1CCCC/C=C/C(=O)O	OJZYRQPMEIEQFC-UAWLTFRCSA-N	-0.158118	0.07021	0.859955	0.0279147	0.821036	Sample
BRD-K00003592-001-01-9	Linaclotide	C[C@@H]1NC(=O)[C@@H]2CCCN2C(=O)[C@H](CC(N)=O)NC(=O)[C@@H]2CSSC[C@H](N)C(=O)N[C@H]3CSSC[C@H](NC1=O)C(=O)N[C@@H]([C@@H](C)O)C(=O)NCC(=O)N[C@H](C(=O)N[C@@H](Cc1ccc(O)cc1)C(=O)O)CSSC[C@H](NC(=O)[C@H](Cc1ccc(O)cc1)NC(=O)[C@H](CCC(=O)O)NC3=O)C(=O)N2	KXGCNMMJRFDFNR-WDRJZQOASA-N	-0.530261	0.255122	0.987116	-0.117757	0.136901	Sample
BRD-K96550715-001-06-9	Linagliptin	CC#CCn1c(N2CCC[C@@H](N)C2)nc2c1c(=O)n(Cc1nc(C)c3ccccc3n1)c(=O)n2C	LTXREWYXXSTFRX-QGZVFWFLSA-N	-0.0269164	-0.288326	1.17147	0.250255	0.210316	Sample
BRD-K49384696-311-03-9	Lincomycin (hydrochloride hydrate)	CCC[C@@H]1C[C@@H](C(=O)N[C@H]([C@@H](C)O)[C@H]2O[C@H](SC)[C@H](O)[C@@H](O)[C@H]2O)N(C)C1	OJMMVQQUTAEWLP-KIDUDLJLSA-N	-0.0275635	0.978131	1.00294	-0.402305	0.112207	Sample
BRD-K93814253-001-06-8	Lindane	Cl[C@H]1[C@H](Cl)[C@@H](Cl)[C@@H](Cl)[C@H](Cl)[C@H]1Cl	JLYXXMFPNIAWKQ-GNIYUCBRSA-N	-0.0351477	0.0113938	1.06682	-0.08739	-0.322971	Sample
BRD-K66876909-001-11-8	Linezolid	CC(=O)NC[C@H]1CN(c2ccc(N3CCOCC3)c(F)c2)C(=O)O1	TYZROVQLWOKYKF-ZDUSSCGKSA-N	-0.0209509	-0.0715597	1.11559	-0.092926	0.726253	Sample
BRD-K89152108-236-12-9	Liothyronine sodium	N[C@@H](Cc1cc(I)c(Oc2ccc(O)c(I)c2)c(I)c1)C(=O)O	AUYYCJSJGJYCDS-LBPRGKRZSA-N	0.772512	-0.449145	1.12114	0.387044	1.2663	Sample
BRD-K00003717-001-01-9	Liraglutide	CCCCCCCCCCCCCCCC(=O)N[C@@H](CCC(=O)NCCCC[C@H](NC(=O)[C@H](C)NC(=O)[C@H](C)NC(=O)[C@H](CCC(N)=O)NC(=O)CNC(=O)[C@H](CCC(=O)O)NC(=O)[C@H](CC(C)C)NC(=O)[C@H](Cc1ccc(O)cc1)NC(=O)[C@H](CO)NC(=O)[C@H](CO)NC(=O)[C@@H](NC(=O)[C@H](CC(=O)O)NC(=O)[C@H](CO)NC(=O)[C@@H](NC(=O)[C@H](Cc1ccccc1)NC(=O)[C@@H](NC(=O)CNC(=O)[C@H](CCC(=O)O)NC(=O)[C@H](C)NC(=O)[C@@H](N)Cc1cnc[nH]1)[C@@H](C)O)[C@@H](C)O)C(C)C)C(=O)N[C@…	YSDQQAXHVYUZIW-QCIJIYAXSA-N	0.373662	0.0335264	0.943508	0.240603	0.10286	Sample
BRD-K35775715-001-04-9	Liranaftate	COc1cccc(N(C)C(=S)Oc2ccc3c(c2)CCCC3)n1	VPHPQNGOVQYUMG-UHFFFAOYSA-N	0.0212892	-0.243031	0.902428	0.499031	-0.145229	Sample
BRD-K67966701-335-15-9	Lisinopril (dihydrate)	NCCCC[C@H](N[C@@H](CCc1ccccc1)C(=O)O)C(=O)N1CCC[C@H]1C(=O)O	RLAWWYSOJDYHDC-BZSNNMDCSA-N	-0.276194	-0.00496381	0.895937	0.167894	0.08731	Sample
BRD-K67943528-050-03-9	Lisuride maleate	CCN(CC)C(=O)N[C@H]1C=C2c3cccc4[nH]cc(c34)C[C@H]2N(C)C1	BKRGVLQUQGGVSM-KBXCAEBGSA-N	-0.461214	0.278659	1.20974	-0.434828	-0.315464	Sample
BRD-K75958547-238-04-9	Livalo	O=C(O)C[C@H](O)C[C@H](O)/C=C/c1c(C2CC2)nc2ccccc2c1-c1ccc(F)cc1	VGYFMXBACGZSIL-MCBHFWOFSA-N	-0.516396	-0.138518	0.824728	1.17467	-0.117887	Sample
BRD-K06502269-001-02-6	L-methionine	CSCC[C@H](N)C(=O)O	FFEARJCKVFRZRR-BYPYZUCNSA-N	0.836573	-0.366765	0.846299	0.481719	-0.710792	Sample
BRD-K41504985-003-02-9	L-methionine-S-methyl sulfonium chloride	C[S+](C)CC[C@H](N)C(=O)O	YDBYJHTYSHBBAU-YFKPBYRVSA-O	0.408234	-0.299297	0.699865	-0.171557	-0.00138274	Sample
BRD-K66206289-003-23-9	Lobeline hydrochloride	CN1[C@H](C[C@H](O)c2ccccc2)CCC[C@@H]1CC(=O)c1ccccc1	MXYUKLILVYORSK-HBMCJLEFSA-N	0.0356576	0.0920251	0.846299	0.00344088	0.108308	Sample
BRD-K66937583-001-02-9	Lodoxamide	N#Cc1cc(NC(=O)C(=O)O)c(Cl)c(NC(=O)C(=O)O)c1	RVGLGHVJXCETIO-UHFFFAOYSA-N	0.365594	-0.8993	0.729408	0.667569	-0.0566536	Sample
BRD-A02990301-003-07-4	Lofexidine HCl	CC(Oc1c(Cl)cccc1Cl)C1=NCCN1	KSMAGQUYOIHWFS-SSDOTTSWSA-N	0.0748041	-0.211918	0.979812	0.375108	-0.00114393	Sample
BRD-K01825701-003-03-9	Lomefloxacin (hydrochloride)	CCn1cc(C(=O)O)c(=O)c2cc(F)c(N3CCN[C@@H](C)C3)c(F)c21	ZEKZLJVOYLTDKK-VIFPVBQESA-N	0.123029	-0.370874	0.997656	0.264959	-0.189751	Sample
BRD-K62858456-001-01-8	LOMERIZINE HYDROCHLORIDE	COc1ccc(CN2CCN(C(c3ccc(F)cc3)c3ccc(F)cc3)CC2)c(OC)c1OC	JQSAYKKFZOSZGJ-UHFFFAOYSA-N	-0.80323	1.58757	1.11662	-0.972328	0.14316	Sample
BRD-K51768138-001-10-9	Lomustine	O=C(NC1CCCCC1)N(CCCl)[N+][O-]	NEXPKUGJJKVILF-UHFFFAOYSA-N	0.0568213	0.198382	1.06717	-0.232359	0.342085	Sample
BRD-K78513633-001-17-9	Lonidamine	O=C(O)c1nn(Cc2ccc(Cl)cc2Cl)c2ccccc12	WDRYRZXSPDWGEB-UHFFFAOYSA-N	-0.180461	-0.405935	0.747005	0.51596	-0.23816	Sample
BRD-K61250553-003-32-2	LOPERAMIDE HYDROCHLORIDE	CN(C)C(=O)C(CCN1CCC(O)(c2ccc(Cl)cc2)CC1)(c1ccccc1)c1ccccc1	RDOIQAHITMMDAJ-UHFFFAOYSA-N	-0.797403	0.335155	1.08928	-1.12023	0.819102	Sample
BRD-K99451608-001-08-9	Lopinavir	Cc1cccc(C)c1OCC(=O)N[C@@H](Cc1ccccc1)[C@@H](O)C[C@H](Cc1ccccc1)NC(=O)[C@H](C(C)C)N1CCCNC1=O	KJHKTHWMRKYKJE-SUGCFTRWSA-N	-0.481093	0.924889	0.995249	-0.830155	-0.291595	Sample
BRD-K28935038-002-03-9	loracarbef monohydrate	N[C@@H](C(=O)N[C@@H]1C(=O)N2C(C(=O)O)=C(Cl)CC[C@H]12)c1ccccc1	JAPHQRWPEGVNBT-UTUOFQBUSA-N	-0.14434	0.652499	1.21454	-0.319177	0.156154	Sample
BRD-K82795137-001-29-9	Loratidine	CCOC(=O)N1CCC(=C2c3ccc(Cl)cc3CCc3cccnc32)CC1	JCCNYMKQOSZNPW-UHFFFAOYSA-N	0.164862	0.199319	1.06645	-0.600746	-0.150869	Sample
BRD-A90551241-001-10-8	LORNOXICAM	CN1C(C(=O)Nc2ccccn2)=C(O)c2sc(Cl)cc2S1(=O)=O	WLHQHAUOOXYABV-UHFFFAOYSA-N	-0.159759	0.138637	0.972487	0.0732473	0.00211459	Sample
BRD-K76205745-237-22-9	Losartan (potassium)	CCCCc1nc(Cl)c(CO)n1Cc1ccc(-c2ccccc2-c2nnn[nH]2)cc1	PSIFNNKUMBGKDQ-UHFFFAOYSA-N	-0.301632	-0.258833	1.22259	-0.487608	-0.499592	Sample
BRD-K39983086-001-08-9	Loteprednol Etabonate	CCOC(=O)O[C@]1(C(=O)OCCl)CC[C@H]2[C@@H]3CCC4=CC(=O)C=C[C@]4(C)[C@H]3[C@@H](O)C[C@@]21C	DMKSVUSAATWOCU-HROMYWEYSA-N	0.0712036	-0.11613	1.04433	-0.00578117	0.113623	Sample
BRD-K09416995-001-44-9	Lovastatin	CC[C@H](C)C(=O)O[C@H]1C[C@@H](C)C=C2C=C[C@H](C)[C@H](CC[C@@H]3C[C@@H](O)CC(=O)O3)[C@H]21	PCZOHLXUXFIOCF-BXMDZJJMSA-N	0.00181216	0.0745105	0.906763	-0.232324	-0.293338	Sample
BRD-K39915878-001-26-9	Loxapine	CN1CCN(C2=Nc3ccccc3Oc3ccc(Cl)cc32)CC1	XJGVXQDUIWGIRW-UHFFFAOYSA-N	0.849239	-0.314023	1.02147	0.473929	0.158459	Sample
BRD-K36574127-001-01-3	LOXO-101	O=C(Nc1cnn2ccc(N3CCC[C@@H]3c3cc(F)ccc3F)nc12)N1CC[C@H](O)C1	NYNZQNWKBKUAII-KBXCAEBGSA-N	0.126181	-0.173511	1.00958	0.307226	-0.0595742	Sample
BRD-K01825691-001-04-9	Loxoprofen	CC(C(=O)O)c1ccc(CC2CCCC2=O)cc1	YMBXTVYHTMGZDW-ZWNOBZJWSA-N	-0.150739	0.498583	0.800475	0.305321	0.488703	Sample
BRD-K01666412-001-02-0	L-proline	O=C(O)[C@@H]1CCCN1	ONIBWKKTOPOVIA-BYPYZUCNSA-N	-0.0680913	0.154769	0.988425	-0.0053924	0.00589544	Sample
BRD-K83776863-001-08-9	L-tryptophan	N[C@@H](Cc1c[nH]c2ccccc12)C(=O)O	QIVBCDIJIAJPQS-VIFPVBQESA-N	-0.254309	0.9804	0.634087	0.00407606	1.30363	Sample
BRD-K33814251-001-03-9	Lubiprostone	CCCCC(F)(F)C(=O)CC[C@H]1[C@H](O)CC(=O)[C@@H]1CCCCCCC(=O)O	DBVFKLAGQHYVGQ-BFYDXBDKSA-N	0.00270184	-0.0745238	1.14542	0.00154934	-0.484787	Sample
BRD-A71774530-001-06-9	Lufenuron	O=C(NC(=O)c1c(F)cccc1F)Nc1cc(Cl)c(OC(F)(F)C(F)C(F)(F)F)cc1Cl	PWPJGUXAGUPAHP-AWEZNQCLSA-N	0.349147	-1.03412	0.726792	0.734105	0.454994	Sample
BRD-K71058253-001-02-9	Luliconazole	N#C/C(=C1/SC[C@@H](c2ccc(Cl)cc2Cl)S1)n1ccnc1	YTAOBBFIOAEMLL-REQDGWNSSA-N	-0.096759	1.15725	1.12105	-0.26468	0.605629	Sample
BRD-K69236721-001-03-9	Lumacaftor	Cc1ccc(NC(=O)C2(c3ccc4c(c3)OC(F)(F)O4)CC2)nc1-c1cccc(C(=O)O)c1	UFSKUSARDNFIRC-UHFFFAOYSA-N	0.141203	-0.671676	1.20162	0.217454	-0.000600742	Sample
BRD-K79926543-001-09-9	Luminol	Nc1cccc2c(O)nnc(O)c12	IQFKNYLTBAWCKN-UHFFFAOYSA-N	0.0275917	-0.00882923	1.21634	-0.301495	-0.0979041	Sample
BRD-K26901728-001-06-2	LUMIRACOXIB	Cc1ccc(Nc2c(F)cccc2Cl)c(CC(=O)O)c1	KHPKQFYUPIUARC-UHFFFAOYSA-N	0.348707	-0.175453	1.1297	0.134587	-0.424395	Sample
BRD-K51143828-003-03-1	Lurasidone HCl	O=C1[C@H]2[C@@H]3CC[C@@H](C3)[C@H]2C(=O)N1C[C@@H]1CCCC[C@H]1CN1CCN(c2nsc3ccccc23)CC1	PQXKDMSYBGKCJA-CVTJIBDQSA-N	-0.00466379	-0.131611	0.862496	-0.0157878	0.527527	Sample
BRD-K62685538-001-02-9	Luteinizing hormone-_x000B_releasing factor	CC(C)C[C@H](NC(=O)[C@@H](Cc1c[nH]c2ccccc12)NC(=O)[C@H](Cc1ccc(O)cc1)NC(=O)[C@H](CO)NC(=O)[C@H](Cc1c[nH]c2ccccc12)NC(=O)[C@H](Cc1c[nH]cn1)NC(=O)[C@@H]1CCC(=O)N1)C(=O)N[C@@H](CCCNC(=N)N)C(=O)N1CCC[C@H]1C(=O)NCC(N)=O	VXKHXGOKWPXYNA-PGBVPBMZSA-N	-0.0412788	-0.0730517	1.02414	0.583054	0.501327	Sample
BRD-K93331255-001-03-9	Lysipressin	NCCCC[C@H](NC(=O)[C@@H]1CCCN1C(=O)[C@@H]1CSSC[C@H](N)C(=O)N[C@@H](Cc2ccc(O)cc2)C(=O)N[C@@H](Cc2ccccc2)C(=O)N[C@@H](CCC(N)=O)C(=O)N[C@@H](CC(N)=O)C(=O)N1)C(=O)NCC(N)=O	BJFIDCADFRDPIO-KKSWSVFASA-N	0.196761	-0.399827	0.910472	0.789218	-0.101321	Sample
BRD-K48812570-001-04-9	Macitentan	CCCNS(=O)(=O)Nc1ncnc(OCCOc2ncc(Br)cn2)c1-c1ccc(Br)cc1	JGCMEBMXRHSZKX-UHFFFAOYSA-N	-0.271092	0.2722	0.956766	-0.372128	1.52113	Sample
BRD-K30649484-015-15-9	Mafenide (Acetate)	NCc1ccc(S(N)(=O)=O)cc1	TYMRLRRVMHJFTF-UHFFFAOYSA-N	-0.0133592	-0.0365013	0.64222	-0.00408311	0.00704638	Sample
BRD-A56892734-001-09-4	magnesium 5-methoxy-2-((4-methoxy-3,5-dimethylpyridin-2-yl)methylsulfinyl)benzo[d]imidazol-1-ide	COc1ccc2c(c1)nc(S(=O)Cc1ncc(C)c(OC)c1C)n2[Mg]n1c(S(=O)Cc2ncc(C)c(OC)c2C)nc2cc(OC)ccc21	KWORUUGOSLYAGD-YPPDDXJESA-N	0.23457	-0.463544	0.824228	0.0573818	0.0153741	Sample
BRD-A01976766-001-07-6	Malathion	CCOC(=O)C[C@@H](SP(=S)(OC)OC)C(=O)OCC	JXSJBGJIGXNWCI-MRVPVSSYSA-N	-0.788325	0.692325	1.038	-0.476735	-0.175375	Sample
BRD-A18396475-001-16-1	malic acid	O=C(O)C[C@H](O)C(=O)O	BJEPYKJPYRNKOW-REOHCLBHSA-N	-0.193299	0.00348526	0.980343	-0.284524	-0.210868	Sample
BRD-K97884852-001-06-9	Malotilate	CC(C)OC(=O)C(C(=O)OC(C)C)=C1SC=CS1	YPIQVCUJEKAZCP-UHFFFAOYSA-N	0.860428	-0.600698	1.10689	-0.0539882	-0.368239	Sample
BRD-K57365211-314-03-9	Mangafodipir (trisodium)	Cc1nc(COP(=O)(O)O)cc2c1O[Mn]Oc1c(cc(COP(=O)(O)O)nc1C)CN(CC(=O)O)CCN(CC(=O)O)C2	CXFKOLCMCRBYPL-UHFFFAOYSA-L	-0.40999	0.341891	1.05888	-0.198002	0.774581	Sample
BRD-K01825587-300-02-9	Manidipine 2HCl	COC(=O)C1=C(C)NC(C)=C(C(=O)OCCN2CCN(C(c3ccccc3)c3ccccc3)CC2)C1c1cccc([N+](=O)[O-])c1	ANEBWFXPVPTEET-JGCGQSQUSA-N	0.0766089	-0.18192	1.0466	-0.0708867	0.500217	Sample
BRD-K03319035-003-18-9	Maprotiline hydrochloride	CNCCC[C@]12CC[C@H](c3ccccc31)c1ccccc12	QSLMDECMDJKHMQ-GSXCWMCISA-N	-0.525328	0.43979	0.977987	-1.04604	0.930708	Sample
BRD-K00004293-001-01-9	Maraviroc	Cc1nnc(C(C)C)n1[C@H]1C[C@@H]2CC[C@H](C1)N2CC[C@H](NC(=O)C1CCC(F)(F)CC1)c1ccccc1	GSNHKUDZZFZSJB-QYOOZWMWSA-N	0.0411052	-0.495823	0.9485	-0.0261006	-0.0701915	Sample
BRD-K76594255-001-01-6	Maropitant	COc1ccc(C(C)(C)C)cc1CN[C@H]1C2CCN(CC2)[C@H]1C(c1ccccc1)c1ccccc1	OMPCVMLFFSQFIX-CONSDPRKSA-N	0.173441	0.103059	1.10051	-1.29425	1.14083	Sample
BRD-K71035033-001-08-9	Masitinib (AB1010)	Cc1ccc(NC(=O)c2ccc(CN3CCN(C)CC3)cc2)cc1Nc1nc(-c2cccnc2)cs1	WJEOLQLKVOPQFV-UHFFFAOYSA-N	-0.0492169	0.270973	0.941044	-0.523655	-0.414967	Sample
BRD-K22518984-001-04-9	m-Cresol	Cc1cccc(O)c1	RLSSMJSEOOYNOY-UHFFFAOYSA-N	-0.342555	-0.126122	1.05416	0.485829	-0.0820655	Sample
BRD-K77987382-001-16-9	Mebendazole	COC(=O)Nc1nc2ccc(C(=O)c3ccccc3)cc2[nH]1	OPXLLQIJSORQAM-UHFFFAOYSA-N	0.938443	-1.35076	1.06399	0.547582	-1.29735	Sample
BRD-A09467419-003-23-9	Mebeverine (hydrochloride)	CCN(CCCCOC(=O)c1ccc(OC)c(OC)c1)[C@@H](C)Cc1ccc(OC)cc1	VYVKHNNGDFVQGA-IBGZPJMESA-N	-1.01218	0.88596	1.0879	-0.973645	0.268824	Sample
BRD-K29713308-001-07-9	Mebhydrolin	CN1CCc2c(c3ccccc3n2Cc2ccccc2)C1	FQQIIPAOSKSOJM-UHFFFAOYSA-N	-0.00683295	-0.200407	0.957492	0.0876414	-0.460904	Sample
BRD-A20119038-003-07-8	MECAMYLAMINE HYDROCHLORIDE	CNC1(C)C2CCC(C2)C1(C)C		-0.213266	0.459299	0.76324	-0.559692	0.104508	Sample
BRD-K41051431-001-03-9	Mecillinam	CC1(C)S[C@@H]2[C@H](/N=C/N3CCCCCC3)C(=O)N2[C@H]1C(=O)O	BWWVAEOLVKTZFQ-ISVUSNJMSA-N	0.00181216	-0.351641	1.03661	0.110144	-0.304531	Sample
BRD-K01826560-300-20-9	Meclizine dihydrochloride	Cc1cccc(CN2CCN(C(c3ccccc3)c3ccc(Cl)cc3)CC2)c1	OCJYIGYOJCODJL-VWLOTQADSA-N	-0.202015	0.0140845	1.21634	0.0841171	0.96548	Sample
BRD-K50398167-236-23-5	Meclofenamic acid sodium salt	Cc1ccc(Cl)c(Nc2ccccc2C(=O)O)c1Cl	SBDNJUWAMKYJOX-UHFFFAOYSA-N	0.00499215	-0.329105	0.869973	0.206343	-0.62672	Sample
BRD-K10314788-003-13-9	Meclofenoxate (hydrochloride)	CN(C)CCOC(=O)COc1ccc(Cl)cc1	XZTYGFHCIAKPGJ-UHFFFAOYSA-N	0.0472914	-0.610822	1.15245	0.420368	-0.311568	Sample
BRD-A66563878-003-06-9	Medetomidine HCl	Cc1cccc([C@@H](C)c2cnc[nH]2)c1C	CUHVIMMYOGQXCV-LLVKDONJSA-N	0.611667	-0.452853	0.800475	0.0199118	0.203889	Sample
BRD-K99615199-001-19-9	Medroxyprogesterone	CC(=O)[C@@]1(O)CC[C@H]2[C@@H]3C[C@H](C)C4=CC(=O)CC[C@]4(C)[C@H]3CC[C@@]21C	FRQMUZJSZHZSGN-HBNHAYAOSA-N	-1.13218	0.90412	0.986835	-0.64966	0.0164388	Sample
BRD-K82216340-001-26-9	Medroxyprogesterone (acetate)	CC(=O)O[C@]1(C(C)=O)CC[C@H]2[C@@H]3C[C@H](C)C4=CC(=O)CC[C@]4(C)[C@H]3CC[C@@]21C	PSGAAPLEWMOORI-PEINSRQWSA-N	-0.85996	0.649187	0.96303	-0.175128	0.451695	Sample
BRD-K56515112-001-23-9	Medrysone	CC(=O)[C@H]1CC[C@H]2[C@@H]3C[C@H](C)C4=CC(=O)CC[C@]4(C)[C@H]3[C@@H](O)C[C@]12C	GZENKSODFLBBHQ-ILSZZQPISA-N	0.0550764	0.286357	1.0278	-0.000622833	0.766787	Sample
BRD-K92778217-001-35-9	Mefenamic acid	Cc1cccc(Nc2ccccc2C(=O)O)c1C	HYYBABOKPJLUIN-UHFFFAOYSA-N	-0.266455	0.174088	1.22669	-0.0468253	-0.262327	Sample
BRD-K40645748-003-17-9	Mefloquine (hydrochloride)	O[C@@H](c1cc(C(F)(F)F)nc2c(C(F)(F)F)cccc12)[C@H]1CCCCN1	XEEQGYMUWCZPDN-DOMZBBRYSA-N	0.0979154	0.258702	1.07136	-0.766586	-0.204024	Sample
BRD-K00004691-001-01-9	Megestrol	CC(=O)[C@@]1(O)CC[C@H]2[C@@H]3C=C(C)C4=CC(=O)CC[C@]4(C)[C@H]3CC[C@@]21C	VXIMPSPISRVBPZ-NWUMPJBXSA-N	-0.224852	0.171328	0.870316	-0.930134	-0.591455	Sample
BRD-K19507340-001-28-9	Megestrol Acetate	CC(=O)O[C@]1(C(C)=O)CC[C@H]2[C@@H]3C=C(C)C4=CC(=O)CC[C@]4(C)[C@H]3CC[C@@]21C	RQZAXGRLVPAYTJ-GQFGMJRRSA-N	-0.14794	0.0997988	0.992731	-0.40846	-0.0537435	Sample
BRD-K28595280-001-05-2	Meglumine	CNC[C@H](O)[C@@H](O)[C@H](O)[C@H](O)CO	MBBZMMPHUWSWHV-BDVNFPICSA-N	0.507568	-0.351344	0.85365	0.595072	-0.168233	Sample
BRD-K75989555-001-02-9	Melanotan (MT)-II	CCCC[C@H](NC(C)=O)C(=O)N[C@H]1CC(=O)NCCCC[C@@H](C(N)=O)NC(=O)[C@H](Cc2c[nH]c3ccccc23)NC(=O)[C@H](CCCN=C(N)N)NC(=O)[C@@H](Cc2ccccc2)NC(=O)[C@H](Cc2cnc[nH]2)NC1=O	JDKLPDJLXHXHNV-VEUPWBLKSA-N	-0.163442	0.196159	0.864099	0.000622833	0.193659	Sample
BRD-K00003330-001-01-9	Melanotan I	CCCC[C@H](NC(=O)[C@H](CO)NC(=O)[C@H](Cc1ccc(O)cc1)NC(=O)[C@H](CO)NC(C)=O)C(=O)N[C@@H](CCC(=O)O)C(=O)N[C@@H](Cc1cnc[nH]1)C(=O)N[C@H](Cc1ccccc1)C(=O)N[C@@H](CCCNC(=N)N)C(=O)N[C@@H](Cc1c[nH]c2ccccc12)C(=O)NCC(=O)N[C@@H](CCCCN)C(=O)N1CCC[C@H]1C(=O)N[C@H](C(N)=O)C(C)C	UAHFGYDRQSXQEB-LEBBXHLNSA-N	-0.72526	0.738327	1.11019	-0.793542	-0.00270431	Sample
BRD-K97530723-001-25-9	Melatonin	COc1ccc2[nH]cc(CCNC(C)=O)c2c1	DRLFMBDRBRZALE-UHFFFAOYSA-N	-0.321203	1.03412	1.07124	-1.01109	0.66445	Sample
BRD-K92984783-003-07-9	Melperone hydrochloride	CC1CCN(CCCC(=O)c2ccc(F)cc2)CC1	DKMFBWQBDIGMHM-UHFFFAOYSA-N	-0.310583	0.802705	1.1548	-0.575755	0.38966	Sample
BRD-K87827419-001-16-8	MELPHALAN	N[C@@H](Cc1ccc(N(CCCl)CCCl)cc1)C(=O)O	SGDBTWWWUNNDEQ-LBPRGKRZSA-N	-0.267176	0.41689	0.627592	-0.406123	2.28616	Sample
BRD-K91938660-003-10-9	Memantine hydrochloride	C[C@]12C[C@@H]3C[C@](C)(C1)C[C@@](N)(C3)C2	BUGYDGFZZOZRHP-CDECOKDKSA-N	0.227653	-0.253519	1.14563	0.0220773	-0.818288	Sample
BRD-K78126613-001-30-9	Menadione	CC1=CC(=O)c2ccccc2C1=O	MJVAVZPDRWSRRC-UHFFFAOYSA-N	-0.260774	0.376249	1.2209	-0.0674847	-0.133128	Sample
BRD-K53852914-001-02-9	Menbutone	COc1ccc(C(=O)CCC(=O)O)c2ccccc12	FHGJSJFIQNQBCK-UHFFFAOYSA-N	-0.0766654	0.35556	0.948314	0.080975	0.658735	Sample
BRD-A62421304-004-19-9	Mepenzolate (Bromide)	C[N+]1(C)CCC[C@H](OC(=O)C(O)(c2ccccc2)c2ccccc2)C1	GKNPSSNBBWDAGH-IBGZPJMESA-N	0.0543294	-0.0823066	0.796829	0.270585	0.0321123	Sample
BRD-A55469827-001-08-9	Mephenesin	Cc1ccccc1OC[C@@H](O)CO	JWDYCNIAQWPBHD-VIFPVBQESA-N	-0.241176	0.272885	0.947782	0.0224649	-0.430958	Sample
BRD-K18194590-003-09-9	mephentermine hydrochloride	CNC(C)(C)Cc1ccccc1	RXQCGGRTAILOIN-UHFFFAOYSA-N	-0.418637	-0.100542	1.02785	0.033713	-0.387036	Sample
BRD-A83937277-001-12-9	Mephenytoin	CCC1(c2ccccc2)NC(=O)N(C)C1=O	GMHKMTDVRCWUDX-LBPRGKRZSA-N	-0.0383444	0.200514	0.92147	0.0451655	-0.0580148	Sample
BRD-A03216249-003-25-9	Mepivacaine (hydrochloride)	Cc1cccc(C)c1NC(=O)[C@H]1CCCCN1C	INWLQCZOYSRPNW-CYBMUJFWSA-N	1.53319	-0.470652	0.928842	0.187188	-0.363633	Sample
BRD-K18207669-001-03-9	Meprednisone	C[C@H]1C[C@H]2[C@@H]3CCC4=CC(=O)C=C[C@]4(C)[C@H]3C(=O)C[C@]2(C)[C@@]1(O)C(=O)CO	PIDANAQULIKBQS-RNUIGHNZSA-N	-0.415021	0.202733	1.1284	0.0906376	-0.281273	Sample
BRD-A02710418-003-12-6	Meptazinol HCl	CCC1(c2cccc(O)c2)CCCCN(C)C1	JLICHNCFTLFZJN-OAHLLOKOSA-N	-0.361347	0.335792	0.8444	-0.587025	1.88215	Sample
BRD-K97564742-050-34-9	Mepyramine maleate	COc1ccc(CN(CCN(C)C)c2ccccn2)cc1	YECBIJXISLIIDS-UHFFFAOYSA-N	-0.0112947	-0.000399674	1.12194	-0.710715	-0.84868	Sample
BRD-K45216060-001-11-8	Mequinol	COc1ccc(O)cc1	NWVVVBRKAWDGAB-UHFFFAOYSA-N	0.0545226	-0.198291	0.743971	-0.367241	0.179753	Sample
BRD-K21771665-304-04-2	MERBROMIN	O=C(O)c1ccccc1-c1c2cc(Br)c(=O)cc-2oc2c([Hg]O)c(O)c(Br)cc12	OHCFGBLQZMYRTR-UHFFFAOYSA-M	-0.229392	0.277452	1.13777	-0.55533	-0.0994307	Sample
BRD-K91601245-001-16-1	Mercaptopurine (6-MP)	S=c1nc[nH]c2nc[nH]c12	CNCZCYFROMADJV-UHFFFAOYSA-N	-0.479756	0.643161	1.20974	-0.287475	-0.0970026	Sample
BRD-K01612348-001-14-8	MEROPENEM	C[C@@H](O)[C@H]1C(=O)N2C(C(=O)O)=C(S[C@@H]3CN[C@H](C(=O)N(C)C)C3)[C@H](C)[C@H]12	DMJNNHOOLUXYBV-PQTSNVLCSA-N	-0.138252	0.0182507	0.974733	0.0159552	0.0670962	Sample
BRD-K28849549-001-13-4	Mesalamine (Lialda)	Nc1ccc(O)c(C(=O)O)c1	KBOPZPXVLCULAV-UHFFFAOYSA-N	-0.00873305	0.126884	1.01064	0.0173692	0.00241865	Sample
BRD-K49954789-001-03-7	Mesna (Uromitexan, Mesnex)	O=S(=O)(O)CCS	ZNEWHQLOPFWXOF-UHFFFAOYSA-N	0.0447204	0.0049364	0.858936	-0.00451967	0.0451242	Sample
BRD-K79315489-001-09-9	meso-Erythritol	OC[C@H](O)[C@H](O)CO	UNXHWFMMPAWVPI-ZXZARUISSA-N	-0.155465	0.443	0.901812	-0.912239	-0.549519	Sample
BRD-K01827307-074-13-9	MESORIDAZINE	CN1CCCCC1CCN1c2ccccc2Sc2ccc(S(C)=O)cc21	SLVMESMUVMCQIY-AKJBCIBTSA-N	-0.343862	0.863166	1.0358	-0.502885	0.442754	Sample
BRD-K31920458-001-24-9	Mestranol	C#C[C@]1(O)CC[C@H]2[C@@H]3CCc4cc(OC)ccc4[C@H]3CC[C@@]21C	IMSSROKUHAOUJS-MJCUULBUSA-N	-0.343701	0.395185	0.921912	-0.0978991	0.0117927	Sample
BRD-K01826731-065-10-9	metaproterenol sulfate	CC(C)NCC(O)c1cc(O)cc(O)c1	LMOINURANNBYCM-LLVKDONJSA-N	0.341871	0.204236	1.00475	-0.164085	-0.00775097	Sample
BRD-K96253961-046-05-6	metaraminol bitartrate	C[C@H](N)[C@H](O)c1cccc(O)c1	WXFIGDLSSYIKKV-RCOVLWMOSA-N	-0.268893	0.000974514	0.861131	0.0513754	-0.27778	Sample
BRD-A94709349-001-08-3	METAXALONE	Cc1cc(C)cc(OCC2CNC(=O)O2)c1	IMWZZHHPURKASS-LLVKDONJSA-N	0.273338	-0.211126	1.25178	0.22727	-0.00337796	Sample
BRD-K56699285-001-25-9	Metergoline	CN1C[C@H](CNC(=O)OCc2ccccc2)C[C@@H]2c3cccc4c3c(cn4C)C[C@H]21	WZHJKEUHNJHDLS-QTGUNEKASA-N	-0.498338	0.329331	1.12072	-0.997282	-0.25578	Sample
BRD-K79602928-003-23-9	Metformin hydrochloride	CN(C)C(=N)NC(=N)N	XZWYZXLIPXDOLR-UHFFFAOYSA-N	-0.401677	0.762135	1.07833	-0.57453	0.474828	Sample
BRD-A18056626-003-23-9	Methacholine (chloride)	CC(=O)O[C@@H](C)C[N+](C)(C)C	NZWOPGCLSHLLPA-ZETCQYMHSA-N	1.11658	-0.277479	0.973073	0.451385	-0.600058	Sample
BRD-K47323024-003-25-1	METHAPYRILENE HYDROCHLORIDE	CN(C)CCN(Cc1cccs1)c1ccccn1	HNJJXZKZRAWDPF-UHFFFAOYSA-N	0.132877	-0.105148	1.01867	-0.308812	-0.380268	Sample
BRD-K00002562-001-02-9	Methazolamide	CC(=O)N=c1sc(S(N)(=O)=O)nn1C	FLOSMHQXBMRNHR-UHFFFAOYSA-N	0.54777	0.00860653	0.995188	0.278531	-0.0098069	Sample
BRD-K30114692-001-16-7	METHENAMINE	C1N2CN3CN1CN(C2)C3	VKYKSIONXSXAKP-UHFFFAOYSA-N	0.445566	-0.357409	0.904441	0.0674495	-0.243706	Sample
BRD-K54416256-001-19-9	METHIMAZOLE	Cn1cc[nH]c1=S	PMRYVIKBURPHAH-UHFFFAOYSA-N	-1.66732	-8.66816	0.00432822	6.4148	-6.64668	Sample
BRD-A39515206-001-01-9	methionine	CSCCC(N)C(=O)O	FFEARJCKVFRZRR-SCSAIBSYSA-N	-0.182521	0.0362311	0.976979	-0.170248	0.121297	Sample
BRD-A31521121-001-28-9	Methocarbamol	COc1ccccc1OC[C@@H](O)COC(N)=O	GNXFOGHNGIVQEH-MRVPVSSYSA-N	-0.0900732	0.0166196	1.07355	0.439781	-0.00322742	Sample
BRD-K59456551-001-27-9	Methotrexate	CN(Cc1cnc2nc(N)nc(N)c2n1)c1ccc(C(=O)N[C@@H](CCC(=O)O)C(=O)O)cc1	FBOZXECLQNJBKD-ZDUSSCGKSA-N	-0.119533	0.12549	1.10902	-0.302032	0.416923	Sample
BRD-K35559145-050-08-5	Methotrimeprazine maleat salt	COc1ccc2c(c1)N(C[C@H](C)CN(C)C)c1ccccc1S2	VRQVVMDWGGWHTJ-CQSZACIVSA-N	-0.499271	0.531161	1.00747	-0.881145	1.2564	Sample
BRD-K63430059-001-17-2	METHOXSALEN	COc1c2occc2cc2ccc(=O)oc12	QXKHYNVANLEOEG-UHFFFAOYSA-N	0.737323	-0.313336	1.01516	0.496241	-0.178136	Sample
BRD-K48619321-004-19-9	Methscopolamine (bromide)	C[N+]1(C)[C@H]2C[C@H](OC(=O)[C@H](CO)c3ccccc3)C[C@@H]1[C@H]1O[C@@H]21	LZCOQTDXKCNBEE-IKIFYQGPSA-N	-0.157458	0.127951	0.714899	-0.0541577	-0.177156	Sample
BRD-A57592049-001-02-9	Methsuximide	CN1C(=O)CC(C)(c2ccccc2)C1=O	AJXPJJZHWIXJCJ-GFCCVEGCSA-N	0.617183	-4.87381e-05	1.05385	0.311465	-0.0256645	Sample
BRD-A95340155-001-09-7	Methyclothiazide	CN1C(CCl)Nc2cc(Cl)c(S(N)(=O)=O)cc2S1(=O)=O	CESYKOGBSMNBPD-VIFPVBQESA-N	0.216499	-0.266176	0.61751	0.512667	-0.191962	Sample
BRD-A72351335-001-04-5	methyl (11beta,13E)-11,16-dihydroxy-16-methyl-9-oxoprost-13-en-1-oate	CCCCC(C)(O)C/C=C/[C@H]1[C@H](O)CC(=O)[C@@H]1CCCCCCC(=O)OC	OJLOPKGSLYJEMD-URPKTTJQSA-N	-0.0458746	0.387709	1.14868	-0.406158	0.500636	Sample
BRD-K29462201-001-02-7	methyl (3beta,16beta,17alpha,18beta,20alpha)-17-methoxy-18-[(3,4,5-trimethoxybenzoyl)oxy]yohimban-16-carboxylate	COC(=O)[C@H]1[C@H]2C[C@@H]3c4[nH]c5ccccc5c4CCN3C[C@H]2C[C@@H](OC(=O)c2cc(OC)c(OC)c(OC)c2)[C@@H]1OC	CVBMAZKKCSYWQR-WCGOZPBSSA-N	0.835088	0.206176	1.14508	-0.24479	-0.454123	Sample
BRD-K59753975-001-02-6	methyl (5S,7S,9S)-9-((3aR,3a1R,4R,5S,5aR,10bR)-5-carbamoyl-3a-ethyl-4,5-dihydroxy-8-methoxy-6-methyl-3a,3a1,4,5,5a,6,11,12-octahydro-1H-indolizino[8,1-cd]carbazol-9-yl)-5-ethyl-5-hydroxy-1,4,5,6,7,8,9 ;,10-octahydro-2H-3,7-methano[1]azacycloundecino[5,4-b]	CC[C@]1(O)C[C@H]2CN(CCc3c([nH]c4ccccc34)[C@@](C(=O)OC)(c3cc4c(cc3OC)N(C)[C@H]3[C@@](O)(C(N)=O)[C@H](O)[C@]5(CC)C=CCN6CC[C@]43[C@@H]65)C2)C1	HHJUWIANJFBDHT-KOTLKJBCSA-N	-1.41207	0.400153	0.909601	-1.89032	1.97353	Sample
BRD-K12906202-001-06-2	methyl 1H-benzimidazol-2-ylcarbamate	COC(=O)Nc1nc2ccccc2[nH]1	TWFZGCMQGLPBSX-UHFFFAOYSA-N	-0.00813231	0.000223109	1.16865	0.386054	-0.30158	Sample
BRD-K16546375-001-01-4	methyl 5'-(hydroxymethyl)-7,7'-dimethoxy-4,4'-bibenzo[d][1,3]dioxole-5-carboxylate	COC(=O)c1cc(OC)c2c(c1-c1c(CO)cc(OC)c3c1OCO3)OCO2	KXMTXZACPVCDMH-UHFFFAOYSA-N	0.369283	-0.339694	0.99982	-0.165809	-0.0202263	Sample
BRD-K01292611-003-17-8	METHYL AMINOLEVULINATE HCl	COC(=O)CCC(=O)CN	YUUAYBAIHCDHHD-UHFFFAOYSA-N	0.00699242	-0.0187471	1.08703	0.00176119	-1.05589	Sample
BRD-K78321730-001-13-9	Methyl Paraben	COC(=O)c1ccc(O)cc1	LXCFILQKKLGQFO-UHFFFAOYSA-N	0.536114	-0.745473	0.995188	0.907112	0.000981199	Sample
BRD-K10103010-001-05-9	Methyl Salicylate	COC(=O)c1ccccc1O	OSWPMRLSEDHDFF-UHFFFAOYSA-N	0.241118	-0.00148543	1.04188	0.321097	0.777377	Sample
BRD-K82259334-003-02-7	Methyldopate hydrochloride	CCOC(=O)[C@@](C)(N)Cc1ccc(O)c(O)c1	SVEBYYWCXTVYCR-LBPRGKRZSA-N	0.00873305	0.51574	1.12967	-0.29942	-0.149271	Sample
BRD-K54770538-003-14-6	Methylene Blue	CN(C)c1ccc2nc3ccc(=[N+](C)C)cc-3sc2c1	RBTBFTRPCNLSDE-UHFFFAOYSA-N	0.00181216	-0.000599235	0.880794	0.580991	1.01734	Sample
BRD-K94072573-001-09-9	methylenediphosphonic acid	O=P(O)(O)CP(=O)(O)O	MBKDYNNUVRNNRF-UHFFFAOYSA-N	-0.179978	0.075808	0.978179	-0.594855	0.6853	Sample
BRD-K34685430-050-13-9	Methylergometrine maleate	CC[C@@H](CO)NC(=O)[C@@H]1C=C2c3cccc4[nH]cc(c34)C[C@H]2N(C)C1	UNBRKDKAWYKMIV-QWQRMKEZSA-N	-0.197174	-0.00906673	1.32764	-0.000249685	-0.504002	Sample
BRD-K00003599-004-01-9	Methylnaltrexone (Bromide)	C[N@+]1(CC2CC2)CC[C@]23c4c5ccc(O)c4O[C@H]2C(=O)CC[C@@]3(O)[C@H]1C5	JVLBPIPGETUEET-WIXLDOGYSA-O	0.0137003	-0.275116	1.1024	0.596321	-0.164528	Sample
BRD-K35240538-001-26-2	METHYLPREDNISOLONE	C[C@H]1C[C@H]2[C@@H]3CC[C@](O)(C(=O)CO)[C@@]3(C)C[C@H](O)[C@@H]2[C@@]2(C)C=CC(=O)C=C12	VHRSUDSXCMQTMA-PJHHCJLFSA-N	0.169845	0.181521	1.07989	-0.000617649	0.576318	Sample
BRD-K00003673-236-01-9	Methylprednisolone 21-hemisuccinate (sodium salt)	C[C@H]1C[C@H]2[C@@H]3CC[C@](O)(C(=O)COC(=O)CCC(=O)O)[C@@]3(C)C[C@H](O)[C@@H]2[C@@]2(C)C=CC(=O)C=C12	IMBXEJJVJRTNOW-XYMSELFBSA-N	-0.0522019	0.845211	0.98843	0.0105116	0.761327	Sample
BRD-K11900042-001-14-4	METHYLTHIOURACIL	Cc1cc(=O)[nH]c(=S)[nH]1	QEXSOJQMAYEVMA-UHFFFAOYSA-N	-0.352453	0.16582	1.18527	-0.144557	0.00118659	Sample
BRD-K35941380-050-28-9	Methysergide maleate	CC[C@@H](CO)NC(=O)[C@@H]1C=C2c3cccc4c3c(cn4C)C[C@H]2N(C)C1	KPJZHOPZRAFDTN-ZRGWGRIASA-N	0.271601	-0.320339	1.05538	0.249393	-0.0524675	Sample
BRD-K58265391-001-13-9	Meticrane	Cc1cc2c(cc1S(N)(=O)=O)S(=O)(=O)CCC2	FNQQBFNIYODEMB-UHFFFAOYSA-N	-0.459402	0.126602	0.965139	0.00349203	-0.272733	Sample
BRD-K01826531-311-08-9	Metixene hydrochloride	CN1CCCC(CC2c3ccccc3Sc3ccccc32)C1	MJFJKKXQDNNUJF-HNNXBMFYSA-N	-0.0903017	-0.846669	0.993327	-0.152209	0.997677	Sample
BRD-K75641298-001-26-9	Metoclopramide	CCN(CC)CCNC(=O)c1cc(Cl)c(N)cc1OC	TTWJBBZEZQICBI-UHFFFAOYSA-N	-0.0628289	0.484442	1.06888	-0.0180235	0.18034	Sample
BRD-A61793559-001-17-9	Metolazone	Cc1ccccc1N1C(=O)c2cc(S(N)(=O)=O)c(Cl)cc2N[C@@H]1C	AQCHWTWZEMGIFD-JTQLQIEISA-N	0.515216	-0.00860653	1.07382	0.0594312	0.0434654	Sample
BRD-K01826568-046-14-9	Metoprolol Tartrate	COCCc1ccc(OCC(O)CNC(C)C)cc1	IUBSYMUCCVWXPE-AWEZNQCLSA-N	0.0507287	-0.120555	1.07301	0.100223	-0.109613	Sample
BRD-A45543382-001-11-9	Metrizamide	CC(=O)Nc1c(I)c(C(=O)N[C@H]2C(O)O[C@H](CO)[C@@H](O)[C@@H]2O)c(I)c(N(C)C(C)=O)c1I	BAQCROVBDNBEEB-KSDLJXBFSA-N	-0.00579854	0.13391	0.887142	0.211226	0.849591	Sample
BRD-K52020312-001-26-8	METRONIDAZOLE	Cc1ncc([N+](=O)[O-])n1CCO	VAOCPAMSLUNLGC-UHFFFAOYSA-N	-0.242329	0.0499871	1.11164	-0.170147	-0.0110728	Sample
BRD-K46862739-001-13-5	METYRAPONE	CC(C)(C(=O)c1cccnc1)c1cccnc1	FJLBFSROUSIWMA-UHFFFAOYSA-N	-0.0834616	-0.569811	1.06925	-0.000622833	-0.63235	Sample
BRD-A64092382-003-20-9	Mexiletine hydrochloride	Cc1cccc(C)c1OCC(C)N	VLPIATFUUWWMKC-SNVBAGLBSA-N	-0.0974547	0.0226015	1.1135	-0.512397	-0.018222	Sample
BRD-K45114938-236-03-4	Mezlocillin Sodium	CC1(C)S[C@H]2[C@@H](NC(=O)[C@@H](NC(=O)N3CCN(S(C)(=O)=O)C3=O)c3ccccc3)C(=O)N2[C@@H]1C(=O)O	YPBATNHYBCGSSN-ZJOBFFGXSA-N	-0.237567	0.0100255	1.15855	0.785885	0.0129986	Sample
BRD-A19661776-003-28-4	Mianserin hydrochloride	CN1CCN2c3ccccc3Cc3ccccc3C2C1		0.17006	0.00454351	0.815244	1.53021	0.605275	Sample
BRD-K09549677-300-09-9	Mibefradil dihydrochloride	COCC(=O)O[C@]1(CCN(C)CCCc2nc3ccccc3[nH]2)CCc2cc(F)ccc2[C@@H]1C(C)C	HBNPJJILLOYFJU-VMPREFPWSA-N	0.789973	-0.608417	1.13302	-1.39168	1.07806	Sample
BRD-K40407248-001-04-9	Micafungin (sodium)	CCCCCOc1ccc(-c2cc(-c3ccc(C(=O)N[C@H]4C[C@@H](O)[C@@H](O)NC(=O)[C@@H]5[C@@H](O)[C@@H](C)CN5C(=O)[C@H]([C@H](O)CC(N)=O)NC(=O)[C@H]([C@H](O)[C@@H](O)c5ccc(O)c(OS(=O)(=O)O)c5)NC(=O)[C@@H]5C[C@@H](O)CN5C(=O)[C@H]([C@@H](C)O)NC4=O)cc3)no2)cc1	PIEUQSKUWLMALL-YABMTYFHSA-N	-0.30337	-0.131416	1.19177	0.66531	-0.721081	Sample
BRD-K01826511-008-18-9	Miconazole nitrate	Clc1ccc(COC(Cn2ccnc2)c2ccc(Cl)cc2Cl)c(Cl)c1	BYBLEWFAAKGYCD-SFHVURJKSA-N	-0.0980773	0.139276	1.03696	-0.0268063	-0.181327	Sample
BRD-K37270826-001-32-9	Mifepristone	CC#C[C@]1(O)CC[C@H]2[C@@H]3CCC4=CC(=O)CCC4=C3[C@@H](c3ccc(N(C)C)cc3)C[C@@]21C	VKHAHZOOUSRJNA-GCNJZUOMSA-N	0.142099	0.00176636	0.974733	-0.175781	-0.253052	Sample
BRD-K44779798-001-12-9	Miglitol	OCCN1C[C@H](O)[C@@H](O)[C@H](O)[C@H]1CO	IBAQFPQHRJAVAV-ULAWRXDQSA-N	1.3931	-1.14185	1.17944	1.3821	0.00241865	Sample
BRD-K33251802-003-15-9	Miglustat (hydrochloride)	CCCCN1C[C@H](O)[C@@H](O)[C@H](O)[C@H]1CO	UQRORFVVSGFNRO-UTINFBMNSA-N	0.0452022	0.122606	0.786257	-0.0112175	-0.155334	Sample
BRD-K00004287-003-01-9	Milnacipran hydrochloride	CCN(CC)C(=O)[C@@]1(c2ccccc2)C[C@H]1CN	GJJFMKBJSRMPLA-DZGCQCFKSA-N	-0.381335	0.353509	0.810894	-0.199862	-0.192738	Sample
BRD-K67080878-001-22-9	Milrinone	Cc1[nH]c(=O)c(C#N)cc1-c1ccncc1	BILDGYCKOOQRAP-UHFFFAOYSA-N	0.0358224	-0.168078	1.27078	0.136665	-0.125284	Sample
BRD-K01824991-001-04-9	MILTEFOSINE [5mM]	CCCCCCCCCCCCCCCCOP(=O)(O)OCC[N+](C)(C)C	PQLXHQMOHUQAKB-UHFFFAOYSA-O	-0.717924	0.0503306	1.00631	0.00492108	0.23667	Sample
BRD-K02867583-300-15-9	Minaprine (dihydrochloride)	Cc1cc(-c2ccccc2)nnc1NCCN1CCOCC1	LDMWSLGGVTVJPG-UHFFFAOYSA-N	1.28891	-0.39154	0.77895	0.191472	-0.466419	Sample
BRD-K00003346-003-01-9	Minocycline (hydrochloride)	CN(C)c1ccc(O)c2c1C[C@H]1C[C@H]3[C@H](N(C)C)C(=O)[C@@H](C(N)=O)C(=O)[C@@]3(O)C(=O)[C@H]1C2=O	ZZZRUAITSXLWBH-NOHUXHDNSA-N	0.500744	-0.991336	0.994647	0.428591	0.0294343	Sample
BRD-K47949423-001-04-9	Mirabegron	Nc1nc(CC(=O)Nc2ccc(CCNC[C@H](O)c3ccccc3)cc2)cs1	PBAPPPCECJKMCM-IBGZPJMESA-N	-0.0183962	-0.111474	1.15628	0.045141	-0.0636672	Sample
BRD-M78068755-001-02-0	Miriplatin	CCCCCCCCCCCCCC(=O)O.CCCCCCCCCCCCCC(=O)O.NC1CCCCC1N.[Pt+2]	BGIHRZPJIYJKAZ-JPLLOCSESA-N	-0.883261	0.314281	0.938242	-0.298316	0.00457187	Sample
BRD-K82967685-300-02-9	Mirodenafil (dihydrochloride)	CCCOc1ccc(S(=O)(=O)N2CCN(CCO)CC2)cc1-c1nc2c(CCC)cn(CC)c2c(=O)[nH]1	LRBAQPAJNUFHKI-UHFFFAOYSA-N	-0.58057	0.129727	1.15209	-0.594429	0.120931	Sample
BRD-A64977602-001-17-9	Mirtazapine	CN1CCN2c3ncccc3Cc3ccccc3C2C1	RONZAEMNMFQXRA-INIZCTEOSA-N	-0.675954	0.30416	0.955962	-0.548553	0.353632	Sample
BRD-K36368047-001-02-9	Mithramycin A Streptomyces plicatus	CO[C@H](C(=O)[C@@H](O)[C@@H](C)O)[C@@H]1Cc2cc3cc(O[C@H]4C[C@@H](O[C@H]5C[C@@H](O)[C@H](O)[C@@H](C)O5)[C@@H](O)[C@@H](C)O4)c(C)c(O)c3c(O)c2C(=O)[C@H]1O[C@H]1C[C@@H](O[C@H]2C[C@@H](O[C@H]3C[C@](C)(O)[C@H](O)[C@@H](C)O3)[C@H](O)[C@@H](C)O2)[C@H](O)[C@@H](C)O1	CFCUWKMKBJTWLW-BGLFSJPPSA-N	1.26137	-0.760021	0.835486	2.02713	0.0301102	Sample
BRD-K52959329-238-02-9	Mitiglinide (Calcium)	O=C(O)[C@H](CC(=O)N1C[C@H]2CCCC[C@H]2C1)Cc1ccccc1	WPGGHFDDFPHPOB-BBWFWOEESA-N	-0.383166	-0.07556	0.958329	-0.0905406	0.0331044	Sample
BRD-K59670716-001-20-9	Mitomycin C	CO[C@@]12[C@H](COC(N)=O)C3=C(C(=O)C(C)=C(N)C3=O)N1C[C@@H]1N[C@@H]12	NWIBSHFKIJFRCO-WUDYKRTCSA-N	0.0411052	0.478337	0.75192	-0.359834	2.21728	Sample
BRD-A31204924-001-18-3	Mitotane	Clc1ccc(C(c2ccccc2Cl)C(Cl)Cl)cc1	JWBOIMRXGHLCPP-ZDUSSCGKSA-N	-0.803363	0.988781	1.20912	0.00451967	0.0141888	Sample
BRD-K21680192-300-15-1	MITOXANTRONE HYDROCHLORIDE	O=C1c2c(O)ccc(O)c2C(=O)c2c(NCCNCCO)ccc(NCCNCCO)c21	KKZJGLLVHKMTCM-UHFFFAOYSA-N	2.25262	-2.11521	0.730013	4.63163	0.00589509	Sample
BRD-K21884483-001-04-9	Mizolastine	CN(c1nccc(=O)[nH]1)C1CCN(c2nc3ccccc3n2Cc2ccc(F)cc2)CC1	QYUNLZHASKRREV-UHFFFAOYSA-N	0.820208	-0.379036	1.30962	0.485928	-0.219081	Sample
BRD-K88061624-001-23-9	Mizoribine	NC(=O)c1ncn([C@@H]2O[C@H](CO)[C@@H](O)[C@H]2O)c1O	OPMVDWXPLVKNQN-AAXBYFMASA-N	0.071269	0.192789	0.7704	0.293154	0.0383403	Sample
BRD-K54955827-001-02-2	MK-4827	NC(=O)c1cccc2cn(-c3ccc([C@@H]4CCCNC4)cc3)nc12	PCHKPVIQAHNQLW-CQSZACIVSA-N	-1.02734	1.46339	0.646995	-0.814682	2.8539	Sample
BRD-A66419424-001-03-2	MLN9708	CC(C)C[C@H](NC(=O)CNC(=O)c1cc(Cl)ccc1Cl)B1OC(=O)CC(CC(=O)O)(C(=O)O)O1	YTXSYWAKVMZICI-VBKZILBWSA-N	0.706636	-0.520085	0.718697	-0.000134752	0.698401	Sample
BRD-K07237224-001-22-9	Moclobemide	O=C(NCCN1CCOCC1)c1ccc(Cl)cc1	YHXISWVBGDMDLQ-UHFFFAOYSA-N	-0.205017	0.351572	1.1284	-0.170547	-0.0823765	Sample
BRD-K34441861-003-08-9	Moexipril hydrochloride	CCOC(=O)[C@H](CCc1ccccc1)N[C@@H](C)C(=O)N1Cc2cc(OC)c(OC)cc2C[C@H]1C(=O)O	UWWDHYUMIORJTA-HSQYWUDLSA-N	-0.0178881	-0.47964	1.04226	-0.309022	-0.292162	Sample
BRD-A65280694-003-14-9	Molindone (hydrochloride)	CCc1c(C)[nH]c2c1C(=O)C(CN1CCOCC1)CC2	KLPWJLBORRMFGK-LBPRGKRZSA-N	0.709597	-0.63252	0.955962	0.330266	-0.0991294	Sample
BRD-K63861289-001-29-9	Molsidomine	CCOC(=O)Nc1c[n+](N2CCOCC2)no1	XLFWDASMENKTKL-UHFFFAOYSA-O	-0.631263	0.134985	0.897862	-0.116998	0.905511	Sample
BRD-K60640630-001-12-9	Mometasone furoate	C[C@@H]1C[C@H]2[C@@H]3CCC4=CC(=O)C=C[C@]4(C)[C@@]3(Cl)[C@@H](O)C[C@]2(C)[C@@]1(OC(=O)c1ccco1)C(=O)CCl	WOFMFGQZHJDGCX-ZULDAHANSA-N	0.171513	0.00607571	1.00842	0.10591	0.0563939	Sample
BRD-K55375480-236-04-9	Monensin sodium salt	CC[C@@]1([C@@H]2O[C@@H]([C@H]3O[C@@](O)(CO)[C@H](C)C[C@@H]3C)C[C@@H]2C)CC[C@H]([C@]2(C)CC[C@]3(C[C@H](O)[C@@H](C)[C@@H]([C@@H](C)[C@@H](OC)[C@H](C)C(=O)O)O3)O2)O1	GAOZTHIDHYLHMS-KEOBGNEYSA-N	0.21189	-0.109957	0.754377	0.563126	0.694581	Sample
BRD-K00004695-001-01-9	Monomethyl fumarate	COC(=O)/C=C/C(=O)O	NKHAVTQWNUWKEO-NSCUHMNNSA-N	-0.0753898	-4.87381e-05	1.29552	0.43354	-0.604523	Sample
BRD-K69470111-236-10-9	Montelukast sodium	CC(C)(O)c1ccccc1CC[C@@H](SCC1(CC(=O)O)CC1)c1cccc(/C=C/c2ccc3ccc(Cl)cc3n2)c1	UCHDWCPVSPXUMX-TZIWLTJVSA-N	0.00269884	0.17838	1.19933	0.0780324	0.00322742	Sample
BRD-K71454870-048-06-3	MORANTEL CITRATE	Cc1ccsc1/C=C/C1=NCCCN1C	NVEPPWDVLBMNMB-SNAWJCMRSA-N	-0.0405004	0.409897	0.934896	-0.208808	0.732285	Sample
BRD-A40546373-001-01-8	Morinidazole	Cc1ncc([N+](=O)[O-])n1C[C@@H](O)CN1CCOCC1	GAZGHCHCYRSPIV-JTQLQIEISA-N	0.141234	-0.167457	1.09362	0.436957	-0.570565	Sample
BRD-K88786763-003-03-9	Moroxydine (hydrochloride)	N=C(N)/N=C(\N)N1CCOCC1	KJHOZAZQWVKILO-UHFFFAOYSA-N	0.199362	-0.218336	1.01291	0.237995	-0.754225	Sample
BRD-A39052811-048-11-0	Mosapride Citrate	CCOc1cc(N)c(Cl)cc1C(=O)NCC1CN(Cc2ccc(F)cc2)CCO1	YPELFRMCRYSPKZ-INIZCTEOSA-N	0.00399307	-0.484924	1.07363	0.00489352	-0.00457188	Sample
BRD-A08899266-001-06-9	Moxalactam Supplement	CO[C@@]1(NC(=O)C(C(=O)O)c2ccc(O)cc2)C(=O)N2C(C(=O)O)=C(CSc3nnnn3C)CO[C@@H]21	JWCSIUVGFCSJCK-UOXRKKOCSA-N	-0.239632	0.390195	0.938698	-0.234817	-0.0062277	Sample
BRD-K00003660-001-01-9	Moxidectin	CO/N=C1\C[C@]2(C[C@@H]3C[C@@H](C/C=C(\C)C[C@@H](C)/C=C/C=C4\CO[C@@H]5[C@H](O)C(C)=C[C@@H](C(=O)O3)[C@]45O)O2)O[C@H](/C(C)=C/C(C)C)[C@H]1C	YZBLFMPOMVTDJY-LSGXYNIPSA-N	0.198512	-0.347944	1.04657	0.655325	-0.0912921	Sample
BRD-K66615216-003-14-8	MOXIFLOXACIN HYDROCHLORIDE	COc1c(N2C[C@@H]3CCCN[C@@H]3C2)c(F)cc2c(=O)c(C(=O)O)cn(C3CC3)c12	FABPRXSRWADJSP-MEDUHNTESA-N	0.401203	-0.282082	1.25891	0.114568	-0.0796798	Sample
BRD-K81144366-003-20-9	Moxisylyte (hydrochloride)	CC(=O)Oc1cc(C(C)C)c(OCCN(C)C)cc1C	VRYMTAVOXVTQEF-UHFFFAOYSA-N	-0.176399	0.000887483	0.666879	0.373036	0.686873	Sample
BRD-K77771411-003-13-9	Moxonidine hydrochloride	COc1nc(C)nc(Cl)c1NC1=NCCN1	WPNJAUFVNXKLIM-UHFFFAOYSA-N	0.0752417	-0.0544613	0.871421	-0.00176119	-0.00211459	Sample
BRD-A31095847-001-03-9	Mozavaptan	Cc1ccccc1C(=O)Nc1ccc(C(=O)N2CCC[C@H](N(C)C)c3ccccc32)cc1	WRNXUQJJCIZICJ-DEOSSOPVSA-N	0.173531	-0.186461	1.11559	0.352795	-0.128567	Sample
BRD-K15262564-001-16-8	Mupirocin	C/C(=C\C(=O)OCCCCCCCCC(=O)O)C[C@@H]1OC[C@H](C[C@@H]2O[C@H]2[C@@H](C)[C@H](C)O)[C@@H](O)[C@H]1O	MINDHVHHQZYEEK-HBBNESRFSA-N	0.187344	-0.0876132	1.03703	0.436845	-0.00713427	Sample
BRD-K92428153-001-08-9	Mycophenolate mofetil	COc1c(C)c2c(c(O)c1C/C=C(\C)CCC(=O)OCCN1CCOCC1)C(=O)OC2	RTGDFNSFWBGLEC-SYZQJQIISA-N	0.0102121	0.141263	0.920831	0.000134752	1.47876	Sample
BRD-K63750851-001-18-1	Mycophenolic acid	COc1c(C)c2c(c(O)c1C/C=C(\C)CCC(=O)O)C(=O)OC2	HPNSFSBZBAHARI-RUDMXATFSA-N	0.801526	-0.93212	0.973925	0.104814	0.540495	Sample
BRD-K82687598-001-01-6	N-(2-chloro-4-methylphenyl)-4,5-dihydro-1H-imidazol-2-amine	Cc1ccc(NC2=NCCN2)c(Cl)c1	KWBTZIFLQYYPTH-UHFFFAOYSA-N	0.0250451	0.000933791	1.1548	0.262278	-0.0480599	Sample
BRD-K97417064-001-05-9	N-(4-(4-ACETYLAMINO-BENZENESULFONYL)-PHENYL)-ACETAMIDE	CC(=O)Nc1ccc(S(=O)(=O)c2ccc(NC(C)=O)cc2)cc1	AMTPYFGPPVFBBI-UHFFFAOYSA-N	-0.0140938	0.029277	0.997656	0.481869	0.0537328	Sample
BRD-A51497544-001-01-4	N-(4-fluorophenyl)-4,5-dimethyl-6-(1-methyl-3,4-dihydroisoquinolin-2(1H)-yl)pyrimidin-2-amine	Cc1nc(Nc2ccc(F)cc2)nc(N2CCc3ccccc3C2C)c1C	LECZXZOBEZITCL-MRXNPFEDSA-N	-0.381301	0.688891	1.14177	-0.779182	-0.780276	Sample
BRD-K40905133-001-05-9	N-(PHENYLACETYL)UREA	NC(=O)NC(=O)Cc1ccccc1	XPFRXWCVYUEORT-UHFFFAOYSA-N	0.34439	-0.548467	1.26187	0.907978	-0.373514	Sample
BRD-A33479817-003-03-7	N-(tert-butyl)-4,4-diphenyl-2-butanamine hydrochloride	C[C@@H](CC(c1ccccc1)c1ccccc1)NC(C)(C)C	UISARWKNNNHPGI-INIZCTEOSA-N	-0.742125	0.50985	1.03537	-0.626118	0.87376	Sample
BRD-A91386192-001-07-9	N,N,3-tris(2-chloroethyl)-1,3,2-oxazaphosphinan-2-amine 2-oxide	O=P1(N(CCCl)CCCl)OCCCN1CCCl	UMKFEPPTGMDVMI-KRWDZBQOSA-N	0.00497149	0.0894617	1.10586	-0.173947	-0.298519	Sample
BRD-A16311756-003-09-3	N,N-diethyl-1-(10H-phenothiazin-10-yl)-2-propanamine hydrochloride	CCN(CC)C(C)CN1c2ccccc2Sc2ccccc21	CDOZDBSBBXSXLB-HNNXBMFYSA-N	0.0320426	0.536022	1.0961	-1.33159	0.289191	Sample
BRD-A56613951-004-01-1	N,N-diethyl-N-methyl-2-[(3-methyl-2-phenylpentanoyl)oxy]ethanaminium bromide	CCC(C)C(C(=O)OCC[N+](C)(CC)CC)c1ccccc1	UPPMZCXMQRVMME-SJLPKXTDSA-N	-0.00399307	-0.360333	1.03325	0.553031	-0.396626	Sample
BRD-K08619574-001-07-9	N,N-dimethyl-10-[3-(4-methyl-1-piperazinyl)propyl]-10H-phenothiazine-2-sulfonamide	CN1CCN(CCCN2c3ccccc3Sc3ccc(S(=O)(=O)N(C)C)cc32)CC1	VZYCZNZBPPHOFY-UHFFFAOYSA-N	0.157636	-0.367825	0.710935	-0.169569	0.925365	Sample
BRD-K01826026-001-01-9	N,N-dimethyl-2-{3-[1-(2-pyridinyl)ethyl]-1H-inden-2-yl}ethanamine	CC(C1=C(CCN(C)C)Cc2ccccc21)c1ccccn1	MVMQESMQSYOVGV-OAHLLOKOSA-N	-0.154536	0.644254	1.1924	-0.0859962	-0.19103	Sample
BRD-K75385383-001-01-5	N-[2-(1H-indol-3-yl)ethyl]-N-isopropyl-2-propanamine	CC(C)N(CCc1c[nH]c2ccccc12)C(C)C	ZRVAAGAZUWXRIP-UHFFFAOYSA-N	0.184845	0.186732	0.926366	-0.195821	-0.0153741	Sample
BRD-K62971431-001-01-9	N-{[(1R,2R)-2-(2,3-dihydro-1-benzofuran-4-yl)cyclopropyl]methyl}propanamide	CCC(=O)NC[C@@H]1C[C@H]1c1cccc2c1CCO2	PTOIAAWZLUQTIO-GXFFZTMASA-N	-0.247048	0.0214931	1.21223	0.504996	0.809725	Sample
BRD-K76953762-001-09-9	N-{1-[2-(1H-indol-3-yl)ethyl]-4-piperidinyl}benzamide	O=C(NC1CCN(CCc2c[nH]c3ccccc23)CC1)c1ccccc1	JXZZEXZZKAWDSP-UHFFFAOYSA-N	-0.294894	0.671257	0.950045	-1.46688	-1.03575	Sample
BRD-A41304429-001-17-1	N-{4-[2-hydroxy-3-(isopropylamino)propoxy]phenyl}acetamide	CC(=O)Nc1ccc(OCC(O)CNC(C)C)cc1	DURULFYMVIFBIR-CYBMUJFWSA-N	-0.25583	0.0671916	0.962009	-0.00408311	-0.346561	Sample
BRD-K53236343-003-03-7	N~1~-(2,3-dihydro-1H-inden-2-yl)-N~3~,N~3~-diethyl-N~1~-phenyl-1,3-propanediamine hydrochloride	CCN(CC)CCCN(c1ccccc1)C1Cc2ccccc2C1	NZLBHDRPUJLHCE-UHFFFAOYSA-N	0.0510856	0.382216	0.75772	-0.158972	0.243691	Sample
BRD-K65146499-001-29-9	Nabumetone	COc1ccc2cc(CCC(C)=O)ccc2c1	BLXXJMDCKKHMKV-UHFFFAOYSA-N	0.313332	-0.0217063	1.01485	-0.0677212	0.117291	Sample
BRD-K68405354-001-08-0	N-acetyl-Asp-Glu-OH	CC(=O)N[C@@H](CC(=O)O)C(=O)N[C@@H](CCC(=O)O)C(=O)O	OPVPGKGADVGKTG-BQBZGAKWSA-N	-0.474156	-0.0464491	0.876447	0.0806846	0.227776	Sample
BRD-K27406233-001-08-9	N-Acetyl-L-leucine	CC(=O)N[C@@H](CC(C)C)C(=O)O	WXNXCEHXYPACJF-ZETCQYMHSA-N	0.450034	-0.262335	1.11885	0.317384	-0.104312	Sample
BRD-K01824972-001-05-9	NADIDE	NC(=O)c1ccc[n+]([C@@H]2O[C@H](COP(=O)(O)OP(=O)(O)OC[C@H]3O[C@@H](n4cnc5c(N)ncnc54)[C@H](O)[C@@H]3O)[C@@H](O)[C@H]2O)c1	BAWFJGJZGIEFAR-NNYOXOHSSA-O	0.73187	-0.552419	0.857066	0.365549	-0.335098	Sample
BRD-A24397426-001-13-9	Nadifloxacin	C[C@H]1CCc2c(N3CCC(O)CC3)c(F)cc3c(=O)c(C(=O)O)cn1c23	JYJTVFIEFKZWCJ-JTQLQIEISA-N	-0.189774	0.489587	0.911091	-0.643322	0.304236	Sample
BRD-K06674495-334-03-2	Nafamostat Mesylate	N=C(N)Nc1ccc(C(=O)Oc2ccc3cc(C(=N)N)ccc3c2)cc1	MQQNFDZXWVTQEH-UHFFFAOYSA-N	-0.351776	0.166749	0.823257	-0.429368	1.22785	Sample
BRD-K18574842-323-18-9	Nafcillin (sodium monohydrate)	CCOc1ccc2ccccc2c1C(=O)N[C@@H]1C(=O)N2[C@@H](C(=O)O)C(C)(C)S[C@H]12	GPXLMGHLHQJAGZ-JTDSTZFVSA-N	0.0465178	-0.0173576	1.20757	0.290186	0.133512	Sample
BRD-A67862938-034-15-9	Naftidrofuryl (oxalate)	CCN(CC)CCOC(=O)C(Cc1cccc2ccccc12)CC1CCCO1	KBAFPSLPKGSANY-FGZHOGPDSA-N	-0.11378	-0.118786	1.28061	0.435326	-1.30092	Sample
BRD-K74141488-003-12-9	Naftifine (hydrochloride)	CN(C/C=C/c1ccccc1)Cc1cccc2ccccc12	OZGNYLLQHRPOBR-DHZHZOJOSA-N	-0.379289	0.56988	0.902435	-0.48437	1.0545	Sample
BRD-K01826561-003-16-9	Naftopidil dihydrochloride	COc1ccccc1N1CCN(CC(O)COc2cccc3ccccc23)CC1	HRRBJVNMSRJFHQ-HXUWFJFHSA-N	0.605487	-1.14463	1.19002	1.73099	-0.00775097	Sample
BRD-K66404838-003-11-1	Nalbuphine hydrochloride	Oc1ccc2c3c1O[C@H]1[C@@H](O)CC[C@@]4(O)[C@@H](C2)N(CC2CCC2)CC[C@]314	NETZHAKZCGBWSS-CEDHKZHLSA-N	0.0650226	-0.68085	1.08318	0.380028	-0.659129	Sample
BRD-K89272869-003-01-8	Nalfurafine (hydrochloride)	CN(C(=O)/C=C/c1ccoc1)[C@@H]1CC[C@@]2(O)[C@H]3Cc4ccc(O)c5c4[C@@]2(CCN3CC2CC2)[C@H]1O5	XGZZHZMWIXFATA-UEZBDDGYSA-N	-0.140632	0.439596	0.97385	-0.444279	0.0575019	Sample
BRD-K47886988-001-24-9	Nalidixic acid	CCn1cc(C(=O)O)c(=O)c2ccc(C)nc21	MHWLWQUZZRMNGJ-UHFFFAOYSA-N	-0.391759	0.264272	0.968158	-0.754253	-0.400395	Sample
BRD-K68407436-003-10-9	Nalmefene hydrochloride	C=C1CC[C@@]2(O)[C@H]3Cc4ccc(O)c5c4[C@@]2(CCN3CC2CC2)[C@H]1O5	WJBLNOPPDWQMCH-MBPVOVBZSA-N	0.378609	-0.866367	1.03091	0.315455	-1.03687	Sample
BRD-K41458421-034-01-6	Naloxegol (oxalate)	C=CCN1CC[C@]23c4c5ccc(O)c4O[C@H]2[C@@H](OCCOCCOCCOCCOCCOCCOCCOC)CC[C@@]3(O)[C@H]1C5	XNKCCCKFOQNXKV-ZRSCBOBOSA-N	0.258256	-0.391026	0.942196	0.173651	-0.0432609	Sample
BRD-K67511046-003-16-9	Naloxone HCl	C=CCN1CC[C@]23c4c5ccc(O)c4O[C@H]2C(=O)CC[C@@]3(O)[C@H]1C5	UZHSEJADLWPNLE-GRGSLBFTSA-N	0.24996	0.145627	0.921669	-0.0128669	0.0299295	Sample
BRD-K88172511-003-22-9	Naltrexone hydrochloride	O=C1CC[C@@]2(O)[C@H]3Cc4ccc(O)c5c4[C@@]2(CCN3CC2CC2)[C@H]1O5	DQCKKXVULJGBQN-XFWGSAIBSA-N	-0.781323	0.646808	1.13771	0.215634	0.000269051	Sample
BRD-K77641333-003-30-9	Naphazoline (hydrochloride)	c1ccc2c(CC3=NCCN3)cccc2c1	CNIIGCLFLJGOGP-UHFFFAOYSA-N	0.376235	-0.604856	1.02959	0.627188	-0.6919	Sample
BRD-K59197931-236-22-9	Naproxen Sodium	COc1ccc2cc([C@H](C)C(=O)O)ccc2c1	CMWTZPSULFXXJA-VIFPVBQESA-N	-0.149607	0.00380345	0.758507	-0.520431	-0.0209232	Sample
BRD-A25608658-001-01-1	NARASIN	CC[C@@H](C(=O)[C@@H](C)[C@@H](O)[C@H](C)[C@@H]1O[C@@H]([C@@H](CC)C(=O)O)[C@H](C)C[C@@H]1C)[C@H]1O[C@]2(C=C[C@@H](O)[C@]3(CC[C@@](C)(C4CC[C@](O)(CC)[C@H](C)O4)O3)O2)[C@H](C)C[C@@H]1C	VHKXXVVRRDYCIK-OQMITHEGSA-N	0.984987	-1.43569	0.804757	1.75101	-0.352872	Sample
BRD-K61337602-003-04-9	Naratriptan (hydrochloride)	CNS(=O)(=O)CCc1ccc2[nH]cc(C3CCN(C)CC3)c2c1	AMKVXSZCKVJAGH-UHFFFAOYSA-N	-0.173669	0.663857	0.741841	0.202457	1.30893	Sample
BRD-K90563805-001-06-7	Natamycin	C[C@@H]1C/C=C/C=C/C=C/C=C/[C@H](O[C@@H]2O[C@H](C)[C@@H](O)[C@H](N)[C@@H]2O)C[C@@H]2O[C@](O)(C[C@@H](O)C[C@H]3O[C@@H]3/C=C/C(=O)O1)C[C@H](O)[C@H]2C(=O)O	NCXMLFZGDNKEPB-FFPOYIOWSA-N	-1.11346	0.651228	1.03325	-0.00489352	0.344292	Sample
BRD-K44353683-001-13-9	Nateglinide	CC(C)[C@H]1CC[C@H](C(=O)N[C@H](Cc2ccccc2)C(=O)O)CC1	OELFLUMRDSZNSF-BRWVUGGUSA-N	0.24934	-0.0362583	0.977658	-0.0914384	-0.0539973	Sample
BRD-K93332168-001-11-5	N'-benzyl-5-methyl-3-isoxazolecarbohydrazide	Cc1cc(C(=O)NNCc2ccccc2)no1	XKFPYPQQHFEXRZ-UHFFFAOYSA-N	0.0860538	-0.0648452	1.07805	-0.00154934	-0.0951818	Sample
BRD-K00003617-003-01-9	Nebivolol (hydrochloride)	O[C@H](CNC[C@@H](O)[C@H]1CCc2cc(F)ccc2O1)[C@@H]1CCc2cc(F)ccc2O1	KOHIRBRYDXPAMZ-YHBROIRLSA-N	-0.689728	0.986989	1.21388	-1.37646	1.07212	Sample
BRD-K14395568-001-18-9	NECA	CCNC(=O)[C@H]1O[C@@H](n2cnc3c(N)ncnc32)[C@H](O)[C@@H]1O	JADDQZYHOWSFJD-FLNNQWSLSA-N	0.00212541	-0.0147582	0.89388	-0.182556	-0.473827	Sample
BRD-K73469236-001-02-9	Nedaplatin	N[Pt]1(N)OC=C(O)O1	AUZDMWWRYCUANI-UHFFFAOYSA-L	-0.0175797	-0.933896	0.864099	-0.305869	0.107864	Sample
BRD-K64716392-001-03-9	Nedocromil	CCCc1c2oc(C(=O)O)cc(=O)c2cc2c(=O)cc(C(=O)O)n(CC)c12	RQTOOFIXOKYGAN-UHFFFAOYSA-N	-0.233434	0.446623	1.02719	-0.269046	0.109747	Sample
BRD-K90789829-003-13-9	Nefazodone hydrochloride	CCc1nn(CCCN2CCN(c3cccc(Cl)c3)CC2)c(=O)n1CCOc1ccccc1	VRBKIVRKKCLPHA-UHFFFAOYSA-N	0.55668	-0.765144	1.15639	-0.134243	-0.0871474	Sample
BRD-K01826512-003-12-9	NEFOPAM	CN1CCOC(c2ccccc2)c2ccccc2C1	RGPDEAGGEXEMMM-KRWDZBQOSA-N	-0.722555	0.554202	1.0358	-0.667808	0.60311	Sample
BRD-K84466663-001-08-9	Nelarabine	COc1nc(N)nc2c1ncn2[C@@H]1O[C@H](CO)[C@@H](O)[C@@H]1O	IXOXBSCIXZEQEQ-UHTZMRCNSA-N	0.574051	-0.191976	0.916556	0.318292	-0.701256	Sample
BRD-K74117820-001-08-9	Nelfinavir	Cc1c(O)cccc1C(=O)N[C@@H](CSc1ccccc1)[C@H](O)CN1C[C@H]2CCCC[C@H]2C[C@H]1C(=O)NC(C)(C)C	QAGYKUNXZHXKMR-HKWSIXNMSA-N	-0.191225	0.0119824	0.891972	-0.174473	0.601556	Sample
BRD-K47289124-001-03-9	Nemonapride	CNc1cc(OC)c(C(=O)N[C@@H]2CCN(Cc3ccccc3)[C@@H]2C)cc1Cl	KRVOJOCLBAAKSJ-RDTXWAMCSA-N	0.323063	-0.660798	0.802885	0.66901	0.520265	Sample
BRD-K18922609-004-25-9	Neostigmine (Bromide)	CN(C)C(=O)Oc1cccc([N+](C)(C)C)c1	ALWKGYPQUAPLQC-UHFFFAOYSA-N	0.00845671	0.129759	1.02808	-0.0279886	0.222289	Sample
BRD-K04112579-001-07-0	Nepafenac	NC(=O)Cc1cccc(C(=O)c2ccccc2)c1N	QEFAQIPZVLVERP-UHFFFAOYSA-N	0.219667	-0.44772	1.04743	-0.398289	-0.119642	Sample
BRD-K85606544-001-13-9	Neratinib	CCOc1cc2ncc(C#N)c(Nc3ccc(OCc4ccccn4)c(Cl)c3)c2cc1NC(=O)/C=C/CN(C)C	JWNPDZNEKVCWMY-VQHVLOKHSA-N	0.0178881	-0.0274218	1.04226	-0.315258	1.06173	Sample
BRD-K00003150-001-01-9	Nestoron	C=C1C[C@H]2[C@@H]3CCC4=CC(=O)CC[C@@H]4[C@H]3CC[C@]2(C)[C@@]1(OC(C)=O)C(C)=O	CKFBRGLGTWAVLG-GOMYTPFNSA-N	-0.12703	-0.217993	0.7889	0.241092	1.02201	Sample
BRD-K04843140-001-04-9	N-Ethyl-L-glutamine	CCNC(=O)CC[C@H](N)C(=O)O	DATAGRPVKZEWHA-YFKPBYRVSA-N	0.0246716	-0.00878048	1.02938	-0.210203	-0.192285	Sample
BRD-K00003604-315-01-9	Netilmicin (sulfate)	CCN[C@@H]1C[C@H](N)[C@@H](O[C@H]2OC(CN)=CC[C@H]2N)[C@H](O)[C@H]1O[C@H]1OC[C@](C)(O)[C@H](NC)[C@H]1O	CIDUJQMULVCIBT-MQDUPKMGSA-N	1.18177	-0.616688	0.652737	0.811441	0.196285	Sample
BRD-K97428065-001-02-9	Netupitant	Cc1ccccc1-c1cc(N2CCN(C)CC2)ncc1N(C)C(=O)C(C)(C)c1cc(C(F)(F)F)cc(C(F)(F)F)c1	WAXQNWCZJDTGBU-UHFFFAOYSA-N	-0.101575	0.623199	0.692946	-0.443152	0.608595	Sample
BRD-K15502390-001-20-9	NEVIRAPINE	Cc1ccnc2c1NC(=O)c1cccnc1N2C1CC1	NQDJXKOVJZTUJA-UHFFFAOYSA-N	-0.684919	0.600089	0.934896	-0.368757	0.669132	Sample
BRD-K60237333-001-28-9	Niacin (Nicotinic acid)	O=C(O)c1cccnc1	PVNIIMVLHYAWGP-UHFFFAOYSA-N	0.659838	-0.510931	1.00429	0.456759	-1.59265	Sample
BRD-K12102668-001-28-9	Nialamide	O=C(CCNNC(=O)c1ccncc1)NCc1ccccc1	NOIIUHRQUVNIDD-UHFFFAOYSA-N	-0.00181216	0.00687438	1.1037	0.0983426	-0.0345749	Sample
BRD-A26711594-003-10-6	NICARDIPINE HYDROCHLORIDE	COC(=O)C1=C(C)NC(C)=C(C(=O)OCCN(C)Cc2ccccc2)C1c1cccc([N+](=O)[O-])c1	ZBBHBTPTTSWHBA-XMMPIXPASA-N	0.0150504	-0.273253	0.855107	0.0570288	0.179615	Sample
BRD-K76810206-001-10-9	Nicergoline	CO[C@]12C[C@@H](COC(=O)c3cncc(Br)c3)CN(C)[C@@H]1Cc1cn(C)c3cccc2c13	YSEXMKHXIOCEJA-FVFQAYNVSA-N	-0.0617506	0.134838	1.13644	-0.986886	0.0563451	Sample
BRD-K97752965-001-18-9	Nicorandil	O=C(NCCO[N+](=O)[O-])c1cccnc1	LBHIOVVIQHSOQN-UHFFFAOYSA-N	0.252419	-0.00148543	0.997645	0.461797	-0.0076651	Sample
BRD-K28912512-001-25-7	Nicotinamide (Niacinamide)	NC(=O)c1cccnc1	DFPAKSUCGFBDDF-UHFFFAOYSA-N	-0.462057	0.26452	0.856293	-0.280297	-1.10186	Sample
BRD-K05395900-322-05-4	NICOTINE BITARTRATE	CN1CCC[C@H]1c1cccnc1	SNICXCGAKADSCV-JTQLQIEISA-N	-0.163598	-0.250689	0.985748	0.286006	0.0178505	Sample
BRD-K96354014-001-29-4	Nifedipine	COC(=O)C1=C(C)NC(C)=C(C(=O)OC)C1c1ccccc1[N+](=O)[O-]	HYIMSNHJOBLJNT-UHFFFAOYSA-N	-0.218548	0.10581	0.959012	0.351701	0.256602	Sample
BRD-K32311154-001-01-0	Nifekalant	Cn1c(NCCN(CCO)CCCc2ccc([N+](=O)[O-])cc2)cc(=O)n(C)c1=O	OEBPANQZQGQPHF-UHFFFAOYSA-N	-0.445649	0.192239	1.08597	-0.2529	-0.0877348	Sample
BRD-K47407372-001-19-9	Nifenazone	Cc1c(NC(=O)c2cccnc2)c(=O)n(-c2ccccc2)n1C	BRZANEXCSZCZCI-UHFFFAOYSA-N	0.233937	-0.159821	1.06645	0.115336	0.26014	Sample
BRD-K98763141-001-32-9	Niflumic acid	O=C(O)c1cccnc1Nc1cccc(C(F)(F)F)c1	JZFPYUNJRRFVQU-UHFFFAOYSA-N	-0.416754	0.809118	1.05997	-0.639846	0.117139	Sample
BRD-A71407503-001-02-6	Nifuratel	CSC[C@H]1CN(/N=C/c2ccc([N+](=O)[O-])o2)C(=O)O1	SRQKTCXJCCHINN-ORMNHXAVSA-N	-0.00499215	-0.141483	1.01064	0.260781	0.271085	Sample
BRD-K68188368-001-11-0	Nifuroxazide	O=C(N/N=C/c1ccc([N+](=O)[O-])o1)c1ccc(O)cc1	YCWSUKQGVSGXJO-NTUHNPAUSA-N	1.02997	0.204969	0.766622	-0.0781872	0.918517	Sample
BRD-K85757157-001-02-9	Nifursol	O=C(N/N=C/c1ccc([N+](=O)[O-])o1)c1cc([N+](=O)[O-])cc([N+](=O)[O-])c1O	XXUXXCZCUGIGPP-WLRTZDKTSA-N	-0.693807	0.170861	0.745292	-1.08059	0.690517	Sample
BRD-A84020532-001-08-9	Nifurtimox	CC1CS(=O)(=O)CCN1/N=C/c1ccc([N+](=O)[O-])o1	ARFHIAQFJWUCFH-KIFNTFBYSA-N	0.277386	-0.43787	0.997656	0.25841	-0.0228603	Sample
BRD-K91544578-001-04-9	Nikethamide	CCN(CC)C(=O)c1cccnc1	NCYVXEGFNDZQCU-UHFFFAOYSA-N	-0.917649	0.353065	1.04988	-0.288388	-0.00337793	Sample
BRD-K81528515-001-15-9	Nilotinib	Cc1cn(-c2cc(NC(=O)c3ccc(C)c(Nc4nccc(-c5cccnc5)n4)c3)cc(C(F)(F)F)c2)cn1	HHZIURLSWUIHRB-UHFFFAOYSA-N	-0.553566	0.064917	1.10949	0.166564	0.0216758	Sample
BRD-K23566484-001-16-9	Nilutamide	CC1(C)NC(=O)N(c2ccc([N+](=O)[O-])c(C(F)(F)F)c2)C1=O	XWXYUMMDTVBTOU-UHFFFAOYSA-N	0.167113	-0.0709718	1.12788	0.00578117	0.0406831	Sample
BRD-A84687895-001-05-9	Nilvadipine	COC(=O)C1=C(C#N)NC(C)=C(C(=O)OC(C)C)[C@@H]1c1cccc([N+](=O)[O-])c1	FAIIFDPAEUKBEP-INIZCTEOSA-N	-0.239958	0.041063	1.09594	-0.394364	-0.498321	Sample
BRD-K76775527-001-32-9	Nimesulide	CS(=O)(=O)Nc1ccc([N+](=O)[O-])cc1Oc1ccccc1	HYWYRSMBCFDLJT-UHFFFAOYSA-N	0.476515	-0.539518	0.863526	0.9456	0.334846	Sample
BRD-A58048407-001-20-4	NIMODIPINE	COCCOC(=O)C1=C(C)NC(C)=C(C(=O)OC(C)C)C1c1cccc([N+](=O)[O-])c1	UIAGMCDKSXEBJQ-LJQANCHMSA-N	0.225743	-0.108926	1.10275	0.80444	-0.0619376	Sample
BRD-K79145628-001-07-9	Nimorazole	O=[N+]([O-])c1cncn1CCN1CCOCC1	MDJFHRLTPRPZLY-UHFFFAOYSA-N	-0.178365	0.0331092	1.24436	-0.257526	-0.238222	Sample
BRD-K13240081-001-06-1	NIMUSTINE	Cc1ncc(CNC(=O)N(CCCl)[N+][O-])c(N)n1	QMAZPCHGABINAB-UHFFFAOYSA-N	-0.183779	0.184144	0.907017	-0.000119314	0.0834825	Sample
BRD-K53123955-001-10-5	Niridazole	O=C1NCCN1c1ncc([N+](=O)[O-])s1	RDXLYGJSWZYTFJ-UHFFFAOYSA-N	0.321653	-0.237124	0.830994	0.320177	0.544169	Sample
BRD-A84465106-001-09-5	Nisoldipine	COC(=O)C1=C(C)NC(C)=C(C(=O)OCC(C)C)C1c1ccccc1[N+](=O)[O-]	VKQFCGNPDRICFG-GOSISDBHSA-N	1.28784	0.000599235	0.688188	1.85003	0.430211	Sample
BRD-K95957366-001-03-9	N-isopropyl-2-pyrimidinamine	CC(C)Nc1ncccn1	FTCYIGBVOHNHCD-UHFFFAOYSA-N	0.383652	-0.421554	0.954432	0.239013	0.235546	Sample
BRD-K56707426-001-03-8	Nitarsone	O=[N+]([O-])c1ccc([As](=O)(O)O)cc1	FUUFQLXAIUOWML-UHFFFAOYSA-N	0.404132	-0.222774	0.959012	0.244055	-0.178173	Sample
BRD-K96471533-001-11-6	Nitazoxanide	CC(=O)Oc1ccccc1C(=O)Nc1ncc([N+](=O)[O-])s1	YQNQNVDNTFHQSW-UHFFFAOYSA-N	-0.398222	0.747898	0.956537	-0.749908	0.342945	Sample
BRD-K47887731-001-01-4	Nitenpyram	CCN(Cc1ccc(Cl)nc1)/C(=C/[N+](=O)[O-])NC	CFRPSFYHXJZSBI-DHZHZOJOSA-N	-0.595754	0.34809	1.08444	-0.628936	0.571781	Sample
BRD-K01109406-001-04-5	Nitisinone	O=C1CCCC(=O)C1=C(O)c1ccc(C(F)(F)F)cc1[N+](=O)[O-]	PMHVFNYNPNKNRO-UHFFFAOYSA-N	-0.336381	0.318533	0.915419	-0.00191266	0.103507	Sample
BRD-A02006392-001-15-6	Nitrendipine	CCOC(=O)C1=C(C)NC(C)=C(C(=O)OC)C1c1cccc([N+](=O)[O-])c1	PVHUJELLJLJGLN-INIZCTEOSA-N	-0.205202	0.0569735	0.992701	-0.00941845	-0.0552193	Sample
BRD-K76927775-001-13-4	Nitrofurantoin	O=C1CN(/N=C/c2ccc([N+](=O)[O-])o2)C(=O)N1	NXFQHRVNIOXGAQ-YCRREMRBSA-N	-0.0878597	-0.190373	1.13183	-0.0171494	-0.288479	Sample
BRD-K79092138-001-13-9	Nitrofurazone	NC(=O)N/N=C/c1ccc([N+](=O)[O-])o1	IAIWVQXQOWNYOU-FPYGCLRLSA-N	0.914435	-0.4493	1.00475	-0.0976321	-0.761022	Sample
BRD-K76381435-001-09-9	Nitromide	NC(=O)c1cc([N+](=O)[O-])cc([N+](=O)[O-])c1	UUKWKUSGGZNXGA-UHFFFAOYSA-N	0.340379	-0.552351	1.0173	0.598527	-0.407435	Sample
BRD-K00003606-380-01-9	Nitroprusside (disodium dihydrate)	N#C[Fe-2](C#N)(C#N)(C#N)(C#N)[N+][O-]	WTISQLWAPBSCSF-UHFFFAOYSA-N	-0.319586	0.33308	1.02503	0.00926259	-0.244218	Sample
BRD-K97534525-001-24-3	Nitroxoline	O=[N+]([O-])c1ccc(O)c2ncccc12	RJIWZDNTCBHXAL-UHFFFAOYSA-N	-0.0216777	-0.798381	0.736342	0.444324	1.54179	Sample
BRD-K73589491-001-13-9	Nizatidine	CN/C(=C\[N+](=O)[O-])NCCSCc1csc(CN(C)C)n1	SGXXNSQHWDMGGP-IZZDOVSWSA-N	0.298273	-0.0894588	0.965139	0.217888	-0.0934903	Sample
BRD-K27351809-001-11-9	nomegestrol acetate	CC(=O)O[C@]1(C(C)=O)CC[C@H]2[C@@H]3C=C(C)C4=CC(=O)CC[C@@H]4[C@H]3CC[C@@]21C	IIVBFTNIGYRNQY-YQLZSBIMSA-N	-0.122421	0.0647555	1.04441	-0.184787	0.264832	Sample
BRD-A29644307-050-18-8	nomifensine maleate	CN1Cc2c(N)cccc2C(c2ccccc2)C1	XXPANQJNYNUNES-AWEZNQCLSA-N	0.397851	-0.341235	0.900899	0.300972	0.0278812	Sample
BRD-K05907307-001-08-9	Nonivamide	CCCCCCCCC(=O)NCc1ccc(O)c(OC)c1	RGOVYLWUIBMPGK-UHFFFAOYSA-N	0.0382528	0.182141	0.969728	-0.123347	-0.363206	Sample
BRD-A87130939-001-08-9	Nordihydroguaiaretic acid	CC(Cc1ccc(O)c(O)c1)C(C)Cc1ccc(O)c(O)c1	HCZKYJDFEPMADG-RYUDHWBXSA-N	0.747875	-1.01731	0.75013	1.31969	1.15035	Sample
BRD-K87349682-347-08-9	Norepinephrine (bitartrate monohydrate)	NC[C@H](O)c1ccc(O)c(O)c1	SFLSHLFXELFNJZ-QMMMGPOBSA-N	-0.672615	0.687071	0.77965	-0.538919	-0.225477	Sample
BRD-K92073408-001-16-5	NORETHINDRONE	C#C[C@]1(O)CC[C@H]2[C@@H]3CCC4=CC(=O)CC[C@@H]4[C@H]3CC[C@@]21C	VIKNJXKGJWUCNN-XGXHKTLJSA-N	-0.171531	0.195153	1.04885	-0.397258	-0.00211459	Sample
BRD-K96037667-001-04-9	Norethindrone acetate	C#C[C@]1(OC(C)=O)CC[C@H]2[C@@H]3CCC4=CC(=O)CC[C@@H]4[C@H]3CC[C@@]21C	IMONTRJLAWHYGT-ZCPXKWAGSA-N	0.0496361	-0.117926	0.866865	0.417143	0.521774	Sample
BRD-A00758722-001-04-9	NORETHYNODREL	C#C[C@]1(O)CCC2C3CCC4=C(CCC(=O)C4)C3CC[C@@]21C	ICTXHFFSOAJUMG-SLHNCBLASA-N	0.54405	-0.635896	0.660333	0.635533	0.300954	Sample
BRD-K11196887-001-25-9	Norfloxacin	CCn1cc(C(=O)O)c(=O)c2cc(F)c(N3CCNCC3)cc21	OGJPXUAPXNRGGI-UHFFFAOYSA-N	0.186939	-0.79465	1.11019	1.29002	-0.406173	Sample
BRD-K38041788-001-02-9	NORGESTIMATE	C#C[C@]1(OC(C)=O)CC[C@H]2[C@@H]3CCC4=C/C(=N/O)CC[C@@H]4[C@H]3CC[C@@]21CC	KIQQMECNKUGGKA-NMYWJIRASA-N	-0.322934	0.421224	1.09515	-0.54418	0.00633288	Sample
BRD-K42504537-001-01-6	Norgestimate metabolite Norelgestromin	C#C[C@]1(O)CC[C@H]2[C@@H]3CCC4=C/C(=N/O)CC[C@@H]4[C@H]3CC[C@@]21CC	ISHXLNHNDMZNMC-VTKCIJPMSA-N	0.264347	-0.333986	1.08478	0.829531	0.0414607	Sample
BRD-A14886633-001-01-6	NORGESTREL	C#C[C@]1(O)CC[C@H]2[C@@H]3CCC4=CC(=O)CC[C@@H]4C3CC[C@@]21CC	WWYNJERNGUHSAO-XUDSTZEESA-N	-0.111113	0.162097	1.06008	-0.239121	0.0379194	Sample
BRD-K35189033-001-31-1	NORGESTREL	C#C[C@]1(O)CC[C@H]2[C@@H]3CCC4=CC(=O)CC[C@@H]4[C@H]3CC[C@@]21CC	WWYNJERNGUHSAO-XUDSTZEESA-N	0.357809	-0.225897	1.12542	0.238023	-0.123874	Sample
BRD-K91263825-003-23-9	Nortriptyline (hydrochloride)	CNCCC=C1c2ccccc2CCc2ccccc21	PHVGLTMQBUFIQQ-UHFFFAOYSA-N	0.100847	-0.0944045	0.951437	-0.411003	-0.045529	Sample
BRD-K85307935-236-11-9	Novobiocin (Sodium)	CO[C@@H]1[C@@H](OC(N)=O)[C@@H](O)[C@H](Oc2ccc3c(O)c(NC(=O)c4ccc(O)c(CC=C(C)C)c4)c(=O)oc3c2C)OC1(C)C	YJQPYGGHQPGBLI-KGSXXDOSSA-N	-0.00992874	-0.133948	0.975505	-0.278753	-0.163983	Sample
BRD-K21191422-001-01-5	NS-304	CC(C)N(CCCCOCC(=O)NS(C)(=O)=O)c1cnc(-c2ccccc2)c(-c2ccccc2)n1	QXWZQTURMXZVHJ-UHFFFAOYSA-N	-0.0372511	-0.0581452	1.17687	0.0419827	-0.859254	Sample
BRD-A36267905-003-19-2	Nylidrin (hydrochloride)	CC(CCc1ccccc1)NC(C)C(O)c1ccc(O)cc1		-0.245142	0.0769435	1.10686	0.0395297	0.536746	Sample
BRD-K21656326-001-04-9	Nystatin	C[C@@H]1OC(=O)C[C@H](O)C[C@H](O)C[C@H](O)CC[C@@H](O)[C@H](O)C[C@]2(O)C[C@H](O)[C@@H](C(=O)O)[C@H](C[C@@H](O[C@@H]3O[C@H](C)[C@@H](O)[C@H](N)[C@@H]3O)/C=C/C=C/C=C/C=C/CC/C=C/C=C/[C@H](C)[C@@H](O)[C@H]1C)O2	VQOXZBDYSJBXMA-MSHYPYPPSA-N	0.730938	-1.00387	0.930568	0.976561	-0.367216	Sample
BRD-K08303368-001-11-9	O,O-DIETHYL O-3,5,6-TRICHLORO-2-PYRIDYL PHOSPHOROTHIOATE	CCOP(=S)(OCC)Oc1nc(Cl)c(Cl)cc1Cl	SBPBAQFWLVIOKP-UHFFFAOYSA-N	0.303388	0.0114678	0.827222	-0.104387	-0.394787	Sample
BRD-K65331431-001-08-8	O~15~-acetylretinol	CC(=O)OC/C=C(C)/C=C/C=C(C)/C=C/C1=C(C)CCCC1(C)C	QGNJRVVDBSJHIZ-QHLGVNSISA-N	-0.425507	0.000223109	1.25653	0.0383036	-0.142821	Sample
BRD-K80595380-001-09-8	O~15~-palmitoylretinol	CCCCCCCCCCCCCCCC(=O)OC/C=C(C)/C=C/C=C(C)/C=C/C1=C(C)CCCC1(C)C	VYGQUTWHTHXGQB-FFHKNEKCSA-N	0.533078	-0.668782	1.07132	1.28977	-0.577025	Sample
BRD-K01825117-001-06-9	O3-ethyl O5-methyl rac-(4R)-2-(2-aminoethoxymethyl)-4-(2-chlorophenyl)-6-methyl-1,4-dihydropyridine-3,5-dicarboxylate	CCOC(=O)C1=C(COCCN)NC(C)=C(C(=O)OC)[C@H]1c1ccccc1Cl	HTIQEAQVCYTUBX-QGZVFWFLSA-N	-0.257938	0.153511	1.14093	-1.05996	-0.7626	Sample
BRD-A75838038-001-01-4	Obeticholic Acid	CCC1C(O)C2C3CCC(C(C)CCC(=O)O)C3(C)CCC2C2(C)CCC(O)CC12	ZXERDUOLZKYMJM-XNNZWSTBSA-N	0.165378	-0.490455	0.904269	0.706358	-0.123663	Sample
BRD-K35170555-001-12-9	octanoic acid	CCCCCCCC(=O)O	WWZKQHOCKIZLMA-UHFFFAOYSA-N	-0.0635537	-0.176682	0.992874	0.270221	-0.174462	Sample
BRD-K00003688-001-01-9	Octinoxate	CCCC[C@@H](CC)COC(=O)/C=C/c1ccc(OC)cc1	YBGZDTIWKVFICR-NRMKIYEFSA-N	0.0673679	-0.262274	1.0219	0.024802	0.00211459	Sample
BRD-K00003664-001-01-9	Octisalate	CCCC[C@@H](CC)COC(=O)c1ccccc1O	FMRHJJZUHUTGKE-GFCCVEGCSA-N	-0.103091	0.326032	0.946987	-0.170228	-0.00958206	Sample
BRD-K00003605-001-01-9	Octocrylene	CCCC[C@@H](CC)COC(=O)C(C#N)=C(c1ccccc1)c1ccccc1	FMJSMJQBSVNSBF-LJQANCHMSA-N	-1.0911	0.139847	1.03601	-0.0199804	-0.0141888	Sample
BRD-A64173453-015-03-1	Octreotide (acetate)	CC(O)C(CO)NC(=O)C1CSSCC(NC(=O)C(N)Cc2ccccc2)C(=O)NC(Cc2ccccc2)C(=O)NC(Cc2c[nH]c3ccccc23)C(=O)NC(CCCCN)C(=O)NC(C(C)O)C(=O)N1	DEQANNDTNATYII-KWPKQMLXSA-N	-0.00286675	0.347241	1.14177	-0.000622833	-0.733346	Sample
BRD-A44971162-001-02-7	ODM-201	C[C@@H](Cn1ccc(-c2ccc(C#N)c(Cl)c2)n1)NC(=O)c1cc([C@@H](C)O)n[nH]1	BLIJXOOIHRSQRB-NWDGAFQWSA-N	-0.133573	-0.00211996	1.05908	-0.503526	-0.152136	Sample
BRD-K01826479-213-01-9	OFLOXACIN	CC1COc2c(N3CCN(C)CC3)c(F)cc3c(=O)c(C(=O)O)cn1c23	GSDSWSVVBLHKDQ-JTQLQIEISA-N	0.342021	-0.972916	0.855107	0.327342	-0.833557	Sample
BRD-K18895904-001-17-9	Olanzapine (Zyprexa)	Cc1cc2c(s1)Nc1ccccc1N=C2N1CCN(C)CC1	KVWDHTXUZHCGIO-UHFFFAOYSA-N	-0.147718	0.188262	1.03072	-0.560024	-0.0851317	Sample
BRD-K02113016-001-19-6	Olaparib	O=C(c1cc(Cc2n[nH]c(=O)c3ccccc23)ccc1F)N1CCN(C(=O)C2CC2)CC1	WBLNAHFDRPTWQE-UHFFFAOYSA-N	-0.24134	-0.13532	0.847522	-0.0112415	2.03271	Sample
BRD-K83144676-001-06-1	OLMESARTAN	CCCc1nc(C(C)(C)O)c(C(=O)O)n1Cc1ccc(-c2ccccc2-c2nn[nH]n2)cc1	VTRAEEWXHOVJFV-UHFFFAOYSA-N	0.0597525	0.0672285	0.974316	0.158272	-0.22581	Sample
BRD-K78485176-001-10-9	Olmesartan (medoxomil)	CCCc1nc(C(C)(C)O)c(C(=O)OCc2oc(=O)oc2C)n1Cc1ccc(-c2ccccc2-c2nn[nH]n2)cc1	UQGKUQLKSCSZGY-UHFFFAOYSA-N	-0.312315	-0.00211996	1.02222	-0.373343	-0.173902	Sample
BRD-K60421517-001-02-2	Olmutinib	C=CC(=O)Nc1cccc(Oc2nc(Nc3ccc(N4CCN(C)CC4)cc3)nc3ccsc23)c1	FDMQDKQUTRLUBU-UHFFFAOYSA-N	-0.304484	0.269137	1.16249	-0.0104923	-0.0437983	Sample
BRD-K67637637-003-12-6	Olopatadine HCl	CN(C)CC/C=C1/c2ccccc2COc2ccc(CC(=O)O)cc21	JBIMVDZLSHOPLA-LSCVHKIXSA-N	-1.71474	0.984137	1.32067	-0.974731	-0.0737604	Sample
BRD-K20745393-003-01-0	Olprinone (Hydrochloride)	Cc1[nH]c(=O)c(C#N)cc1-c1ccc2nccn2c1	YXSCCDHBDTYKPM-UHFFFAOYSA-N	-0.0233182	0.37374	1.0358	-0.178527	0.0444631	Sample
BRD-K57853941-304-04-9	Olsalazine (Disodium)	O=C(O)c1cc(/N=N/c2ccc(O)c(C(=O)O)c2)ccc1O	QQBDLJCYGRGAKP-FOCLMDBBSA-N	-0.536109	0.363764	1.17078	0.000622833	0.181432	Sample
BRD-K00003569-003-01-9	Omadacycline (hydrochloride)	CN(C)c1cc(CNCC(C)(C)C)c(O)c2c1C[C@H]1C[C@H]3[C@H](N(C)C)C(=O)[C@H](C(N)=O)C(=O)[C@@]3(O)C(=O)[C@@H]1C2=O	OVIWLBQFYMOVOF-NXSZOOMBSA-N	0.400696	-0.140106	1.37767	0.733941	0.104291	Sample
BRD-K14171291-001-03-9	Omarigliptin	CS(=O)(=O)n1cc2c(n1)CN([C@H]1CO[C@H](c3cc(F)ccc3F)[C@@H](N)C1)C2	MKMPWKUAHLTIBJ-ISTRZQFTSA-N	0.0157284	0.00637203	1.11164	0.0132177	-0.289187	Sample
BRD-K11072003-001-02-4	Ombitasvir	COC(=O)N[C@H](C(=O)N1CCC[C@H]1C(=O)Nc1ccc([C@@H]2CC[C@@H](c3ccc(NC(=O)[C@@H]4CCCN4C(=O)[C@@H](NC(=O)OC)C(C)C)cc3)N2c2ccc(C(C)(C)C)cc2)cc1)C(C)C	PIDFDZJZLOTZTM-KHVQSSSXSA-N	0.483404	-0.258382	0.703336	-0.295132	-0.284203	Sample
BRD-A55962179-001-24-7	Omeprazole (Prilosec)	COc1ccc2nc(S(=O)Cc3ncc(C)c(OC)c3C)[nH]c2c1	SUBDBMMJDZJVOS-DEOSSOPVSA-N	0.0750991	-0.0614452	1.22961	-0.414867	-0.0188504	Sample
BRD-K01826546-001-06-9	ONDANSETRON	Cc1nccn1CC1CCc2c(c3ccccc3n2C)C1=O	FELGMEQIXOGIFQ-CYBMUJFWSA-N	-0.262265	0.411946	0.970615	-0.0645852	0.248365	Sample
BRD-K97045029-001-07-9	ONO 1078	O=C(Nc1cccc2c(=O)cc(-c3nnn[nH]3)oc12)c1ccc(OCCCCc2ccccc2)cc1	NBQKINXMPLXUET-UHFFFAOYSA-N	0.00341877	0.179634	1.07382	0.0505068	-0.101361	Sample
BRD-K43786866-300-02-3	Opipramol dihydrochloride	OCCN1CCN(CCCN2c3ccccc3C=Cc3ccccc32)CC1	YNZFUWZUGRBMHL-UHFFFAOYSA-N	-0.257425	0.27837	1.03325	-1.06954	-0.00457189	Sample
BRD-K63001556-001-11-9	Orbifloxacin	C[C@H]1CN(c2c(F)c(F)c3c(=O)c(C(=O)O)cn(C4CC4)c3c2F)C[C@@H](C)N1	QIPQASLPWJVQMH-DTORHVGOSA-N	0.0208415	0.018411	1.09618	-0.0354638	-0.165941	Sample
BRD-K00003704-316-01-9	Oritavancin (diphosphate)	CN[C@H](CC(C)C)C(=O)N[C@H]1C(=O)N[C@@H](CC(N)=O)C(=O)N[C@H]2C(=O)N[C@H]3C(=O)N[C@H](C(=O)N[C@H](C(=O)O)c4cc(O)cc(O)c4-c4cc3ccc4O)[C@H](O[C@H]3C[C@](C)(N)[C@@H](O)[C@H](C)O3)c3ccc(c(Cl)c3)Oc3cc2cc(c3O[C@@H]2O[C@H](CO)[C@@H](O)[C@H](O)[C@H]2O[C@H]2C[C@](C)(NCc3ccc(-c4ccc(Cl)cc4)cc3)[C@@H](O)[C@H](C)O2)Oc2ccc(cc2Cl)[C@H]1O	VHFGEBVPHAGQPI-LXKZPTCJSA-N	0.00834727	-0.322579	1.22762	0.0466483	0.0198109	Sample
BRD-K63343048-001-17-9	Orlistat	CCCCCCCCCCC[C@@H](C[C@@H]1OC(=O)[C@H]1CCCCCC)OC(=O)[C@H](CC(C)C)NC=O	AHLBNYSZXLDEJQ-FWEHEUNISA-N	0.00683295	0.0168032	1.16551	0.158407	0.0917336	Sample
BRD-A42759514-001-23-9	Ornidazole	Cc1ncc([N+](=O)[O-])n1C[C@@H](O)CCl	IPWKIXLWTCNBKN-LURJTMIESA-N	0.0566125	-0.0816489	1.13279	0.238294	-0.126379	Sample
BRD-K01825132-003-02-9	ORNITHINE HYDROCHLORIDE	NCCCC(N)C(=O)O		0.0767998	-0.00458568	0.861131	0.556151	0.247523	Sample
BRD-A53576514-048-15-0	Orphenadrine hydrochloride	Cc1ccccc1C(OCCN(C)C)c1ccccc1	QVYRGXJJSLMXQH-SFHVURJKSA-N	-0.778248	0.336188	0.974733	-0.459208	0.277023	Sample
BRD-K93767137-001-02-9	Oseltamivir (acid)	CCC(CC)O[C@@H]1C=C(C(=O)O)C[C@H](N)[C@H]1NC(C)=O	NENPYTRHICXVCS-YNEHKIRRSA-N	-0.0263909	-0.00380345	0.754542	0.00451943	-0.193644	Sample
BRD-K76011241-011-04-9	Oseltamivir (phosphate)	CCOC(=O)C1=C[C@@H](OC(CC)CC)[C@H](NC(C)=O)[C@@H](N)C1	VSZGPKBBMSAYNT-RRFJBIMHSA-N	-0.229915	0.117307	0.916556	-0.385987	-0.000269051	Sample
BRD-K85337334-004-03-9	Otilonium (bromide)	CCCCCCCCOc1ccccc1C(=O)Nc1ccc(C(=O)OCC[N+](C)(CC)CC)cc1	NQHNLNLJPDMBFN-UHFFFAOYSA-O	0.514428	-1.033	1.0173	0.677408	-0.141644	Sample
BRD-K33277808-001-03-9	Ouabain	C[C@@H]1O[C@@H](O[C@@H]2C[C@@H](O)[C@]3(CO)[C@H]4[C@H](O)C[C@]5(C)[C@@H](C6=CC(=O)OC6)CC[C@]5(O)[C@@H]4CC[C@]3(O)C2)[C@H](O)[C@H](O)[C@H]1O	LPMXVESGRSUGHW-VGFRVVOQSA-N	-1.01129	0.134711	0.391925	-0.471008	-0.0128142	Sample
BRD-K96786677-323-04-9	Oxacillin (sodium monohydrate)	Cc1onc(-c2ccccc2)c1C(=O)N[C@@H]1C(=O)N2[C@@H](C(=O)O)C(C)(C)S[C@H]12	UWYHMGVUTGAWSP-JKIFEVAISA-N	0.291576	-0.389807	1.04872	0.604909	0.122524	Sample
BRD-K78960041-001-08-9	Oxaliplatin	O=C1O[Pt]2(N[C@@H]3CCCC[C@H]3N2)OC1=O	DWAFYCQODLXJNR-BNTLRKBRSA-L	-0.266167	0.00853138	1.12268	0.0621502	0.133028	Sample
BRD-K66019333-096-03-9	Oxantel (pamoate)	CN1CCCN=C1/C=C/c1cccc(O)c1	VRYKTHBAWRESFI-VOTSOKGWSA-N	-0.205659	0.307599	1.25811	-0.469562	0.155737	Sample
BRD-K25394294-001-16-9	Oxaprozin	O=C(O)CCc1nc(-c2ccccc2)c(-c2ccccc2)o1	OFPXSFXSNFPTHF-UHFFFAOYSA-N	1.00066	-1.21043	1.06907	1.56307	-0.259358	Sample
BRD-K04196797-001-25-1	Oxcarbazepine	NC(=O)N1c2ccccc2CC(=O)c2ccccc21	CTRLABGOLIVAIY-UHFFFAOYSA-N	-0.936403	0.754137	0.778328	-0.0567017	0.522647	Sample
BRD-K17977438-048-06-9	Oxeladin (citrate)	CCN(CC)CCOCCOC(=O)C(CC)(CC)c1ccccc1	IQADUMSPOQKAAO-UHFFFAOYSA-N	-0.351343	-0.00180299	1.15665	-0.710226	0.391098	Sample
BRD-K56940463-001-15-9	Oxethazaine	CN(C(=O)CN(CCO)CC(=O)N(C)C(C)(C)Cc1ccccc1)C(C)(C)Cc1ccccc1	FTLDJPRFCGDUFH-UHFFFAOYSA-N	-0.291535	1.2676	1.04852	-0.995331	2.87308	Sample
BRD-A33447119-001-11-6	OXFENDAZOLE	COC(=O)Nc1nc2ccc(S(=O)c3ccccc3)cc2[nH]1	BEZZFPOZAYTVHN-QFIPXVFZSA-N	-0.865354	1.32507	0.87886	-0.000794891	0.543795	Sample
BRD-K52075715-001-07-5	OXIBENDAZOLE	CCCOc1ccc2nc(NC(=O)OC)[nH]c2c1	RAOCRURYZCVHMG-UHFFFAOYSA-N	-0.409439	-0.0665562	1.26366	-0.274692	-0.536683	Sample
BRD-K56104152-008-05-9	Oxiconazole nitrate	Clc1ccc(CO/N=C(\Cn2ccnc2)c2ccc(Cl)cc2Cl)c(Cl)c1	QRJJEGAJXVEBNE-HKOYGPOVSA-N	-0.0772532	-0.0226375	0.922121	0.656991	-1.37361	Sample
BRD-K74236708-001-02-7	oxo[3-(1H-tetraazol-5-yl)anilino]acetic acid	O=C(O)C(=O)Nc1cccc(-c2nnn[nH]2)c1	VWQZJJZGISNFOE-UHFFFAOYSA-N	0.206459	-0.598242	0.999192	0.195475	0.0965829	Sample
BRD-K42596464-048-12-9	Oxolamine (citrate)	CCN(CC)CCc1nc(-c2ccccc2)no1	IDCHQQSVJAAUQQ-UHFFFAOYSA-N	0.199248	-0.0220757	1.04852	0.362305	-0.147738	Sample
BRD-A43671941-003-11-9	Oxprenolol HCl	C=CCOc1ccccc1OCC(O)CNC(C)C	CEMAWMOMDPGJMB-CYBMUJFWSA-N	-0.0704253	0.259013	0.668711	-0.682874	-0.704399	Sample
BRD-K59037100-001-15-9	Oxybenzone	COc1ccc(C(=O)c2ccccc2)c(O)c1	DXGLGDHPHMLXJC-UHFFFAOYSA-N	0.181339	-0.586244	1.12589	0.360603	-0.00534063	Sample
BRD-K01825580-001-03-9	Oxybutynin	CCN(CC)CC#CCOC(=O)[C@](O)(c1ccccc1)C1CCCCC1	XIQVNETUBQGFHX-QFIPXVFZSA-N	-0.453644	0.617932	1.03795	-0.842461	0.88728	Sample
BRD-K07283971-001-01-3	OXYCLOZANIDE	O=C(Nc1cc(Cl)cc(Cl)c1O)c1c(O)c(Cl)cc(Cl)c1Cl	JYWIYHUXVMAGLG-UHFFFAOYSA-N	0.206091	-0.473139	1.16457	0.965137	-0.437007	Sample
BRD-K00003713-001-01-9	Oxymatrine	O=C1CCC[C@@H]2[C@H]3CCC[N@+]4([O-])CCC[C@@H](CN12)[C@@H]34	XVPBINOPNYFXID-JARXUMMXSA-N	0.166029	-0.0320756	1.11019	-0.0986756	-0.0160005	Sample
BRD-K16195444-003-26-0	OXYMETAZOLINE HYDROCHLORIDE	Cc1cc(C(C)(C)C)c(O)c(C)c1CC1=NCCN1	WYWIFABBXFUGLM-UHFFFAOYSA-N	0.0508903	-0.0136001	1.08478	-0.183555	-0.22946	Sample
BRD-A33749298-001-18-3	OXYPHENBUTAZONE	CCCCC1C(=O)N(c2ccccc2)N(c2ccc(O)cc2)C1=O	HFHZKZSRXITVMK-KRWDZBQOSA-N	-1.38754	1.14567	0.633109	-0.72523	-0.616716	Sample
BRD-A58193911-003-18-7	OXYPHENCYCLIMINE HYDROCHLORIDE	CN1CCCN=C1COC(=O)C(O)(c1ccccc1)C1CCCCC1	DUDKAZCAISNGQN-FQEVSTJZSA-N	-0.727461	0.0179388	0.835486	-0.372607	0.0726417	Sample
BRD-A14208071-004-19-8	OXYPHENONIUM BROMIDE	CC[N+](C)(CC)CCOC(=O)C(O)(c1ccccc1)C1CCCCC1		0.0396417	-0.0877457	1.14508	0.0666337	0.226981	Sample
BRD-K66808046-065-03-7	OXYQUINOLINE HEMISULFATE	Oc1cccc2cccnc12	MCJGNVYPOGVAJF-UHFFFAOYSA-N	-1.1266	-0.153288	0.475908	-0.134991	-0.823039	Sample
BRD-K01826559-001-11-9	Oxytetracycline	CN(C)[C@@H]1C(=O)C(C(N)=O)C(=O)[C@@]2(O)C(=O)C3C(=O)c4c(O)cccc4[C@@](C)(O)[C@H]3[C@H](O)[C@@H]12	KTUXFHGUHYRDNF-PXOLEDIWSA-N	-0.163708	0.0756301	1.03445	-0.396852	-0.0108023	Sample
BRD-K25243230-001-02-0	Oxytocin	CC[C@H](C)[C@@H]1NC(=O)[C@H](Cc2ccc(O)cc2)NC(=O)[C@@H](N)CSSC[C@@H](C(=O)N2CCC[C@H]2C(=O)N[C@@H](CC(C)C)C(=O)NCC(N)=O)NC(=O)[C@H](CC(N)=O)NC(=O)[C@H](CCC(N)=O)NC1=O	XNOPRXBHLZRZKH-LGMJNFKNSA-N	0.699354	0.00482662	1.21445	0.617119	-0.0256645	Sample
BRD-K53061490-003-15-9	Ozagrel hydrochloride	O=C(O)/C=C/c1ccc(Cn2ccnc2)cc1	SHZKQBHERIJWAO-AATRIKPKSA-N	0.455106	-0.578803	0.974316	0.493779	-0.70173	Sample
BRD-K68091065-001-05-9	p-(N,N-Dichlorosulfamyl)benzoic acid	O=C(O)c1ccc(S(=O)(=O)N(Cl)Cl)cc1	XPDVQPODLRGWPL-UHFFFAOYSA-N	-0.270803	0.000599235	1.15131	0.153242	0.53354	Sample
BRD-K51313569-001-11-0	Palbociclib (PD-0332991) HCl	CC(=O)c1c(C)c2cnc(Nc3ccc(N4CCNCC4)cn3)nc2n(C2CCCC2)c1=O	AHJRHEGDXFFMBM-UHFFFAOYSA-N	0.531238	-0.405848	0.815329	0.514162	-0.208691	Sample
BRD-A99888680-001-06-9	Paliperidone	Cc1nc2n(c(=O)c1CCN1CCC(c3noc4cc(F)ccc34)CC1)CCCC2O	PMXMIIMHBWHSKN-IBGZPJMESA-N	-0.222306	0.352964	0.91176	-0.553552	-0.334603	Sample
BRD-K68095457-001-11-9	PALMIDROL [5mM]	CCCCCCCCCCCCCCCC(=O)NCCO	HXYVTAGFYLMHSO-UHFFFAOYSA-N	0.00579854	-0.00410108	0.923077	0.927766	0.0108888	Sample
BRD-K08924299-003-07-9	Palonosetron (Hydrochloride)	O=C1c2cccc3c2[C@H](CCC3)CN1[C@@H]1CN2CCC1CC2	CPZBLNMUGSZIPR-NVXWUHKLSA-N	0.222314	-0.451027	1.18736	0.124257	-0.381336	Sample
BRD-M67659203-001-02-7	Pamabrom	CC(C)(N)CO.Cn1c(=O)c2[nH]c(Br)nc2n(C)c1=O	ATOTUUBRFJHZQG-UHFFFAOYSA-N	0.158864	0.0139508	1.11235	-0.769298	-0.173103	Sample
BRD-K58513245-304-03-5	Pamidronate Disodium	NCCC(O)(P(=O)(O)O)P(=O)(O)O	WRUUGTRCQOWXEG-UHFFFAOYSA-N	-0.214212	-0.000887483	1.00185	0.197266	0.378421	Sample
BRD-K50817623-303-08-9	Pancuronium dibromide	CC(=O)O[C@H]1C[C@@H]2CC[C@@H]3[C@H](CC[C@@]4(C)[C@H]3C[C@H]([N+]3(C)CCCCC3)[C@@H]4OC(C)=O)[C@@]2(C)C[C@@H]1[N+]1(C)CCCCC1	GVEAYVLWDAFXET-XGHATYIMSA-N	-0.502591	0.688498	1.23176	-0.171982	0.434097	Sample
BRD-K02130563-001-15-5	Panobinostat	Cc1[nH]c2ccccc2c1CCNCc1ccc(/C=C/C(=O)NO)cc1	FPOHNWQLNRZRFC-ZHACJKMWSA-N	-1.05349	0.819137	0.683859	-1.07118	3.20446	Sample
BRD-K68764924-001-06-9	Pantethine	CC(C)(CO)[C@@H](O)C(=O)NCCC(=O)NCCSSCCNC(=O)CCNC(=O)[C@H](O)C(C)(C)CO	DJWYOLJPSHDSAL-ROUUACIJSA-N	0.0432091	0.00695591	1.02719	-0.0567253	0.310776	Sample
BRD-K00003243-236-01-9	Pantoprazole (sodium)	COc1ccnc(C[S@@](=O)c2nc3ccc(OC(F)F)cc3[nH]2)c1OC	IQPSEEYGBUAQFF-AREMUKBSSA-N	0.578547	-0.423285	0.984286	0.227853	-0.659312	Sample
BRD-K15567136-003-27-2	PAPAVERINE HYDROCHLORIDE	COc1ccc(Cc2nccc3cc(OC)c(OC)cc23)cc1OC	XQYZDYMELSJDRZ-UHFFFAOYSA-N	0.709293	-0.512223	1.08533	0.881201	0.000600742	Sample
BRD-K13800121-001-03-9	Parecoxib	CCC(=O)NS(=O)(=O)c1ccc(-c2c(-c3ccccc3)noc2C)cc1	TZRHLKRLEZJVIJ-UHFFFAOYSA-N	-0.502545	0.374841	1.10576	-0.694858	-0.0679498	Sample
BRD-K83597974-003-23-9	Pargyline (hydrochloride)	C#CCN(C)Cc1ccccc1	DPWPWRLQFGFJFI-UHFFFAOYSA-N	-0.143495	-0.00148543	1.07628	0.576516	-0.0792681	Sample
BRD-K60585088-001-03-9	Paricalcitol	C[C@@H](/C=C/[C@@H](C)[C@H]1CC[C@H]2/C(=C/C=C3C[C@@H](O)C[C@H](O)C3)CCC[C@@]21C)C(C)(C)O	BPKAHTKRCLCHEA-UBFJEZKGSA-N	-0.204033	0.0554556	1.20808	-0.0105116	-0.301013	Sample
BRD-K89920762-001-01-4	Paritaprevir	Cc1cnc(C(=O)N[C@H]2CCCCC/C=C\[C@@H]3C[C@@]3(C(=O)NS(=O)(=O)C3CC3)NC(=O)[C@@H]3C[C@@H](Oc4nc5ccccc5c5ccccc45)CN3C2=O)cn1	UAUIUKWPKRJZJV-QPLHLKROSA-N	-0.182596	-0.186388	0.909687	0.591722	0.0062277	Sample
BRD-K37991163-050-18-4	Paroxetine maleate	Fc1ccc([C@@H]2CCNC[C@H]2COc2ccc3c(c2)OCO3)cc1	AHOUBRCZNHFOSL-YOEHRIQHSA-N	-0.181441	0.612957	0.9485	-1.12813	0.145004	Sample
BRD-K07441213-001-20-9	Paroxypropione	CCC(=O)c1ccc(O)cc1	RARSHUDCJQSEFJ-UHFFFAOYSA-N	-0.564225	0.424776	1.21615	0.0141953	-0.105249	Sample
BRD-K59715032-362-02-9	Pasireotide (ditrifluoroacetate)	NCCCC[C@@H]1NC(=O)[C@@H](Cc2c[nH]c3ccccc23)NC(=O)[C@H](c2ccccc2)NC(=O)[C@@H]2C[C@@H](OC(=O)NCCN)CN2C(=O)[C@H](Cc2ccccc2)NC(=O)[C@H](Cc2ccc(OCc3ccccc3)cc2)NC1=O	VMZMNAABQBOLAK-DBILLSOUSA-N	-0.134052	0.143549	1.12296	-0.115347	0.347832	Sample
BRD-K74514084-003-09-2	Pazopanib HCl (GW786034 HCl)	Cc1ccc(Nc2nccc(N(C)c3ccc4c(C)n(C)nc4c3)n2)cc1S(N)(=O)=O	CUIHSIWYWATEQL-UHFFFAOYSA-N	1.1121	-0.835024	0.831225	0.151109	0.0871474	Sample
BRD-K66412701-066-09-9	Pazufloxacin (mesylate)	C[C@H]1COc2c(C3(N)CC3)c(F)cc3c(=O)c(C(=O)O)cn1c23	XAGMUUZPGZWTRP-ZETCQYMHSA-N	-0.520184	0.532636	1.04527	-0.265771	0.0122322	Sample
BRD-K55034111-066-18-9	Pefloxacin (mesylate)	CCn1cc(C(=O)O)c(=O)c2cc(F)c(N3CCN(C)CC3)cc21	FHFYDNQZQSQIAI-UHFFFAOYSA-N	0.374977	-0.38257	1.16865	0.369744	-0.480417	Sample
BRD-K32842773-304-06-2	Pemetrexed	Nc1nc(=O)c2c(CCc3ccc(C(=O)N[C@@H](CCC(=O)O)C(=O)O)cc3)c[nH]c2[nH]1	GMUBVQYOVPTOHL-ZDUSSCGKSA-N	0.480205	-0.0169866	1.03987	0.193776	-0.139111	Sample
BRD-K31731454-237-04-9	Pemirolast (potassium)	Cc1cccn2c(=O)c(-c3nn[nH]n3)cnc12	HIANJWSAHKJQTH-UHFFFAOYSA-N	0.996364	-0.630623	0.946987	0.114644	-0.883819	Sample
BRD-K71075093-045-14-7	PEMPIDINE TARTRATE	CN1C(C)(C)CCCC1(C)C	XULIXFLCVXWHRF-UHFFFAOYSA-N	-0.207464	0.132765	1.09826	0.00178597	0.399022	Sample
BRD-K47780086-001-10-9	Penciclovir	Nc1nc(O)c2ncn(CCC(CO)CO)c2n1	FMTGSDSPHKLWPT-UHFFFAOYSA-N	-0.435193	0.221763	1.14754	-0.157236	-0.513897	Sample
BRD-K15409150-001-07-4	PENFLURIDOL	OC1(c2ccc(Cl)c(C(F)(F)F)c2)CCN(CCCC(c2ccc(F)cc2)c2ccc(F)cc2)CC1	MDLAAYDRRZXJIF-UHFFFAOYSA-N	-0.071276	0.442736	0.918585	-1.43652	0.504157	Sample
BRD-K01825697-213-01-9	PENICILLAMINE	CC(C)(S)C(N)C(=O)O	VVNCNSJFMMFHPL-VKHMYHEASA-N	0.00683295	0.121143	1.03397	-0.245849	0.00713427	Sample
BRD-K55191674-237-18-3	PENICILLIN G POTASSIUM	CC1(C)S[C@@H]2[C@H](NC(=O)Cc3ccccc3)C(=O)N2[C@H]1C(=O)O	JGSARLDLIJGVTE-MBNYWOFBSA-N	-0.263037	0.355785	1.09204	-0.797247	-0.38915	Sample
BRD-K43966364-237-06-9	Penicillin V (Potassium)	CC1(C)S[C@@H]2[C@H](NC(=O)COc3ccccc3)C(=O)N2[C@H]1C(=O)O	BPLBGHOLXOTWMN-MBNYWOFBSA-N	0.0112953	0.510554	0.975505	-0.484838	-0.039086	Sample
BRD-K78789465-001-02-4	PENTAGASTRIN	CSCC[C@H](NC(=O)[C@H](Cc1c[nH]c2ccccc12)NC(=O)CCNC(=O)OC(C)(C)C)C(=O)N[C@@H](CC(=O)O)C(=O)N[C@@H](Cc1ccccc1)C(N)=O	NEYNJQRKHLUJRU-DZUOILHNSA-N	0.359684	0.0208914	0.813715	0.0619424	-0.133158	Sample
BRD-K13183738-317-10-2	PENTAMIDINE ISETHIONATE	N=C(N)c1ccc(OCCCCCOc2ccc(C(=N)N)cc2)cc1	XDRYMKDFEDOLFX-UHFFFAOYSA-N	0.0642463	-0.307146	0.820198	0.0207571	0.0919934	Sample
BRD-K91543828-001-04-9	Pentostatin	OC[C@H]1O[C@@H](n2cnc3c2NC=NC[C@H]3O)C[C@@H]1O	FPVKHBSQESCIEP-JQCXWYLXSA-N	-0.0540304	0.200881	0.832069	0.0365142	-0.296177	Sample
BRD-K57569181-001-27-5	PENTOXIFYLLINE	CC(=O)CCCCn1c(=O)c2c(ncn2C)n(C)c1=O	BYPFEZZEUUWMEJ-UHFFFAOYSA-N	0.719392	-0.357979	0.994886	-0.0635818	-0.305085	Sample
BRD-K57718010-001-12-7	Pentylenetetrazol	C1CCc2nnnn2CC1	CWRVKFFCRWGWCS-UHFFFAOYSA-N	-0.264643	0.0613328	1.00781	-0.00655171	-0.00114393	Sample
BRD-K00519864-341-04-9	Peramivir (trihydrate)	CCC(CC)[C@H](NC(C)=O)[C@@H]1[C@H](O)[C@@H](C(=O)O)C[C@H]1NC(=N)N	XRQDFNLINLXZLB-CKIKVBCHSA-N	-0.202228	-0.105073	1.14347	0.356602	-0.158674	Sample
BRD-K60770992-066-27-9	Pergolide (mesylate)	CCCN1C[C@H](CSC)C[C@@H]2c3cccc4[nH]cc(c34)C[C@H]21	YEHCICAEULNIGD-MZMPZRCHSA-N	0.273297	0.352409	1.16664	-0.294428	0.859333	Sample
BRD-K92731339-227-08-9	Perindopril erbumine	CCC[C@H](N[C@@H](C)C(=O)N1[C@H](C(=O)O)C[C@@H]2CCCC[C@@H]21)C(=O)OCC	IPVQLZZIHOAWMC-QXKUPLGCSA-N	0.108609	-0.350415	1.08533	0.0264067	0.135378	Sample
BRD-A25366096-001-09-9	Permethrin	CC1(C)C(C=C(Cl)Cl)C1C(=O)OCc1cccc(Oc2ccccc2)c1	RLLPVAHGXHCWKJ-PKOBYXMFSA-N	0.243102	0.343591	1.03228	-0.0062467	-0.00241865	Sample
BRD-K10995081-001-28-7	Perphenazine	OCCN1CCN(CCCN2c3ccccc3Sc3ccc(Cl)cc32)CC1	RGCVKNLCSQQDEP-UHFFFAOYSA-N	-0.493337	0.602868	0.819477	-1.93546	0.561418	Sample
BRD-A23124853-001-01-4	PF-06463922	CC1Oc2cc(cnc2N)-c2c(nn(C)c2C#N)CN(C)C(=O)c2ccc(F)cc21	IIXWYSCJSQVBQM-UHFFFAOYSA-N	0.109766	-0.039508	0.783864	0.104647	0.0690977	Sample
BRD-K64054020-236-01-1	PG1-prostacyclin	CCCCC[C@H](O)/C=C/[C@H]1[C@H](O)C[C@@H]2O/C(=C\CCCC(=O)O)C[C@@H]21	KAQKFAOMNZTLHT-OZUDYXHBSA-N	0.429269	-0.604179	0.971259	0.415948	-0.279596	Sample
BRD-K81092066-311-01-6	PHENACAINE HCl MONOHYDRATE	CCOc1ccc(N=C(C)Nc2ccc(OCC)cc2)cc1	QXDAEKSDNVPFJG-UHFFFAOYSA-N	0.0682851	-0.0261924	0.938242	-0.0335939	0.435253	Sample
BRD-K38323065-001-22-9	Phenacetin	CCOc1ccc(NC(C)=O)cc1	CPJSUEIXXCENMM-UHFFFAOYSA-N	-0.195832	0.794969	1.02146	-0.911588	0.329697	Sample
BRD-K76304753-003-22-9	Phenazopyridine (hydrochloride)	Nc1ccc(/N=N/c2ccccc2)c(N)n1	QPFYXYFORQJZEC-FOCLMDBBSA-N	-0.239118	0.342288	0.980998	0.153253	0.050013	Sample
BRD-A66025870-237-06-9	Phenethicillin potassium salt	CC(Oc1ccccc1)C(=O)N[C@@H]1C(=O)N2[C@@H](C(=O)O)C(C)(C)S[C@H]12	NONJJLVGHLVQQM-ADGXKJENSA-N	0.00683295	-0.0451664	0.986553	-0.118956	-0.412587	Sample
BRD-K11399644-003-19-9	Phenformin (hydrochloride)	N=C(N=C(N)N)NCCc1ccccc1	ICFJFFQQTFMIBG-UHFFFAOYSA-N	-0.790607	0.643753	0.914098	0.291648	0.116118	Sample
BRD-K70592963-001-33-2	Phenindione	O=C1c2ccccc2C(=O)C1c1ccccc1	NFBAXHOPROOJAW-UHFFFAOYSA-N	0.15463	-0.290605	1.09501	0.647989	0.269306	Sample
BRD-A23072235-050-19-9	Pheniramine (Maleate)	CN(C)CC[C@@H](c1ccccc1)c1ccccn1	IJHNSHDBIRRJRN-HNNXBMFYSA-N	-0.237476	-0.0452791	1.17238	0.120331	-0.300403	Sample
BRD-K79892937-236-04-9	Phenol Red (sodium salt)	O=S1(=O)OC(c2ccc(O)cc2)(c2ccc(O)cc2)c2ccccc21	BELBBZDIHDAJOR-UHFFFAOYSA-N	1.0823	-1.16297	1.04226	0.0102146	-0.113339	Sample
BRD-K19227686-001-19-9	Phenolphthalein	O=C1OC(c2ccc(O)cc2)(c2ccc(O)cc2)c2ccccc21	KJFMBFZCATUALV-UHFFFAOYSA-N	0.113425	-0.065867	0.931116	0.549902	0.171488	Sample
BRD-A22106989-001-08-9	Phenothrin	CC(C)=CC1C(C(=O)OCc2cccc(Oc3ccccc3)c2)C1(C)C	SBNFWQZLDJGRLK-SFTDATJTSA-N	0.445575	-0.623052	0.980343	0.970542	-0.602243	Sample
BRD-A67799922-003-29-4	Phenoxybenzamine (hydrochloride)	CC(COc1ccccc1)N(CCCl)Cc1ccccc1		1.06438	-0.740836	1.01713	1.23375	0.0718249	Sample
BRD-K22009844-001-12-5	Phenprobamate	NC(=O)OCCCc1ccccc1	CAMYKONBWHRPDD-UHFFFAOYSA-N	0.136094	-0.493724	1.14562	0.567982	0.0352887	Sample
BRD-A18043272-001-10-7	Phensuximide	CN1C(=O)CC(c2ccccc2)C1=O	WLWFNJKHKGIJNW-SECBINFHSA-N	-0.558304	0.734475	0.701685	-0.145092	0.309879	Sample
BRD-K90333595-066-24-9	Phentolamine (mesylate)	Cc1ccc(N(CC2=NCCN2)c2cccc(O)c2)cc1	MRBDMNSDAVCSSF-UHFFFAOYSA-N	-0.355218	0.266624	0.992732	-0.131215	0.515959	Sample
BRD-K73157543-001-05-9	Phenyl 4-Aminosalicylate	Nc1ccc(C(=O)Oc2ccccc2)c(O)c1	DNVVZWSVACQWJE-UHFFFAOYSA-N	-0.566424	0.228224	1.11198	-0.092938	-0.10229	Sample
BRD-K44091963-001-04-9	Phenyl Salicylate	O=C(Oc1ccccc1)c1ccccc1O	ZQBAKBUEJOMQEX-UHFFFAOYSA-N	-0.128819	0.535378	1.20405	-0.33483	0.435461	Sample
BRD-K10843433-001-26-9	Phenylbutazone	CCCCC1C(=O)N(c2ccccc2)N(c2ccccc2)C1=O	VYMDGNCVAMGZFE-UHFFFAOYSA-N	1.58333	0.0599996	0.936552	-0.243743	-0.610246	Sample
BRD-K73381542-003-24-2	Phenylephrine hydrochloride	CNC[C@H](O)c1cccc(O)c1	SONNWYBIRXJNDC-VIFPVBQESA-N	0.0638764	-0.307035	1.08358	0.864424	-0.0208628	Sample
BRD-K98494274-001-05-1	phenylmethanol	OCc1ccccc1	WVDDGKGOMKODPV-UHFFFAOYSA-N	-0.0602301	0.0715865	0.782293	-0.513287	-0.0321123	Sample
BRD-A65683612-001-07-7	Phenylpiracetam	NC(=O)CN1CC(c2ccccc2)CC1=O	LYONXVJRBWWGQO-SNVBAGLBSA-N	0.0294212	0.34254	0.906763	0.0490364	0.0662037	Sample
BRD-K55930204-236-24-3	PHENYTOIN SODIUM	O=C1NC(=O)C(c2ccccc2)(c2ccccc2)N1	CXOFVDLJLONNDW-UHFFFAOYSA-N	0.464021	-0.304457	1.20069	0.352911	-0.128903	Sample
BRD-K15563106-001-18-0	Phloretin	O=C(CCc1ccc(O)cc1)c1c(O)cc(O)cc1O	VGEREEWJJVICBM-UHFFFAOYSA-N	-1.35394	1.39523	0.902613	-0.632214	0.405763	Sample
BRD-K00405906-001-03-9	Phloroglucinol	Oc1cc(O)cc(O)c1	QCDYQQDYXPDABM-UHFFFAOYSA-N	-0.170936	0.408812	0.9942	0.30172	0.197499	Sample
BRD-K29812331-011-01-7	phosphoric acid compound with (9alpha,13alpha,14alpha)-3,17-dimethylmorphinan (1:1)	Cc1ccc2c(c1)[C@]13CCCC[C@@H]1[C@H](C2)N(C)CC3	KBEZZLAAKIIPFK-NJAFHUGGSA-N	-0.972295	0.751518	1.05518	-0.742966	-0.158567	Sample
BRD-K80076813-001-08-8	phthalazino[2,3-b]phthalazine-5,12(7H,14H)-dione	O=C1c2ccccc2CN2C(=O)c3ccccc3CN12	CXSJGNHRBWJXEA-UHFFFAOYSA-N	0.0203636	0.115251	0.938798	-0.0789374	-0.118452	Sample
BRD-K64659768-001-13-6	Phthalylsulfathiazole	O=C(O)c1ccccc1C(=O)Nc1ccc(S(=O)(=O)Nc2nccs2)cc1	PBMSWVPMRUJMPE-UHFFFAOYSA-N	0.275229	-0.281779	1.00393	0.41563	-0.709711	Sample
BRD-K25650355-059-20-5	Physostigmine salicylate	CNC(=O)Oc1ccc2c(c1)[C@]1(C)CCN(C)[C@@H]1N2C	PIJVFDBKTWXHHD-HIFRSBDPSA-N	1.04964	0.00464435	1.08928	0.0224649	0.146946	Sample
BRD-K67277431-001-11-9	Picotamide	COc1ccc(C(=O)NCc2cccnc2)cc1C(=O)NCc1cccnc1	KYWCWBXGRWWINE-UHFFFAOYSA-N	0.0509278	-0.553041	0.810043	0.599135	0.0070748	Sample
BRD-K57313110-001-06-8	PIDOLIC ACID	O=C1CC[C@@H](C(=O)O)N1	ODHCTXKNWHHXJC-VKHMYHEASA-N	-0.350664	0.330058	1.14252	0.0154723	-0.0362667	Sample
BRD-K44442813-001-13-9	Pidotimod	O=C1CC[C@@H](C(=O)N2CSC[C@H]2C(=O)O)N1	UUTKICFRNVKFRG-WDSKDSINSA-N	-0.014034	-0.0225395	1.28979	0.397044	0.0556339	Sample
BRD-A85548292-001-02-9	Piketoprofen	Cc1ccnc(NC(=O)C(C)c2cccc(C(=O)c3ccccc3)c2)c1	ASFKKFRSMGBFRO-MRXNPFEDSA-N	-0.593276	-0.00496381	1.32144	0.426335	-0.107994	Sample
BRD-K85090592-003-23-9	Pilocarpine hydrochloride	CC[C@@H]1C(=O)OC[C@@H]1Cc1cncn1C	QCHFTSOMWOSFHM-WPRPVWTQSA-N	-0.0269165	0.131981	1.21023	-0.00655171	0.366746	Sample
BRD-K83405785-001-03-9	Pimavanserin	CC(C)COc1ccc(CNC(=O)N(Cc2ccc(F)cc2)C2CCN(C)CC2)cc1	RKEWSXXUOLRFBX-UHFFFAOYSA-N	-0.140093	-0.124923	0.8268	-1.38439	3.7785	Sample
BRD-K92107055-001-02-9	Pimecrolimus	CC[C@@H]1/C=C(\C)C[C@H](C)C[C@H](OC)[C@H]2O[C@@](O)(C(=O)C(=O)N3CCCC[C@H]3C(=O)O[C@H](/C(C)=C/[C@@H]3CC[C@H](Cl)[C@H](OC)C3)[C@H](C)[C@@H](O)CC1=O)[C@H](C)C[C@@H]2OC	KASDHRXLYQOAKZ-YFMQXNBHSA-N	-0.484309	0.267922	0.933757	-0.580273	0.589111	Sample
BRD-K88090157-050-11-9	pimethixene maleate	CN1CCC(=C2c3ccccc3Sc3ccccc32)CC1	NZLVRVYNQYGMAB-UHFFFAOYSA-N	-0.34625	0.638683	0.956124	-1.43974	0.585977	Sample
BRD-K01826269-001-04-9	Pimobendan	COc1ccc(-c2nc3ccc(C4=NNC(=O)C[C@H]4C)cc3[nH]2)cc1	GLBJJMFZWDBELO-LLVKDONJSA-N	0.330022	-0.593168	0.893674	0.394555	0.369727	Sample
BRD-K01292756-001-23-5	Pimozide	O=c1[nH]c2ccccc2n1C1CCN(CCCC(c2ccc(F)cc2)c2ccc(F)cc2)CC1	YVUQSNJEYSNKRX-UHFFFAOYSA-N	0.281327	0.209921	0.983717	-0.333763	0.0509775	Sample
BRD-A43882281-002-18-9	Pinacidil monohydrate	C[C@@H](NC(=NC#N)Nc1ccncc1)C(C)(C)C	IVVNZDGDKPTYHK-SNVBAGLBSA-N	0.625926	-0.594992	1.00713	0.211625	-0.000807212	Sample
BRD-A97701745-001-18-9	Pindolol	CC(C)NCC(O)COc1cccc2[nH]ccc12	JZQKKSLKJUAGIC-LLVKDONJSA-N	0.0799313	-0.0394185	1.14318	0.514723	-0.744401	Sample
BRD-K26801045-001-02-9	PIPAMPERONE	NC(=O)C1(N2CCCCC2)CCN(CCCC(=O)c2ccc(F)cc2)CC1	AXKPFOAXAHJUAG-UHFFFAOYSA-N	0.422015	-0.00171026	0.909184	0.0268063	0.283205	Sample
BRD-K08999871-001-16-9	Pipemidic acid	CCn1cc(C(=O)O)c(=O)c2cnc(N3CCNCC3)nc21	JOHZPMXAZQZXHR-UHFFFAOYSA-N	0.164685	-0.276937	1.04959	-0.0173692	-0.10614	Sample
BRD-A53561827-004-24-9	PIPENZOLATE BROMIDE	CC[N+]1(C)CCCC(OC(=O)C(O)(c2ccccc2)c2ccccc2)C1	WPUKUEMZZRVAKZ-REWPJTCUSA-N	0.893222	-0.30058	1.18654	0.0860486	-0.4072	Sample
BRD-K16277217-001-11-9	Piperacetazine	CC(=O)c1ccc2c(c1)N(CCCN1CCC(CCO)CC1)c1ccccc1S2	BTFMCMVEUCGQDX-UHFFFAOYSA-N	-0.00516217	-0.999848	0.924193	-0.718461	-0.426007	Sample
BRD-K86873305-236-19-6	PIPERACILLIN SODIUM	CCN1CCN(C(=O)N[C@@H](C(=O)N[C@@H]2C(=O)N3[C@@H](C(=O)O)C(C)(C)S[C@H]23)c2ccccc2)C(=O)C1=O	IVBHGBMCVLDMKU-GXNBUGAJSA-N	0.215504	-0.837703	1.04441	-0.0649635	-0.699734	Sample
BRD-K13249881-001-05-9	Piperazine	C1CNCCN1	GLUUGHFHXGJENI-UHFFFAOYSA-N	0.0639119	0.171832	0.982902	0.16261	0.314202	Sample
BRD-A97479839-001-14-9	Piperidolate	CCN1CCC[C@H](OC(=O)C(c2ccccc2)c2ccccc2)C1	KTHVBAZBLKXIHZ-IBGZPJMESA-N	-0.325342	0.527934	1.0173	-0.577564	-0.00448398	Sample
BRD-K76452401-001-05-9	Piperonyl butoxide	CCCCOCCOCCOCc1cc2c(cc1CCC)OCO2	FIPWRIJSWJWJAI-UHFFFAOYSA-N	0.637736	-0.372103	1.05109	0.334137	0.68333	Sample
BRD-K15656090-001-07-3	Pipobroman	O=C(CCBr)N1CCN(C(=O)CCBr)CC1	NJBFOOCLYDNZJN-UHFFFAOYSA-N	-0.0345099	0.89639	0.748783	-1.30803	-0.310706	Sample
BRD-K19456237-001-27-6	PIRACETAM	NC(=O)CN1CCCC1=O	GMZVRMREEHBGGF-UHFFFAOYSA-N	-0.0808662	0.438597	0.986358	-0.40321	1.41034	Sample
BRD-K83794624-001-03-3	Pirarubicin	COc1cccc2c1C(=O)c1c(O)c3c(c(O)c1C2=O)C[C@@](O)(C(=O)CO)C[C@@H]3O[C@H]1C[C@H](N)[C@H](O[C@@H]2CCCCO2)[C@H](C)O1	KMSKQZKKOZQFFG-YXRRJAAWSA-N	-0.291249	0.796785	1.04226	-0.110617	0.393583	Sample
BRD-K89375097-300-09-9	Pirenzepine (dihydrochloride)	CN1CCN(CC(=O)N2c3ccccc3C(=O)Nc3cccnc32)CC1	RMHMFHUVIITRHF-UHFFFAOYSA-N	-0.2578	0.385106	1.05908	-0.464018	-0.310049	Sample
BRD-K87990216-001-10-2	Piretanide	NS(=O)(=O)c1cc(C(=O)O)cc(N2CCCC2)c1Oc1ccccc1	UJEWTUDSLQGTOA-UHFFFAOYSA-N	0.462324	-0.818326	1.12268	0.954273	0.073469	Sample
BRD-K96862998-001-17-9	Pirfenidone	Cc1ccc(=O)n(-c2ccccc2)c1	ISWRGOKTTBVCFA-UHFFFAOYSA-N	-0.16069	0.127891	1.02959	0.0328364	-0.320685	Sample
BRD-K47936004-003-11-4	Piribedil hydrochloride	c1cnc(N2CCN(Cc3ccc4c(c3)OCO4)CC2)nc1	OQDPVLVUJFGPGQ-UHFFFAOYSA-N	0.00782345	0.0407033	1.13645	-0.00349223	-0.234856	Sample
BRD-K01826702-066-07-9	Pirlindole mesylate	Cc1ccc2c(c1)c1c3n2CCNC3CCC1	IWVRVEIKCBFZNF-ZDUSSCGKSA-N	-0.178871	0.000399674	1.02288	-0.557855	-0.000600742	Sample
BRD-A96510685-213-03-7	PIROCTONE OLAMINE	Cc1cc(CC(C)CC(C)(C)C)n(O)c(=O)c1	OIQJEQLSYJSNDS-NSHDSACASA-N	1.5067	-0.639596	0.64133	0.789322	1.72821	Sample
BRD-K01826746-001-05-9	Piroxicam	CN1C(C(=O)Nc2ccccn2)C(=O)c2ccccc2S1(=O)=O	QYSPLQLAKJAUJT-UHFFFAOYSA-N	-0.07159	0.021875	1.01714	0.303595	0.603769	Sample
BRD-K32791151-001-04-0	Pivampicillin	CC(C)(C)C(=O)OCOC(=O)[C@@H]1N2C(=O)[C@@H](NC(=O)[C@H](N)c3ccccc3)[C@H]2SC1(C)C	ZEMIJUDPLILVNQ-ZXFNITATSA-N	-0.07415	0.118672	0.911091	-0.144117	0.200537	Sample
BRD-K67100011-003-07-1	Pivmecillinam (hydrochloride)	CC(C)(C)C(=O)OCOC(=O)[C@@H]1N2C(=O)[C@@H](/N=C/N3CCCCCC3)[C@H]2SC1(C)C	NPGNOVNWUSPMDP-UTEPHESZSA-N	-0.00884543	-0.306205	0.947881	0.326652	0.0393228	Sample
BRD-K48304345-332-02-4	Pixantrone (dimaleate)	NCCNc1ccc(NCCN)c2c1C(=O)c1ccncc1C2=O	PEZPMAYDXJQYRV-UHFFFAOYSA-N	-0.137607	-0.185063	1.0972	0.348107	0.0704537	Sample
BRD-K75958195-001-10-9	Pizotifen	CN1CCC(=C2c3ccccc3CCc3sccc32)CC1	FIADGNVRKBPQEU-UHFFFAOYSA-N	0.329311	-0.00454351	0.775476	-1.05484	1.13613	Sample
BRD-K13646352-001-02-0	PKC-412	CO[C@@H]1[C@H](N(C)C(=O)c2ccccc2)C[C@H]2O[C@]1(C)n1c3ccccc3c3c4c(c5c6ccccc6n2c5c31)C(=O)NC4	BMGQWWVMWDBQGC-IIFHNQTCSA-N	-0.0250451	0.00459126	0.900899	0.29018	-0.0446067	Sample
BRD-K33240821-001-06-2	Plerixafor	c1cc(CN2CCCNCCNCCCNCC2)ccc1CN1CCCNCCNCCCNCC1	YIQPUIGJQJDJOS-UHFFFAOYSA-N	0.966957	-0.313328	1.0638	-0.392808	-0.191233	Sample
BRD-K47869605-001-34-9	Podofilox	COc1cc([C@@H]2c3cc4c(cc3[C@H](O)[C@H]3COC(=O)[C@H]23)OCO4)cc(OC)c1OC	YJGVMLPVUAXIQN-XVVDYKMHSA-N	-0.824757	-0.486948	0.759603	0.0734419	0.329972	Sample
BRD-A12994259-001-03-9	Pomalidomide	Nc1cccc2c1C(=O)N([C@H]1CCC(=O)NC1=O)C2=O	UVSMNLNDYGZFPF-QMMMGPOBSA-N	-0.601589	0.833725	0.938223	-0.966727	0.366053	Sample
BRD-K44227013-001-06-4	Ponatinib (AP24534)	Cc1ccc(C(=O)Nc2ccc(CN3CCN(C)CC3)c(C(F)(F)F)c2)cc1C#Cc1cnc2cccnn12	PHXJVRSECIGDHY-UHFFFAOYSA-N	0.355961	-0.681898	1.63991	-0.291533	-0.464456	Sample
BRD-K06222852-001-03-2	Posaconazole	CC[C@@H]([C@H](C)O)n1ncn(-c2ccc(N3CCN(c4ccc(OC[C@@H]5CO[C@@](Cn6cncn6)(c6ccc(F)cc6F)C5)cc4)CC3)cc2)c1=O	RAGOYPUPXAKGKH-XAKZXMRKSA-N	-0.431096	0.331201	0.913115	-0.648651	-0.0568031	Sample
BRD-M55321172-001-03-3	Potassium iodide	I.[KH]	KIRAUJWBCMCUBY-UHFFFAOYSA-N	-0.530804	0.847332	0.639577	-0.335538	0.355662	Sample
BRD-K15976406-001-04-1	ppn-lmp-63	Cc1cn([C@@H]2C[C@@H](O)[C@H](CO)O2)c(=O)[nH]c1=O	FEYHMSUYKIMUAL-HOGRAUKUSA-N	-0.128749	0.0371062	1.07026	0.0980798	-0.0708267	Sample
BRD-A74914197-001-01-1	Pralatrexate(Folotyn)	C#CC[C@H](Cc1cnc2nc(N)nc(N)c2n1)c1ccc(C(=O)N[C@@H](CCC(=O)O)C(=O)O)cc1	OGSBUKJUDHAQEA-ZBFHGGJFSA-N	-0.173449	-0.0885325	0.882722	0.0166029	0.617029	Sample
BRD-K84281997-003-09-2	PRALIDOXIME CHLORIDE	C[n+]1ccccc1/C=N/O	JBKPUQTUERUYQE-UHFFFAOYSA-O	0.484499	-0.0696247	1.11809	-0.132263	-0.425479	Sample
BRD-K06388322-300-10-9	Pramipexole dihydrochloride	CCCN[C@H]1CCc2nc(N)sc2C1	FASDKYOPVNHBLU-ZETCQYMHSA-N	0.400039	-0.00323426	0.938896	0.0633279	-0.0618042	Sample
BRD-K21123171-001-03-9	Pramiracetam	CC(C)N(CCNC(=O)CN1CCCC1=O)C(C)C	ZULJGOSFKWFVRX-UHFFFAOYSA-N	-0.312143	0.360886	1.17815	-0.429514	-0.0454554	Sample
BRD-K46523383-003-23-9	Pramocaine (hydrochloride)	CCCCOc1ccc(OCCCN2CCOCC2)cc1	DQKXQSGTHWVTAD-UHFFFAOYSA-N	-0.0150504	0.376935	0.814727	-0.416847	0.656625	Sample
BRD-A64610707-001-07-9	Pranoprofen	C[C@@H](C(=O)O)c1ccc2c(c1)Cc1cccnc1O2	TVQZAMVBTVNYLA-SECBINFHSA-N	-0.105618	0.192221	0.882907	0.0053924	1.07473	Sample
BRD-K41256143-001-13-5	PRASTERONE	C[C@]12CC[C@H]3[C@@H](CC=C4C[C@@H](O)CC[C@@]43C)[C@@H]1CCC2=O	FMGSKLZLMKYGDP-USOAJAOKSA-N	1.48613	-0.92055	0.945717	1.92075	-0.268161	Sample
BRD-A83029242-001-08-7	Prasugrel	CC(=O)Oc1cc2c(s1)CCN(C(C(=O)C1CC1)c1ccccc1F)C2	DTGLZDAWLRGWQN-LJQANCHMSA-N	-0.712403	0.777857	1.13556	-0.726646	-0.186921	Sample
BRD-K60511616-236-09-9	Pravastatin sodium salt	CC[C@H](C)C(=O)O[C@H]1C[C@H](O)C=C2C=C[C@H](C)[C@H](CC[C@@H](O)C[C@@H](O)CC(=O)O)[C@H]21	TUZYXOIXSAXUGO-PZAWKZKUSA-N	0.124568	-0.203264	1.18692	-0.0167204	0.00269832	Sample
BRD-A21858158-001-23-5	PRAZIQUANTEL	O=C(C1CCCCC1)N1CC(=O)N2CCc3ccccc3[C@H]2C1	FSVJFNAIGNNGKK-QGZVFWFLSA-N	0.00683295	-0.227977	1.1028	0.213198	-0.436168	Sample
BRD-K49111258-003-27-1	Prazosin HCl	COc1cc2nc(N3CCN(C(=O)c4ccco4)CC3)nc(N)c2cc1OC	IENZQIKPVFGBNW-UHFFFAOYSA-N	-0.401085	0.342939	1.02414	-0.550267	0.0878883	Sample
BRD-A93963402-001-01-6	PREDNICARBATE	CCOC(=O)O[C@]1(C(=O)COC(=O)CC)CCC2C3CCC4=CC(=O)C=C[C@]4(C)C3[C@@H](O)C[C@@]21C	FNPXMHRZILFCKX-HGVFMWMISA-N	-0.400592	0.741595	0.952209	-0.833252	0.306302	Sample
BRD-A27887842-001-05-7	Prednisolone	C[C@]12C[C@H](O)C3C(CCC4=CC(=O)C=C[C@@]43C)C1CC[C@]2(O)C(=O)CO	OIGNJSKKLXVSLS-VWUMJDOOSA-N	-0.00181216	-0.24425	1.03012	0.32676	-0.323123	Sample
BRD-K45664306-001-21-9	Prednisolone (21-acetate)	CC(=O)OCC(=O)[C@@]1(O)CC[C@H]2[C@@H]3CCC4=CC(=O)C=C[C@]4(C)[C@H]3[C@@H](O)C[C@@]21C	LRJOMUJRLNCICJ-JZYPGELDSA-N	0.505818	0.155578	0.821936	-0.0974749	0.3694	Sample
BRD-K00003654-304-01-9	Prednisolone (disodium phosphate)	C[C@]12C[C@H](O)[C@H]3[C@@H](CCC4=CC(=O)C=C[C@@]43C)[C@@H]1CC[C@]2(O)C(=O)COP(=O)(O)O	JDOZJEUDSLGTLU-VWUMJDOOSA-N	0.740043	0.4428	0.818266	-0.520187	0.903867	Sample
BRD-A53151380-001-01-2	PREDNISOLONE TEBUTATE	CC(C)(C)CC(=O)OCC(=O)[C@@]1(O)CCC2C3CCC4=CC(=O)C=C[C@]4(C)C3[C@@H](O)C[C@@]21C	HUMXXHTVHHLNRO-HGVFMWMISA-N	0.589094	-0.416588	1.15174	0.342173	0.429664	Sample
BRD-K85883481-001-26-9	Prednisone	C[C@]12CC(=O)[C@H]3[C@@H](CCC4=CC(=O)C=C[C@@]43C)[C@@H]1CC[C@]2(O)C(=O)CO	XOFYZVNMUHMLCC-ZPOLXVRWSA-N	-0.00354393	0.000399674	0.962584	-0.0756148	-0.463949	Sample
BRD-K43880410-001-16-9	Pregnenolone	CC(=O)[C@H]1CC[C@H]2[C@@H]3CC=C4C[C@@H](O)CC[C@]4(C)[C@H]3CC[C@]12C	ORNBQBCIOKFOEO-QGVNFLHTSA-N	0.107195	-0.202898	0.783848	-0.240479	0.0453832	Sample
BRD-K96671969-001-05-9	Pretomanid	O=[N+]([O-])c1cn2c(n1)OC[C@@H](OCc1ccc(OC(F)(F)F)cc1)C2	ZLHZLMOSPGACSZ-NSHDSACASA-N	0.0920445	0.0277421	0.716221	0.0260384	1.34498	Sample
BRD-K17565903-066-24-9	PRIDINOL METHANESULFONATE	OC(CCN1CCCCC1)(c1ccccc1)c1ccccc1	RQXCLMGKHJWMOA-UHFFFAOYSA-N	0.00579854	0.0197877	0.752386	-0.0224649	-0.291929	Sample
BRD-K01825595-001-03-9	Prilocaine	CCCN[C@@H](C)C(=O)Nc1ccccc1C	MVFGUOIZUNYYSO-NSHDSACASA-N	0.00399307	0.161972	1.33967	-0.326092	-0.414178	Sample
BRD-K00003556-316-01-9	Primaquine (Diphosphate)	COc1cc(N[C@@H](C)CCCN)c2ncccc2c1	INDBQLZJXZLFIT-NSHDSACASA-N	0.492133	-0.0312803	1.09825	0.224913	0.0798476	Sample
BRD-K32247306-001-30-9	Primidone	CCC1(c2ccccc2)C(=O)NCNC1=O	DQMZLTXERSFNPB-UHFFFAOYSA-N	-0.407332	0.208442	0.947743	0.173946	1.55785	Sample
BRD-K95237249-001-28-9	Probenecid	CCCN(CCC)S(=O)(=O)c1ccc(C(=O)O)cc1	DBABZHXKTCFAPX-UHFFFAOYSA-N	-0.00354393	0.198601	0.8786	0.295071	0.433989	Sample
BRD-K75089421-003-26-9	Procainamide (hydrochloride)	CCN(CC)CCNC(=O)c1ccc(N)cc1	REQCZEXYDRLIBE-UHFFFAOYSA-N	0.679575	0.0636101	0.804006	0.432423	0.029752	Sample
BRD-K24616672-003-20-1	PROCAINE HYDROCHLORIDE	CCN(CC)CCOC(=O)c1ccc(N)cc1	MFDFERRIHVXMIY-UHFFFAOYSA-N	-0.251871	0.632955	0.990499	-0.748123	0.00337795	Sample
BRD-K13032584-003-21-9	Procarbazine (Hydrochloride)	CNNCc1ccc(C(=O)NC(C)C)cc1	CPTBDICYNRMXFX-UHFFFAOYSA-N	0.715297	-0.460861	1.05226	-0.292985	-0.0871845	Sample
BRD-K78666826-003-03-9	Procaterol hydrochloride	CC[C@H](NC(C)C)[C@H](O)c1ccc(O)c2[nH]c(=O)ccc12	YBMSQSASIVFOQZ-PJFROJRMSA-N	0.34093	-0.47208	0.990273	-0.151765	-0.341184	Sample
BRD-K19352500-070-12-4	PROCHLORPERAZINE EDISYLATE	CN1CCN(CCCN2c3ccccc3Sc3ccc(Cl)cc32)CC1	WIKYUJGCLQQFNW-UHFFFAOYSA-N	-0.898496	0.433759	1.06682	-1.74175	-0.989058	Sample
BRD-K01826750-003-15-9	Procyclidine (hydrochloride)	COc1cc(N[C@@H](C)CCCN)c2ncccc2c1	INDBQLZJXZLFIT-NSHDSACASA-N	-0.356488	0.705645	0.957348	-0.649055	0.265911	Sample
BRD-K64994968-001-33-3	Progesterone	CC(=O)[C@H]1CC[C@H]2[C@@H]3CCC4=CC(=O)CC[C@]4(C)[C@H]3CC[C@]12C	RJKFOVLPORLFTN-LEKSSAKUSA-N	0.292998	0.0226375	1.09204	0.138684	-0.0988159	Sample
BRD-K01826553-236-10-9	Proglumide sodium salt	CCCN(CCC)C(=O)C(CCC(=O)O)NC(=O)c1ccccc1	DGMKFQYCZXERLX-OAHLLOKOSA-N	-0.00270444	-0.072084	0.967996	0.122922	0.0110446	Sample
BRD-K06980535-003-26-7	Promazine (hydrochloride)	CN(C)CCCN1c2ccccc2Sc2ccccc21	ZGUGWUXLJSTTMA-UHFFFAOYSA-N	-1.61986	1.36225	1.13271	-1.70673	-0.207695	Sample
BRD-A46335897-003-27-8	Promethazine (hydrochloride)	CC(CN1c2ccccc2Sc2ccccc21)N(C)C		-0.395854	0.508187	0.925976	-0.970466	0.834337	Sample
BRD-K01825804-003-02-9	Pronethalol hydrochloride	CC(C)NCC(O)c1ccc2ccccc2c1	HRSANNODOVBCST-OAHLLOKOSA-N	-1.03157	0.8834	1.03149	-0.614599	0.118139	Sample
BRD-K01826541-003-08-9	Propafenone (hydrochloride)	CCCNC[C@@H](O)COc1ccccc1C(=O)CCc1ccccc1	JWHAUXFOSRPERK-GOSISDBHSA-N	-0.513005	0.695531	0.946043	-1.00596	-0.166012	Sample
BRD-K90885812-004-25-9	Propantheline (bromide)	CC(C)[N+](C)(CCOC(=O)C1c2ccccc2Oc2ccccc21)C(C)C	VVWYOYDLCMFIEM-UHFFFAOYSA-N	0.784053	-0.587344	0.92147	0.767013	-0.0839564	Sample
BRD-K79116891-003-16-9	Proparacaine (Hydrochloride)	CCCOc1ccc(C(=O)OCCN(CC)CC)cc1N	KCLANYCVBBTKTO-UHFFFAOYSA-N	0.553866	-0.333906	1.03856	0.407801	-0.234652	Sample
BRD-K59273480-001-11-9	Propentofylline	CCCn1cnc2c1c(=O)n(CCCCC(C)=O)c(=O)n2C	RBQOQRRFDPXAGN-UHFFFAOYSA-N	-0.465883	0.847459	1.09288	-0.886049	0.374066	Sample
BRD-K08231299-001-09-9	Propoxur	CNC(=O)Oc1ccccc1OC(C)C	ISRUGXGCCGIOQO-UHFFFAOYSA-N	-0.415483	0.00695591	1.0035	-0.147047	-0.0829517	Sample
BRD-K18250272-003-12-9	Propoxycaine (hydrochloride)	CCCOc1cc(N)ccc1C(=O)OCCN(CC)CC	CAJIGINSTLKQMM-UHFFFAOYSA-N	0.0150504	-0.110051	0.738717	0.0170855	0.0811904	Sample
BRD-A10070317-003-30-9	PROPRANOLOL HYDROCHLORIDE (+/-)	CC(C)NCC(O)COc1cccc2ccccc12		-0.139946	0.000223109	0.767221	-0.66902	0.000807212	Sample
BRD-K15329706-001-02-9	Propyl benzoate	CCCOC(=O)c1ccccc1	UDEWPOVQBGFNGE-UHFFFAOYSA-N	0.0664693	-0.159525	1.09974	0.595374	0.370009	Sample
BRD-A19232309-001-08-6	propylene glycol	CC(O)CO	DNIAPMSPPWPWGF-GSVOUGTGSA-N	-0.586011	0.1802	0.871734	-0.512956	-0.058737	Sample
BRD-K60783397-001-12-9	Propylparaben	CCCOC(=O)c1ccc(O)cc1	QELSKZZBTMNZEB-UHFFFAOYSA-N	-0.060063	-0.0743003	1.12101	0.127968	-0.580426	Sample
BRD-K48168960-001-19-2	PROPYLTHIOURACIL	CCCc1cc(=O)[nH]c(=S)[nH]1	WUBONVZNFPUJAH-UHFFFAOYSA-N	-0.00683295	-0.333777	1.11045	0.094832	0.0426203	Sample
BRD-K54247840-004-01-3	ProRS Inhibitor, Halofuginone	O=C(C[C@H]1NCCC[C@@H]1O)Cn1cnc2cc(Br)c(Cl)cc2c1=O	LVASCWIMLIKXLA-CABCVRRESA-N	1.6643	-1.36916	0.835466	2.28156	1.58455	Sample
BRD-K00005354-001-01-9	proscillaridin A	C[C@@H]1O[C@@H](O[C@@H]2C=C3CC[C@@H]4[C@H](CC[C@]5(C)[C@@H](c6ccc(=O)oc6)CC[C@]45O)[C@@]3(C)CC2)[C@H](O)[C@H](O)[C@H]1O	MYEJFUXQJGHEQK-ALRJYLEOSA-N	1.36148	-1.39379	0.400739	3.24144	0.573324	Sample
BRD-K81672972-234-15-9	Prostaglandin F2alpha	CCCCC[C@H](O)/C=C/[C@H]1[C@H](O)C[C@H](O)[C@@H]1C/C=C\CCCC(=O)O	PXGPLTODNUVGFL-YNNPMVKQSA-N	0.844371	0.215788	1.09348	0.412935	-0.104774	Sample
BRD-K97863768-001-24-9	Prothionamide	CCCc1cc(C(N)=S)ccn1	VRDIULHPQTYCLN-UHFFFAOYSA-N	-0.0607055	-0.120844	1.09976	0.184024	-0.372461	Sample
BRD-K00003716-015-01-9	Protirelin (Acetate)	NC(=O)[C@@H]1CCCN1C(=O)[C@H](Cc1c[nH]cn1)NC(=O)[C@@H]1CCC(=O)N1	XNSAINXGIQZQOO-SRVKXCTJSA-N	-0.136705	0.232888	1.07241	0.0653996	0.316708	Sample
BRD-K42098891-003-21-9	Protriptyline (hydrochloride)	CNCCCC1c2ccccc2C=Cc2ccccc21	BWPIARFWQZKAIA-UHFFFAOYSA-N	-0.688534	0.965556	0.79689	-0.865257	1.52106	Sample
BRD-A28887267-001-20-9	Proxyphylline	C[C@@H](O)Cn1cnc2c1c(=O)n(C)c(=O)n2C	KYHQZNGJUGFTGR-ZCFIWIBFSA-N	0.60961	-0.173293	1.15982	0.576271	0.0076651	Sample
BRD-K33681278-001-03-9	Prucalopride	COCCCN1CCC(NC(=O)c2cc(Cl)c(N)c3c2OCC3)CC1	ZPMNHBXQOOVQJL-UHFFFAOYSA-N	0.6294	-0.53225	1.02073	0.451832	0.412804	Sample
BRD-A92341659-001-04-0	Prulifloxacin	Cc1oc(=O)oc1CN1CCN(c2cc3c(cc2F)c(=O)c(C(=O)O)c2n3C(C)S2)CC1	PWNMXPDKBYZCOO-LLVKDONJSA-N	0.074929	0.271168	1.04038	0.700796	-0.157052	Sample
BRD-K20672254-096-06-7	Pyrantel (pamoate)	CN1CCCN=C1/C=C/c1cccs1	YSAUAVHXTIETRK-AATRIKPKSA-N	-0.121666	-0.0104797	1.02147	0.0887946	0.296406	Sample
BRD-K28667793-001-28-1	PYRAZINAMIDE	NC(=O)c1cnccn1	IPEHBUMCGVEMRF-UHFFFAOYSA-N	0.662288	0.222114	0.939225	0.627114	-0.0159238	Sample
BRD-K00010129-001-01-9	pyrethrin 1	C=C/C=C\CC1=C(C)[C@@H](OC(=O)[C@@H]2[C@@H](C=C(C)C)C2(C)C)CC1=O	ROVGZAWFACYCSP-VUMXUWRFSA-N	0.139935	-0.214237	1.11623	0.400518	-0.560313	Sample
BRD-K80262108-001-08-9	Pyridine-3,4-diamine	Nc1ccncc1N	OYTKINVCDFNREN-UHFFFAOYSA-N	0.123269	-0.624623	0.928842	-0.0305797	-0.154001	Sample
BRD-K69688083-004-24-9	Pyridostigmine (bromide)	CN(C)C(=O)Oc1ccc[n+](C)c1	RVOLLAQWKVFTGE-UHFFFAOYSA-N	-0.562488	0.721654	0.877436	-0.716414	0.331005	Sample
BRD-K14349461-003-13-1	Pyridoxine HCl	Cc1ncc(CO)c(CO)c1O	LXNHXLLTXMVWPM-UHFFFAOYSA-N	-0.0594894	0.256802	0.846168	0.612979	0.00270431	Sample
BRD-K88429204-001-40-9	Pyrimethamine	CCc1nc(N)nc(N)c1-c1ccc(Cl)cc1	WKSAUQYGYAYLPV-UHFFFAOYSA-N	-0.662866	0.292539	1.11332	-0.0323652	0.23458	Sample
BRD-K82181219-300-05-9	Pyrithioxin (dihydrochloride)	Cc1ncc(CSSCc2cnc(C)c(O)c2CO)c(CO)c1O	SIXLXDIJGIWWFU-UHFFFAOYSA-N	-0.0472914	-0.126967	1.12297	0.186254	0.17697	Sample
BRD-K36116267-001-15-3	PYRITHYLDIONE	CCC1(CC)C(=O)C=CNC1=O	NZASCBIBXNPDMH-UHFFFAOYSA-N	-0.0193106	-0.57193	1.1881	0.707632	0.00692465	Sample
BRD-K97399794-001-16-1	Quercetin (Sophoretin)	O=c1c(O)c(-c2ccc(O)c(O)c2)oc2cc(O)cc(O)c12	REFJWTPEDVJJIY-UHFFFAOYSA-N	-0.108928	0.254367	0.804538	0.198362	0.564989	Sample
BRD-K68867920-001-11-0	QUETIAPINE	OCCOCCN1CCN(C2=Nc3ccccc3Sc3ccccc32)CC1	URKOMYMAXPYINW-UHFFFAOYSA-N	-0.196847	0.55119	0.760095	-0.129555	-0.173468	Sample
BRD-A45889380-300-08-9	Quinacrine 2HCl	CCN(CC)CCCC(C)Nc1c2ccc(Cl)cc2nc2ccc(OC)cc12	GPKJTRJOBQGKQK-MRXNPFEDSA-N	-0.106352	0.208004	0.364704	0.268768	-0.31316	Sample
BRD-K02995728-003-01-9	Quinagolide (hydrochloride)	CCCN1C[C@@H](NS(=O)(=O)N(CC)CC)C[C@@H]2Cc3c(O)cccc3C[C@H]21	GDFGTRDCCWFXTG-ZIFCJYIRSA-N	-0.0176259	0.202201	0.721119	0.80775	1.23966	Sample
BRD-K42317111-001-01-7	QUINAPRILAT	C[C@H](N[C@@H](CCc1ccccc1)C(=O)O)C(=O)N1Cc2ccccc2C[C@H]1C(=O)O	FLSLEGPOVLMJMN-YSSFQJQWSA-N	0.477614	-0.440202	0.975846	0.313661	0.0207896	Sample
BRD-K63794707-001-20-9	Quinestrol	C#C[C@]1(O)CC[C@H]2[C@@H]3CCc4cc(OC5CCCC5)ccc4[C@H]3CC[C@@]21C	PWZUUYSISTUNDW-VAFBSOEGSA-N	0.0634548	0.38299	1.0506	-0.524897	0.418996	Sample
BRD-A59303141-001-11-9	quinethazone	CC[C@H]1NC(=O)c2cc(S(N)(=O)=O)c(Cl)cc2N1	AGMMTXLNIQSRCG-SECBINFHSA-N	0.546455	-0.405604	0.842838	0.152839	-0.0690977	Sample
BRD-K59632282-001-04-9	Quinidine	C=C[C@H]1CN2CC[C@H]1C[C@@H]2[C@@H](O)c1ccnc2ccc(OC)cc12	LOUPRKONTZGTKE-LHHVKLHASA-N	0.778241	-0.222979	0.798608	-1.2015	0.385149	Sample
BRD-K97028990-001-04-4	QUININE ETHYL CARBONATE	C=C[C@H]1CN2CC[C@H]1C[C@@H]2[C@@H](OC(=O)OCC)c1ccnc2ccc(OC)cc12	NSBRKSWSLRQPJW-FRMGNDQPSA-N	-0.7381	0.894967	0.965636	-0.691429	0.0062277	Sample
BRD-K07940445-003-07-9	Quinine hydrochloride	C=C[C@H]1CN2CC[C@H]1C[C@H]2[C@H](O)c1ccnc2ccc(OC)cc12	LOUPRKONTZGTKE-WZBLMQSHSA-N	-0.115648	0.00427238	0.979225	0.26951	0.356709	Sample
BRD-K86434416-003-16-9	R-(-)-Deprenyl (hydrochloride)	C#CCN(C)[C@H](C)Cc1ccccc1	MEZLKOACVSPNER-GFCCVEGCSA-N	-0.8514	0.447954	1.01663	-0.655064	-0.296956	Sample
BRD-A08187463-001-14-9	Racecadotril	CC(=O)SC[C@@H](Cc1ccccc1)C(=O)NCC(=O)OCc1ccccc1	ODUOJXZPIYUATO-LJQANCHMSA-N	0.0114242	-0.510583	1.00747	-0.109191	-0.352403	Sample
BRD-A54236247-003-04-3	RACEPHEDRINE HYDROCHLORIDE	CNC(C)C(O)c1ccccc1	KWGRBVOPPLSCSI-WCBMZHEXSA-N	-0.967717	0.193656	1.22056	-0.653044	0.255286	Sample
BRD-K04111260-001-10-0	Raclopride	CCN1CCC[C@H]1CNC(=O)c1c(O)c(Cl)cc(Cl)c1OC	WAOQONBSWFLFPE-VIFPVBQESA-N	-0.223644	0.182038	1.07355	-0.134944	0.421861	Sample
BRD-K01825837-003-02-9	Ractopamine hydrochloride	CC(CCc1ccc(O)cc1)NCC(O)c1ccc(O)cc1	YJQZYXCXBBCEAQ-SCLBCKFNSA-N	0.456592	-0.541818	1.04773	0.463618	-0.192875	Sample
BRD-K63828191-003-32-1	Raloxifene HCl	O=C(c1ccc(OCCN2CCCCC2)cc1)c1c(-c2ccc(O)cc2)sc2cc(O)ccc12	GZUITABIAKMVPG-UHFFFAOYSA-N	-0.00269884	-0.166081	0.873666	-0.0025334	-0.0510658	Sample
BRD-K05658747-001-03-7	Raltegravir (MK-0518)	Cc1nnc(C(=O)NC(C)(C)c2nc(C(=O)NCc3ccc(F)cc3)c(O)c(=O)n2C)o1	CZFFBEXEKNGXKS-UHFFFAOYSA-N	0.427599	-1.03184	1.31591	0.293762	0.0335003	Sample
BRD-K08151102-001-11-9	Raltitrexed	Cc1nc(O)c2cc(CN(C)c3ccc(C(=O)N[C@@H](CCC(=O)O)C(=O)O)s3)ccc2n1	LQIGUSFOJIVSLQ-MWHZVNNOSA-N	0.0137003	-0.0220757	1.01744	0.102841	2.11537	Sample
BRD-K28761891-001-10-1	RAMELTEON	CCC(=O)NCC[C@@H]1CCc2ccc3c(c21)CCO3	YLXDSYKOBKBWJQ-LBPRGKRZSA-N	-0.833949	0.342972	0.971686	0.00492108	0.385228	Sample
BRD-K85333151-003-13-4	RAMIFENAZONE	Cc1c(NC(C)C)c(=O)n(-c2ccccc2)n1C	XOZLRRYPUKAKMU-UHFFFAOYSA-N	0.637124	-0.134136	1.14778	0.00344088	0.260726	Sample
BRD-K89348303-001-18-9	Ramipril	CCOC(=O)[C@H](CCc1ccccc1)N[C@@H](C)C(=O)N1[C@H](C(=O)O)C[C@@H]2CCC[C@@H]21	HDACQVRGBOVJII-JBDAPHQKSA-N	0.00597309	-0.520896	0.998791	0.255275	-0.436687	Sample
BRD-K85046107-003-03-9	Ramosetron (Hydrochloride)	Cn1cc(C(=O)[C@@H]2CCc3nc[nH]c3C2)c2ccccc21	NTHPAPBPFQJABD-LLVKDONJSA-N	-0.643967	0.294358	1.19892	-0.511307	0.0296083	Sample
BRD-K30816563-003-03-9	Ranitidine hydrochloride	CNC(=C[N+](=O)[O-])NCCSCc1ccc(CN(C)C)o1	SYNOVMDJYWJCON-UHFFFAOYSA-N	0.0546564	0.0455331	0.9942	-0.114798	-0.501191	Sample
BRD-K01825102-300-03-9	Ranolazine 2HCl	COc1ccccc1OCC(O)CN1CCN(CC(=O)Nc2c(C)cccc2C)CC1	XKLMZUWKNUAPSZ-FQEVSTJZSA-N	-0.43407	0.465948	0.955275	-0.888563	-0.557498	Sample
BRD-K84937637-001-13-1	Rapamycin	CO[C@H]1C[C@@H]2CC[C@@H](C)[C@@](O)(O2)C(=O)C(=O)N2CCCC[C@H]2C(=O)O[C@H]([C@H](C)C[C@@H]2CC[C@@H](O)[C@H](OC)C2)CC(=O)[C@H](C)/C=C(\C)[C@@H](O)[C@@H](OC)C(=O)[C@H](C)C[C@H](C)/C=C/C=C/C=C/1C	QFJCIRLUMZQUOT-MHOZHFGWSA-N	0.0269717	0.075109	1.06772	0.264301	0.227092	Sample
BRD-K58114536-066-04-3	Rasagiline Mesylate	C#CCN[C@@H]1CCc2ccccc21	RUOKEQAAGRXIBM-GFCCVEGCSA-N	-0.00512082	0.0240785	1.24953	-0.808691	-0.310363	Sample
BRD-A15909516-001-09-9	Rebamipide	O=C(N[C@H](Cc1cc(=O)[nH]c2ccccc12)C(=O)O)c1ccc(Cl)cc1	SFKISUVCUOFXLW-GFNQVQDPSA-N	-0.154774	-0.00148543	1.12297	0.294967	-0.324451	Sample
BRD-K77224738-066-09-9	Reboxetine mesylate	CCOc1ccccc1O[C@H](c1ccccc1)[C@H]1CNCCO1	CBQGYUDMJHNJBX-RTBURBONSA-N	0.403021	-0.354596	1.23555	0.440226	-1.05573	Sample
BRD-K00003609-001-01-9	Regadenoson	CNC(=O)c1cnn(-c2nc(N)c3ncn([C@@H]4O[C@H](CO)[C@@H](O)[C@H]4O)c3n2)c1	LZPZPHGJDAGEJZ-AKAIJSEGSA-N	-0.15171	-0.0134629	1.19034	0.304445	-0.0301102	Sample
BRD-K16730910-001-10-7	Regorafenib (BAY 73-4506)	CNC(=O)c1cc(Oc2ccc(NC(=O)Nc3ccc(Cl)c(C(F)(F)F)c3)c(F)c2)ccn1	FNHKPVJBJVTLMP-UHFFFAOYSA-N	0.0602301	-0.0336817	0.725471	0.236982	0.9341	Sample
BRD-K54094468-003-12-9	Remoxipride hydrochloride	CCN1CCC[C@H]1CNC(=O)c1c(OC)ccc(Br)c1OC	GUJRSXAPGDDABA-NSHDSACASA-N	0.137783	-0.0799084	1.00135	-0.177928	0.188439	Sample
BRD-K82846253-001-20-9	Repaglinide	CCOc1cc(CC(=O)N[C@@H](CC(C)C)c2ccccc2N2CCCCC2)ccc1C(=O)O	FAEKWTJYAYMJKF-QHCPKHFHSA-N	-0.600909	0.288186	1.04441	0.193611	-0.829991	Sample
BRD-K95921201-001-19-9	Reserpine	COC(=O)[C@H]1[C@H]2C[C@@H]3c4[nH]c5cc(OC)ccc5c4CCN3C[C@H]2C[C@@H](OC(=O)c2cc(OC)c(OC)c(OC)c2)[C@@H]1OC	QEVHRUUCFGRFIF-MDEJGZGSSA-N	-0.151471	0.0312803	1.07241	-0.368223	0.502996	Sample
BRD-K74190368-001-08-9	Resorcinol	Oc1cccc(O)c1	GHMLBKRAJCXXBS-UHFFFAOYSA-N	-0.475689	0.263405	1.0001	-0.0517509	-0.174119	Sample
BRD-K85603128-001-04-3	Resorcinol (monoacetate)	CC(=O)Oc1cccc(O)c1	ZZPKZRHERLGEKA-UHFFFAOYSA-N	0.00683295	0.367027	1.20222	-0.094832	-0.033609	Sample
BRD-K80738081-001-46-8	Resveratrol	Oc1ccc(/C=C/c2cc(O)cc(O)c2)cc1	LUKBXSAWLPMMSZ-OWOJBTEDSA-N	0.0479143	0.00380345	0.841758	0.0406186	0.896425	Sample
BRD-K33082088-001-03-3	Retapamulin	C=C[C@]1(C)C[C@@H](OC(=O)CS[C@H]2C[C@@H]3CC[C@H](C2)N3C)[C@]2(C)[C@H](C)CC[C@]3(CCC(=O)[C@H]32)[C@@H](C)[C@@H]1O	STZYTFJPGGDRJD-NHUWBDDWSA-N	-0.314085	0.720357	1.01867	-1.14672	2.21083	Sample
BRD-K71879491-001-51-5	Retinoic acid	CC1=C(/C=C/C(C)=C/C=C/C(C)=C/C(=O)O)C(C)(C)CCC1	SHGAZHPCJJPHSC-YCNIQYBTSA-N	-0.533929	-0.0459465	1.1915	-0.0617603	-0.494975	Sample
BRD-K22429181-001-15-9	retinol	CC1=C(/C=C/C(C)=C/C=C/C(C)=C/CO)C(C)(C)CCC1	FPIPGXGPPPQFEQ-OVSJKPMPSA-N	0.774948	-0.321138	0.945357	0.478053	0.461065	Sample
BRD-K60369935-001-19-9	Ribavirin	NC(=O)c1ncn([C@@H]2O[C@H](CO)[C@@H](O)[C@H]2O)n1	IWUCXVSUMQZMFG-AFCXAGJDSA-N	0.450697	-0.0947657	1.08029	0.185802	-0.00211459	Sample
BRD-K92760278-001-09-9	Riboflavin	Cc1cc2nc3c(=O)[nH]c(=O)nc-3n(C[C@H](O)[C@H](O)[C@H](O)CO)c2cc1C	LXNWHONSMYYPBF-LTRAWIFKSA-N	0.0207122	0.166906	1.03877	-0.0547435	0.542453	Sample
BRD-K09229706-236-02-6	Riboflavin (phosphate sodium)	Cc1cc2nc3c(=O)[nH]c(=O)nc-3n(C[C@H](O)[C@H](O)[C@H](O)COP(=O)(O)O)c2cc1C	KMUWLZAZJMUMIA-LTRAWIFKSA-N	0.237058	-0.823073	1.08997	0.479377	-0.163175	Sample
BRD-K55188888-065-02-9	Ribostamycin (sulfate)	NC[C@H]1O[C@H](O[C@@H]2[C@@H](N)C[C@@H](N)[C@H](O)[C@H]2O[C@@H]2O[C@H](CO)[C@@H](O)[C@H]2O)[C@H](N)[C@@H](O)[C@@H]1O	NSKGQURZWSPSBC-VVPCINPTSA-N	0.00354393	-0.493239	1.03149	0.342969	-1.15357	Sample
BRD-K01826536-065-03-9	RIBOSTAMYCIN SULFATE	NC[C@H]1O[C@H](O[C@H]2C(O[C@@H]3O[C@H](CO)[C@@H](O)[C@H]3O)[C@@H](O)[C@H](N)C[C@@H]2N)[C@H](N)[C@@H](O)[C@@H]1O	NSKGQURZWSPSBC-NZJHKTKDSA-N	0.108643	-0.736152	1.00338	0.0134178	-0.123714	Sample
BRD-K31484631-001-12-9	Rifabutin	CO[C@H]1/C=C/O[C@@]2(C)Oc3c(C)c(O)c4c(c3C2=O)C2=NC3(CCN(CC(C)C)CC3)NC2=C(NC(=O)/C(C)=C\C=C\[C@H](C)[C@H](O)[C@@H](C)[C@@H](O)[C@@H](C)[C@H](OC(C)=O)[C@@H]1C)C4=O	ATEBXHFBFRCZMA-DVAZEERGSA-N	-0.201078	-0.334448	0.830552	-0.0670327	-0.000981199	Sample
BRD-K01507359-001-24-9	Rifampicin	CO[C@H]1/C=C/O[C@@]2(C)Oc3c(C)c(O)c4c(O)c(c(/C=N/N5CCN(C)CC5)c(O)c4c3C2=O)NC(=O)/C(C)=C\C=C\[C@H](C)[C@H](O)[C@@H](C)[C@@H](O)[C@@H](C)[C@H](OC(C)=O)[C@@H]1C	JQXXHWHPUNPDRT-YOPQJBRCSA-N	0.30412	-0.696803	1.09501	0.77773	-0.063838	Sample
BRD-K28346421-001-08-4	Rifapentine	CO[C@H]1/C=C/O[C@@]2(C)Oc3c(C)c(O)c4c(O)c(c(/C=N/N5CCN(C6CCCC6)CC5)c(O)c4c3C2=O)NC(=O)/C(C)=C\C=C\[C@H](C)[C@H](O)[C@@H](C)[C@@H](O)[C@@H](C)[C@H](OC(C)=O)[C@@H]1C	WDZCUPBHRAEYDL-NAFQJNKLSA-N	0.238931	-0.000223109	1.04038	1.07892	0.700486	Sample
BRD-K53484294-001-03-9	Rifaximin	CO[C@H]1/C=C/O[C@@]2(C)Oc3c(C)c(O)c4c(O)c(c5c(nc6cc(C)ccn65)c4c3C2=O)NC(=O)/C(C)=C\C=C\[C@H](C)[C@H](O)[C@@H](C)[C@@H](O)[C@@H](C)[C@H](OC(C)=O)[C@@H]1C	NZCRJKRKKOLAOJ-LGPAXTBISA-N	-0.0849474	-0.111845	0.958329	0.00639356	-0.235087	Sample
BRD-K01638814-051-16-8	Rilmenidine hemifumarate	C1COC(NC(C2CC2)C2CC2)=N1	CQXADFVORZEARL-UHFFFAOYSA-N	0.579571	-0.228072	1.04436	0.139347	-0.166911	Sample
BRD-K06240250-001-02-9	Rilpivirine	Cc1cc(/C=C/C#N)cc(C)c1Nc1ccnc(Nc2ccc(C#N)cc2)n1	YIBOMRUWOWDFLG-ONEGZZNKSA-N	0.224201	-0.332996	0.79815	0.00532727	-0.310691	Sample
BRD-K21283037-001-21-5	RILUZOLE	Nc1nc2ccc(OC(F)(F)F)cc2s1	FTALBRSUTCGOEG-UHFFFAOYSA-N	-0.00873305	-0.173141	1.0734	0.327238	-0.0532049	Sample
BRD-K01825586-001-04-9	Rimantadine (Flumadine)	CC(N)C12CC3CC(CC(C3)C1)C2	UBCHPRBFMUDMNC-AAWJQDODSA-N	-0.0754373	0.424076	1.23176	-0.00344088	-0.000600742	Sample
BRD-K55781385-001-02-9	Rimegepant	N[C@@H]1c2cccnc2[C@H](OC(=O)N2CCC(n3c(=O)[nH]c4ncccc43)CC2)CC[C@H]1c1cccc(F)c1F	KRNAOFGYEFKHPB-ANJVHQHFSA-N	0.0015581	-0.0277421	1.01354	-0.348242	-0.0339879	Sample
BRD-K31627533-001-10-3	Rimexolone	CCC(=O)[C@@]1(C)[C@H](C)C[C@H]2[C@@H]3CCC4=CC(=O)C=C[C@]4(C)[C@H]3[C@@H](O)C[C@@]21C	QTTRZHGPGKRAFB-OOKHYKNYSA-N	-0.304955	0.305153	0.786257	-0.0279888	0.786549	Sample
BRD-K13296708-003-06-9	Rimonabant (Hydrochloride)	Cc1c(C(=O)NN2CCCCC2)nn(-c2ccc(Cl)cc2Cl)c1-c1ccc(Cl)cc1	JZCPYUJPEARBJL-UHFFFAOYSA-N	0.387377	-0.210022	1.16788	0.254932	-0.260363	Sample
BRD-K84783599-001-02-9	Riociguat	COC(=O)N(C)c1c(N)nc(-c2nn(Cc3ccccc3F)c3ncccc23)nc1N	WXXSNCNJFUAIDG-UHFFFAOYSA-N	0.271011	-1.6923	0.971853	1.46907	-0.484659	Sample
BRD-K53814070-310-02-9	Ripasudil	C[C@H]1CNCCCN1S(=O)(=O)c1cccc2cncc(F)c12	QSKQVZWVLOIIEV-NSHDSACASA-N	-0.62614	0.669035	1.17102	-0.209607	0.814339	Sample
BRD-K53857191-001-22-7	RISPERIDONE	Cc1nc2n(c(=O)c1CCN1CCC(c3noc4cc(F)ccc34)CC1)CCCC2	RAPZEAPATHNIPO-UHFFFAOYSA-N	0.362231	-0.289429	1.0285	-0.0889821	-0.170328	Sample
BRD-K14003026-003-10-9	Ritodrine (hydrochloride)	C[C@@H](NCCc1ccc(O)cc1)[C@@H](O)c1ccc(O)cc1	IOVGROKTTNBUGK-SJKOYZFVSA-N	-0.691317	0.817034	0.716221	-0.895444	0.342422	Sample
BRD-K51485625-001-08-4	Ritonavir	CC(C)c1nc(CN(C)C(=O)N[C@H](C(=O)N[C@@H](Cc2ccccc2)C[C@H](O)[C@H](Cc2ccccc2)NC(=O)OCc2cncs2)C(C)C)cs1	NCDNCNXCDXHOMX-XGKFQTDJSA-N	0.00884543	0.425472	1.13183	0.00191266	0.115565	Sample
BRD-K37130656-001-04-6	Rivaroxaban	O=C(NC[C@H]1CN(c2ccc(N3CCOCC3=O)cc2)C(=O)O1)c1ccc(Cl)s1	KGFYHTZWPPHNLQ-AWEZNQCLSA-N	-0.181947	0.632135	1.21445	-0.126252	0.423551	Sample
BRD-K10706131-046-06-9	Rivastigmine tartrate	CCN(C)C(=O)Oc1cccc([C@H](C)N(C)C)c1	XSVMFMHYUFZWBK-NSHDSACASA-N	0.243092	-0.0417288	1.14262	-0.732726	-0.530795	Sample
BRD-K75699339-057-08-1	RIZATRIPTAN BENZOATE	CN(C)CCc1c[nH]c2ccc(Cn3cncn3)cc12	ULFRLSNUDGIQQP-UHFFFAOYSA-N	0.0220074	0.155425	1.23951	-0.0767174	0.26299	Sample
BRD-K17743125-001-01-9	RLM-2-89	O=C(/C=C/c1cccc(S(=O)(=O)Nc2ccccc2)c1)NO	NCNRHFGMJRPRSK-MDZDMXLPSA-N	-0.542642	0.129542	0.841758	-0.00408311	0.904794	Sample
BRD-K43305603-004-03-6	ROCURONIUM BROMIDE	C=CC[N+]1([C@H]2C[C@H]3[C@@H]4CC[C@H]5C[C@H](O)[C@@H](N6CCOCC6)C[C@]5(C)[C@H]4CC[C@]3(C)[C@H]2OC(C)=O)CCCC1	YXRDKMPIGHSVRX-OOJCLDBCSA-N	-0.430053	0.571313	0.857482	-0.540956	-0.238488	Sample
BRD-K21733600-001-24-0	Rofecoxib	CS(=O)(=O)c1ccc(C2=C(c3ccccc3)C(=O)OC2)cc1	RZJQGNCSTQAWON-UHFFFAOYSA-N	0.478974	-0.0371062	1.01211	-0.452322	-0.380256	Sample
BRD-K03194791-001-04-8	Roflumilast	O=C(Nc1c(Cl)cncc1Cl)c1ccc(OC(F)F)c(OCC2CC2)c1	MNDBXUUTURYVHR-UHFFFAOYSA-N	-0.177663	-0.474082	1.05267	0.331574	-0.189953	Sample
BRD-A62336573-001-06-4	ROLITETRACYCLINE	CN(C)[C@@H]1C(=O)C(C(=O)NCN2CCCC2)C(=O)[C@@]2(O)C(=O)C3C(=O)c4c(O)cccc4[C@@](C)(O)[C@H]3C[C@@H]12	YEHCEZXUSLIKDU-IAHYZSEUSA-N	-0.446236	0.475875	1.1284	-0.396513	-0.0734034	Sample
BRD-K61397605-001-01-8	Romidepsin (FK228 ,depsipeptide)	C/C=C1\NC(=O)[C@H]2CSSCC/C=C/[C@H](CC(=O)N[C@H](C(C)C)C(=O)N2)OC(=O)[C@H](C(C)C)NC1=O	OHRURASPPZQGQM-WDCUYUQDSA-N	0.644984	-0.947887	0.759828	0.800266	0.484201	Sample
BRD-K94266545-001-25-9	Ronidazole	Cn1c([N+](=O)[O-])cnc1COC(N)=O	PQFRTXSWDXZRRS-UHFFFAOYSA-N	-0.125898	-0.00168035	1.14542	0.15468	-0.169474	Sample
BRD-K15933101-003-08-9	Ropinirole	CCCN(CCC)CCc1cccc2c1CC(=O)N2	UHSKFQJFRQCDBE-UHFFFAOYSA-N	0.564244	-0.317954	1.03228	0.0630522	0.946373	Sample
BRD-K50938786-311-12-9	Ropivacaine (hydrochloride monohydrate)	CCCN1CCCC[C@H]1C(=O)Nc1c(C)cccc1C	ZKMNUMMKYBVTFN-HNNXBMFYSA-N	-0.106029	0.00743678	0.814727	-0.0919056	-0.710015	Sample
BRD-K20313525-001-05-9	Rosmarinic acid	O=C(/C=C/c1ccc(O)c(O)c1)O[C@H](Cc1ccc(O)c(O)c1)C(=O)O	DOUMFZQKYFQNTF-WUTVXBCWSA-N	-0.283065	0.185704	1.15835	-0.00726822	-0.703031	Sample
BRD-K91111634-003-02-9	Rotigotine hydrochloride	CCCN(CCc1cccs1)[C@H]1CCc2c(O)cccc2C1	KFQYTPMOWPVWEJ-INIZCTEOSA-N	0.676893	-0.204182	1.0355	-0.0988979	0.531038	Sample
BRD-K35719256-001-09-9	Rotundine	COc1cc2c(cc1OC)[C@@H]1Cc3ccc(OC)c(OC)c3CN1CC2	AEQDJSLRWYMAQI-KRWDZBQOSA-N	0.261078	0.0859035	1.03609	-0.441154	-0.0851202	Sample
BRD-K22685337-001-15-9	Roxarsone	O=[N+]([O-])c1cc([As](=O)(O)O)ccc1O	XMVJITFPVVRMHC-UHFFFAOYSA-N	1.24808	-0.550188	0.917724	0.548424	-0.0146745	Sample
BRD-K38684403-001-07-9	Roxithromycin	CC[C@H]1OC(=O)[C@H](C)[C@@H](O[C@H]2C[C@@](C)(OC)[C@@H](O)[C@H](C)O2)[C@H](C)[C@@H](O[C@@H]2O[C@H](C)C[C@H](N(C)C)[C@H]2O)[C@](C)(O)C[C@@H](C)/C(=N\OCOCCOC)[C@H](C)[C@@H](O)[C@]1(C)O	RXZBMPWDPOLZGW-SWCVOMKCSA-N	-0.66546	0.0659518	0.977987	-0.596147	1.12136	Sample
BRD-K20079257-001-09-6	Rufinamide	NC(=O)c1cn(Cc2c(F)cccc2F)nn1	POGQSBRIGCQNEG-UHFFFAOYSA-N	0.156101	-0.219262	1.02639	0.593734	0.246002	Sample
BRD-K62374253-003-10-9	Rufloxacin hydrochloride	CN1CCN(c2c(F)cc3c(=O)c(C(=O)O)cn4c3c2SCC4)CC1	NJCJBUHJQLFDSW-UHFFFAOYSA-N	0.244856	-0.447987	1.06456	0.190328	0.413287	Sample
BRD-K98004573-051-03-9	Rupatadine (Fumarate)	Cc1cncc(CN2CCC(=C3c4ccc(Cl)cc4CCc4cccnc43)CC2)c1	WUZYKBABMWJHDL-UHFFFAOYSA-N	0.0962793	-0.108523	1.1297	-0.299366	-0.0227257	Sample
BRD-K20482099-001-12-9	Rutin	C[C@@H]1O[C@@H](OC[C@H]2O[C@@H](Oc3c(-c4ccc(O)c(O)c4)oc4cc(O)cc(O)c4c3=O)[C@H](O)[C@@H](O)[C@@H]2O)[C@H](O)[C@H](O)[C@H]1O	IKGXIBQEEMLURG-NVPNHPEKSA-N	0.0623722	-0.0125622	0.92147	0.0168042	-0.0914303	Sample
BRD-K62008436-001-18-9	S1150	CC(=O)O[C@H]1C(=O)[C@]2(C)[C@@H](O)C[C@H]3OC[C@@]3(OC(C)=O)[C@H]2[C@H](OC(=O)c2ccccc2)[C@]2(O)C[C@H](OC(=O)[C@H](O)[C@@H](NC(=O)c3ccccc3)c3ccccc3)C(C)=C1C2(C)C	RCINICONZNJXQF-MZXODVADSA-N	0.00907787	-0.747948	0.516683	0.0813162	-0.146374	Sample
BRD-K46493214-001-06-7	SACCHARIN	O=C1NS(=O)(=O)c2ccccc21	CVHZOJJKTDOEJC-UHFFFAOYSA-N	-0.0911518	0.279321	0.908927	-0.0938137	-0.434327	Sample
BRD-K92613113-001-03-9	Safinamide	C[C@H](NCc1ccc(OCc2cccc(F)c2)cc1)C(N)=O	NEMGRZFTLSKBAP-LBPRGKRZSA-N	-0.377934	0.433177	0.946785	-0.105469	0.370141	Sample
[truncated: 470 more rows]
