# Supplementary material for: Using chanarin-dorfman syndrome patient fibroblasts to explore disease mechanisms and new treatment avenues
Source: Orphanet J Rare Dis. 2025 Apr 24;20:195. doi: 10.1186/s13023-025-03711-6 (PMC12020101; doi:10.1186/s13023-025-03711-6)
Supplement: Supplementary file 3 — Supplementary Material 3 [file 13023_2025_3711_MOESM3_ESM.xlsx]

## Sheet: Sheet1
Supplementary Table 2. Z factors
Plate number	Plate code	Area	Total_Area	Compactness	Form Factor
1	BR00126913	0.644202	0.609162	0.606707	0.600421
2	BR00126903	0.688054	0.584758	0.607973	0.508061
3	BR00126899	0.603518	0.605402	0.603518	0.605402
4	BR00126861	0.682421	0.607608	0.507468	0.502125
5	BR00126867	0.65185	0.604003	0.564161	0.569515
6	BR00126871	0.650272	0.648792	0.55398	0.605077
7	BR00126889	0.649784	0.566341	0.640368	0.56985
8	BR00126893	0.662286	0.280821	0.549602	0.606549
